# Supplementary material for: Epigenetic aging of semen is associated with inflammation
Source: Epigenetics. 2024 Dec 5;19(1):2436304. doi: 10.1080/15592294.2024.2436304 (PMC11622584; doi:10.1080/15592294.2024.2436304)
Supplement: Supplementary File 1.xlsx [file KEPI_A_2436304_SM2443.xlsx]

## Sheet: significantEWAShits_ewasatlas
Chromosome	Start	Stop	Name	Score	Strand	Code	Seq
chr19	54628890	54629010	EPIC_v2_IDT_498_2	50	+	good	TAACACAGCCAATGTTATAACAAAAGACTGTAACAAGGGCTATGGAGCTATGAGCCAGGAACCGCAGGTGAAAACCAGTGTGTATCACAACATCACACTTCCCTCTCCGGACACACTGTG
chr9	5509544	5509664	EPIC_v2_IDT_826_1	50	+	good	CACTATGAAATGAAGTGAGGTTAGTTGAATAATGTTCCCCCCAAATTCATGTCTACTGAGGACCTCAGAATGTGACTATATTTGGAAGTAGGGTCTACGCAGATGTAGTCTAAATGAGGT
chr2	20610088	20610208	cg08125242_IDT_0696	46	-	good	TGTGTCCATGTAGGTTCACTGGTAAATGTCCCACTCTGGTGCAGGCTGTTGCTGGTGGGCGAGGCTGTGCATGTGTGGGGGCAGGAGGCATGTGGGGACTTTGTACTCTCTGTTCAATTG
chr11	312749	312869	EPIC_v2_IDT_149_6	45	+	good	GGTTTTGTCTGTGGCTCGTCCTGCTACAATTTCTAACGTTACCAGTAATTTTAAAGCTAGCTTATTAAAGATTCTACTTAAGTCACATGAACGTGAAAAGCATTTAGGCTTATTATTTAA
chr15	74351027	74351147	766574_40656392_Diab_431_2	45	+	good	GACCCTTGCTGGGCCCCACCTAAACACGGAGACAACTGCAGGTTTCTGGCCGTGGCCAGTGAAACTAAGGGGTTTCCACGTGGAGAAGCAGCCTGACTGCCACCGCCCGGTTCGCTTAAG
chr7	151340303	151340423	EPIC_v2_IDT_799_1	45	+	good	AGCCAACACCATGGCACGGGCTTTTGAGAAAAGAAAGGCTTTATTGTGAGTTGACTGTCAAGGAGACATGAGGAAACCCTCAGCTCTGTCTCCTTGAGCTTGGGGCTGGGTTGGGTTTTA
chr17	43007212	43007332	cg08090640_IDT_0283	44	+	good	AGTTTCCATCAGATACTCAGCGGGTTCTGTGACCCAAATAACAATTGTTCTAGGCCGGGCGTGGTGTCTCACGCCTGTCATCCTAGCACTTTGGGAGGCCTTGGCAATACAGTGAAAATC
chr19	23687289	23687409	cg25119073_IDT_3222	44	+	good	AGGCCCTGAGTGACAGAAGATGTGATCAGACACTGGGCTGAGTGAAGACTGATAGCCTGCGCTGCAGCCTTTTCAGCCGGGGCTTCCTCTTTTAGCTGAGCCAGGCCCATCCCATAGGGT
chr21	29076107	29076227	766574_40656686_Diab_738_5	44	+	good	AAGTGATGGTATTACGTAGGGCCTTTTGGGAGATGATTAGTTCATTAGGTCTCCACCCTTATAAAAGATTAGCGCTCTTATGAAAGAGGCCCAGGGGAGCTTATTTGCCTTTCCACCATG
chr15	91033219	91033339	cg04646282_IDT_2782	43	+	good	CCTGCTGCTGCTAAGTGGCCACGTACTGCTGCAGGTGACCCAGGTACTGGCCTCGAGGCCGCTGCAGACTCTGAGCCTGTTGGCTCTCCAGCTCCACCTGCAGGAAGTCCCTGGGCATGA
chr20	384289	384409	766574_40656650_Diab_698_3	43	+	good	TGTTAATTAGGATTAGGCTCAGCTGTAATATAGAAACAGCCACTTAATAGCTAAAATGAAATAGACGTTTTTTTCTTCTTTTTCTCTTTTTTTGAGACAGAGTCTTGCTCTGTCCCCAGG
chr1	22051796	22051916	EPIC_v2_IDT_7_1	41	+	good	GTGACAGAGCAAGAACGTCTCAAAGAAAAAACAACAACAACAACAACAACAACAACAACAAAAACACAAGGCCTGTGGTTGGGGGAAGGTTGTAACTCTAAAAAAGACCCATGTGGCTAC
chr19	55553396	55553516	766574_40656646_Diab_694_1	41	+	good	AACGTGTCTGTAAAAGATGTCTTTAAACAGAAAGGCAAAGTCAGTGAGGTATTGATTGTTTGATGAAGATGTTGTAACCAGCGGCCTGCAGGAATCTAACCCTGTATTTCCCCCAGTGGC
chr11	56229267	56229387	766574_40656183_Diab_220_1	40	+	good	AAAATACTCAAACTTATAGAACCAGAAAGTAGAATGGCAGTTTCAACGGACTAGGAGCTGGGAGAAATGGGGAGTTTTTAATCAACAGGTATAAAGTCTCAATATGCAAGATAAATAAGT
chr1	75495437	75495557	766574_40656023_Diab_056_4	39	+	good	GAGAGAGACTCCATCTCAAAAAAACAAAGAAACAAACAAAAAGTCATAAAGATGCTCAATGAGATAAGGAGAATAATGTATGAACAAAGTGAGAATTCCAGCAAAGAAACAGAAAACAGA
chr18	14305780	14305900	766574_40656555_Diab_601_1	39	+	good	TGAGGAGCTTGCTGGGAACAGGAGCCAAGGTCGCTTTTGTTTTTTCCTTAGCAAAGAACGTTGCTGCACGATGCCCTTAACGTGGAGACGTGTGAAATTTTGAACATCAGGGTGATAATT
chr1	35058796	35058916	766574_40655997_Diab_030_7	37	+	good	AGTGCTATTTCTTTTGCAGCACCAAAACTTTATAACACTTTTCTTCCTTTCCTTGCTGTTCCAAAGCTTTTTAAGAAAGTTTCACTCCTGCTCTGAAACCTTGTCTCGGTCTCTCCTTCT
chr4	76880135	76880255	cg09292069_IDT_1153	37	-	good	CAGAAACAGCTCAGCTGAGCAGTTTTGGCTCAGGGACTCTCATGAGGTTGTAGTCAAGACGTCAGTCATGGCTGTAGTCATCTGAAGGCTTGCCTGGGTCTGAAGGGTGGTTCTCGGATG
chr1	121396834	121396954	766574_40656042_Diab_075_1	36	+	good	CGCGACTTTTTGCCCCGGTCGCCGCCGCTTTTTGTCACCGCGACTTTTTGCCCCCGCCACCGAGGATTTTTGTCCCCGCCGCCACGGCTCTGAGGGCAGGAGCGGCAGACTCGGCTGCCA
chr19	54660424	54660544	EPIC_v2_IDT_500_1	36	+	good	GCCTGGATGACAGAGTGTCACCCTGTCACAAAAAAAAAAAAAAAAAAGAAGCAAAATACAAGAAGTCCAGGACTGGTAAAGGCAAGGCATGTTGAGCGGTTAGAAAAGGGGTGATGACAT
chr1	42956571	42956691	766574_40656004_Diab_037_2	35	+	good	CGAAACTCCGTCTCAAAAAATAAATAAATAAAAATAAAAAAATAAAAATACAGATACACCACTGTGAAAGAGGTGTTCCAACATTAATTACTGACGAGGTAGACAGTGGAAAACTTGGAG
chr1	35711668	35711788	cg00257920_IDT_0449	34	+	good	TGTCAGGTACAATTCTAAGTCTTCTATATATTACATATTTAATCCTTGCAGCAACCCTGCGAAGTAGTTATTACTATTATTCCCATTTTAAGATGAGGAAACTAAAGCACAGAAAAGTTA
chr11	322513	322633	EPIC_v2_IDT_153_1	34	+	good	TAACCCTCACTGTGGTGCCCAGGCAGCTGGATTATCCCATTACCTTCACTATGGTGCCCAGGCAGCTGGATTATCCCATTACCTTCACTATGGTGCCCAGGCAGCTGGCGTTCAGGCCTG
chr15	74351147	74351267	766574_40656392_Diab_431_3	34	+	good	GGACCTGGGTCTTTTTTATGTTTTTTTTCTCTTTTTTTGTCTCTTTCTATTTCAGTCTTTCAGCGGCTGTTTCCTAGTAGCTCCTTGGAAATTGAGGCTGGGGTCACCAGTACTGCCTGA
chr6	30047079	30047199	cg26879538_IDT_1451	34	+	good	AGGAACTTTCTCAGCCGGATAAAGGGCATCTATAAAAAAGCTACAGCTAACATCATACTCGTATTAGTCCATTTATGCATTGCTTTAAAGAAATACATGAAACTGGATAATTTATAAAGA
chr11	469025	469145	766574_40656158_Diab_195_3	33	+	good	CGGAAGGAGGAGGAGGGCAGTCTCTGGGTAATCAGAGGGAGGAGGAGGGGAGTCTCTGGGTAATCGGAGGGAGGAGGAGGGGAGTCTCTGGGTAATCGGAAGGAGGAGGAGGGGAGTCTC
chr16	81778778	81778898	EPIC_v2_IDT_323_1	32	+	good	TGGCGGGTAATTGTGAAGAGTATATTTATTTTTAATTTTTATTTATTTATTTTTGAGACGGAGTGTCTCTCGGCCACACCCATCCTAGCTCATTGCTGTCTCGAACTCTCGAGCTCAGAC
chr2	218125320	218125440	EPIC_v2_IDT_553_2	32	+	good	GTTTTCTCCTTCCTGGGTACAGTGCTATTCTGCCTAGAGGTGAGTTTTTGCCTGTCTCACAGAGTAGGCTGCAGCCTGCCACTTCTTTCAAAAGTTCTGTGGATTCTTTCAGCTTTCCTG
chr1	1011713	1011833	cg15825373_IDT_0359	31	+	good	TTTCAAGGTTCTTTCACATGAATCAGTGCCTCAGTCCTTTTCATGGCTGCATAATATTCCGTTGTGTGGACATTCCACACTTTGTGTGTCCATCCATCACTGATGGACATGTGCTCCGTT
chr22	41377251	41377371	766574_40656720_Diab_774_2	31	+	good	AATTTTAGTATTTGCGCTGCTGAGGCAAGCACATCAGGCTAATTGTTTACTGTTTGTAGAGATGAGGTCTCACTATGTTGCCCAGGCTGGGCTACTGTTCCACACCATACCTTTATTTTT
chr22	50086202	50086322	cg10854441_IDT_3401	31	+	good	CCTGTCCCAGTGAAAATGCCCACTAAATCACCTCGATCAAAATGCGTAAGTGTCAAGTACGCATAAATGCAGCTCAAAACACTTTGCTCAACCTCACCCCCACAGGAAACAGCAGTGATA
chr1	75495557	75495677	766574_40656023_Diab_056_5	30	+	good	AAAGTACCAGGTATCATAGAGCTGAATAATACAATAACTGAAAAATTTCAATACAAGGGCTCAACAGCAGACTAGATAAGGAGAAGAAAGGTTCAGCAAACTCAAAGACAAGTATCGGAA
chr15	40133802	40133922	cg03388569_IDT_2711	30	-	good	TTTCTCTTAGCAGCAGCAGGAAAATCAGCCCAACTTGGCCTCCACCCGTGACTTCCTTCCGCGATGGAAGGCCCAACCCCAGTCTCAGCCCTTCTTCACTCTAGCATGATAGTTGTCGCA
chr19	50133731	50133851	766574_40656645_Diab_693_1	30	+	good	TATTGGGAACGATAAAAAAATTTTTTTTTCAACCCATGTGGACCAGGTTGGCCTCGAACTCGTGCCCTCGAACCCTCGCCTACCCTGAGGGTCCGAGGGCCCGCGCAACCGGCCGGAGCC
chr2	216106556	216106676	EPIC_v2_IDT_551_2	30	+	good	CAGGAAAATGGGACTAGCACAACCAAAGATGTTACAGACTGCACACAATTTTGACACGGATAGCAACGTGACCAAGGAGTGGTTTTCTTCAGGAAACAATTCTACTAAAAAAACCCATGA
chr6	30745409	30745529	cg20284982_IDT_1458	30	-	good	GGCCACCAGCCGCATCCATGTTGCTGCAAAGCACATAATTTTGTTCTTTTGTATGGCTACGCGGTGTGTGTCTTCATGTGTGCTCAGGCAGGCAGGTTTGTGTCTGTGTGTGCTAGTGTG
chr9	5449589	5449709	EPIC_v2_IDT_824_1	30	+	good	TTAGAAAAAGAGAAAAAAAAGAAAAGGGAGCACACAGGCACGGTGGCTCAAGCCTGTAATATCAGCACTTTGGCGGATCACTTGAGGTCAAGGAGTTCGAGAAAAGAGAGCACCTAGAAG
chr11	69048502	69048622	cg22915154_IDT_2296	29	-	good	ACCTACTAAATCAGCAACTCTGCGGGGAGGACCCAGGAATCTGTGTTTTAACAAGCATTCGGGGTGATTCTGATGCATGTGAGTATTGAGTACACGGGGTGACTGCAAAGGACTCCCCCC
chr15	78739230	78739350	766574_40656399_Diab_438_1	29	+	good	GAATAGCAAGCAGAGAGCTGGTGATGCAAGCGCAGAGCACGGGCATGTCGCAGCAGCTGTGGGAGGGCCGGGGAGGGGAGCGCGCAGGTGCGGGTGTAGCAAAGGTTCCTGGAAAAGAGG
chr8	7975686	7975806	cg27655206_IDT_1821	29	+	good	CCAAATGACTGACACGCCAGTGGGAAAATTTTCCGTTTCGACTCATTGGAAGTGGACCCCGTGAAACAGGCAAGTCGGTCTGTCTGTTTCCGGCGTTATGTGGGTTCCAGCAAGAGCACA
chr10	127498875	127498995	766574_40656153_Diab_190_2	28	+	good	AGTCACCTAGGTGTCCATCAACGAGGGAATGGATAAGCAAAACATGGAATATTCATGCAGGAGAATACTAGGAAGCCTTAAAAAAAAGTATTTCTGATACATGCTGCACCACGGATGCAC
chr19	264810	264930	766574_40656576_Diab_624_1	28	+	good	GAAAGTCTGAGAAACCGTGACAGCCAAGAAGAGCCTAAGGAGTCGTGACAACGAATGTTACGTGGGATCCCGGGTGCGACCCTGGAGTAGGGAAAGATAGAACTAAGTGTAAACAGTAAA
chr5	252459	252579	cg27346937_IDT_1221	28	-	good	CTTACTCGTTACTAAACTGGCATTTCCTCCACAGGGCAGGTTTGAAACGGTGACTTACTCGTTAATAAACTGGCATTTCCTCCACAGGGCAGGTTTGAAATGGTGGCTTACTCGTTATTT
chr7	76423287	76423407	EPIC_v2_IDT_792_1	28	+	good	CCAGGAGGGCTTTTTTATTAGGCAAAGCATGGGAATTTACATCAGGGATAGGGCATGCCGGCTGTGCTGGGCAAAGCACGTGAAGGTATGCAGGTTGGCATTATCTGGTTGCCATGGTTA
chr7	65820784	65820904	cg11271990_IDT_3491	28	-	good	CCTTCTCTCACAGCTTACATCCAGTCTGTCAGGAAATCCTATTGACTGACTTCATCTCCCGCCTGGATGTTGCCAAATCTCAGCCCCCCTGCTTCTACCCAAATCTTCCCACAGTCTTTC
chr11	5624623	5624743	cg12088946_IDT_2217	27	-	good	ATTTGGTTGTTAACTAGGGGAATGCTACTGGCATCTTAGTGGGTACAGGTCACAGATGCCGCTAAGCATTCTACAATGTATGGGACAGTTCCCACAGCAAAGAATGATCCATTCCAAAAC
chr19	54628770	54628890	EPIC_v2_IDT_498_1	27	+	good	GGCTGAGACCATCTTCTGGGAGGGTCTTAAGAGCCACCATCAGAAAGGCAGGGACATTAGAGTCTTGCCTTGGGCAGGTGAAGGAAGGGCAGGAGGAGGTCAGAGGCCTCCCCTAAGGCC
chr11	468905	469025	766574_40656158_Diab_195_2	26	+	good	GGAGGGAGGAGGGGAGTCTCTGGGTAATCGGAGAAAGAGGGGAGTCTCTGGGTAATCGGAGGGAGGAGGAGGGGAGTCTCTGGGTAATCGGAAGGAGGAGGAGGGGAGTCTCTGGGTAAT
chr16	57783341	57783461	cg07299078_IDT_2873	26	-	good	GGGCTTTGTGGAGATATAATTCACATGCCATAAAATTCTCCCCTTGAAGGTGTACAATTCGGTGGTCGGTGGTAAGTATATTAAGGTGGCAATGCACCCATCACCAGTGTCTCATTGCCA
chr2	102355168	102355288	EPIC_v2_IDT_532_2	26	+	good	GTTTCTTATAGATGTTCTTTATCAGATTAAGAAAGATCATTTCTACTCTCGGTTTTCTGATCGTTATTAATTCAGAAAGGGTGTTGAATTTTGCCAGATGCTTTTATTTGCATTTATTGA
chr12	57228033	57228153	EPIC_v2_IDT_229_3	25	+	good	CATAATCAGTTACAGGTTTCTTTGTTTCTTCTTCACTCCCACTGCTTCACTTGACTGGCCTTTAAAAAACAATTTTTTTGGCCTGGCGTGGTGGTTCACACCTGTAATCCCAGAACTTTG
chr14	67615463	67615583	766574_40656340_Diab_378_3	25	+	good	CTGAGGAAAAATAACTAGACATAGGCAAAGGAGATCTTAAAAAGCCAAGAGGCAAAATGCCATCGTATGTATTTTGTGTGCAAACTTGTCCGGAGGAGCGTAAGAAGAAACACCCAGATG
chr19	38865819	38865939	766574_40656614_Diab_662_1	25	+	good	AGACTCCGCCTTAAAAAAAAAAAAAAAAAAGAGTGATTCACGCAGAGGAGCCAGAGCCCGCTGTGCGCTGTGCGGGAGACCGGAGTTGTATTATTACTCAAATCAGTCTCCCTGAGCATT
chr2	27734916	27735036	cg00965795_IDT_0710	25	+	good	TCCCTTTATCCCTAAATACTTCAGAGAAGCCAAACCAAGGACATTCTTTTTCATAACCACGTTTCAATGATCCAATTCAGGAAATTTAACATTGATACAATATTACTGTTATATAATCCA
chr3	194630335	194630455	cg21452025_IDT_1090	25	-	good	CCAGCCCCTTCGGGAGGCAGTACGACAGCGTATTATTTCAGGGGCCCTATCAGTGATGCCGACGGAAACAGCCAGCCCCTTCGGGAGGCAGGTACGACAGCGTATCATTTCAGGGGCCCT
chr4	4107654	4107774	cg03844506_IDT_1111	25	-	good	AGCGGGCCTGGCCACGGGCAAGGGACAGCGAGCACCTGGGCCGGGACAGGTGAGCGCGGCGCAGGCCCGGGCCTTGCGTGTCCGCGGTGCGCGCCAGGCCAGCAGAGGGCGCCAGAGAGC
chr10	24991478	24991598	cg02725718_IDT_2049	24	+	good	GTGGAGGCTGTTGACAGGGGCGTGCCAACAAAAGAGCACACCAATGGGCACCAGCATGCCGGCAGGCCATCGATCAGTGGAACAACGCAGAGTTTGGCCGGGGTGGTGGGAGGAGAGCCC
chr10	61278214	61278334	766574_40656127_Diab_163_5	24	+	good	AGTGCAAAGGCATGATCTCGGCTCACTGCAACCCCCACCTCCCGGGTTCAAGTGTTAAATCAAGATTTTAAAAGGCCTTGGGATAACTAGGGAGCATCATCCTTAAGCAAAAGGACCTTG
chr14	104945595	104945715	cg19901468_IDT_2690	24	-	good	ATAGACATCAAGGGCCCCAAGCTGGACCTGAAAGGCCCGAAGATGGATGTGACGGCCCCCGACGTGGAGGTGTCTCAGCCCAGCATGGAGGTGGACGTCGAGGCCCCAGGAGCCAAGTTG
chr16	26032820	26032940	cg08494150_IDT_2841	24	+	good	GGCGACGGCAGCAGGACGTAGGTGCTGGACGCGGGATGCAGTGGCGCGCGGGCTTTGGTCGGTCTGGGGGTCGTTCTCGCCTCTTCTTCACACTGCTCCGGAGGCGTGTTTTAAGACTGA
chr3	100257814	100257934	cg27337459_IDT_0996	24	-	good	GCCAGGGTTGCAGTCATGCAGTCATCTAAAGGCTTCAGTGGGGCTGGAGGATCCAGTTCCGTGGTGGCTCACTCACATGCCTGATGAGTTGGTGTTGACTGTTAGCAGGAGGCCTCAGAT
chr7	97928455	97928575	cg09941452_IDT_1738	24	-	good	GAGCGGGCCTGGCCACGGGCAAGGGACAGCGACCCCCGGGCCAGGACAGGTGAGAGCGGCGCAGGCCCGGGCCCGGCGTGGCGGAGGTGCGCGTGAGCGGCCAGCAGAGGGCGCCAGAGA
chr1	5668078	5668198	766574_40655972_Diab_005_1	23	+	good	ACCAGCGGCTCATGGCCAGCTCCCTCCCCTACACTCCAGCGGCTCACCGCCGGCTCCCTCACCTGCACTCCAGCGTCTCACAGCCGTCTCCCTCCCCTGCACCAGCGGCTCACGGCCAGC
chr11	469145	469265	766574_40656158_Diab_195_4	23	+	good	TGGGTAATTGGAAGGAGGAGGAGGGCAGTCTCTGGGTAATCAGAGGGAGGAGGAGGGGAGTCTCTGGGTAATCGGAAGGAGGAGGAGAGGAGTCTCTGGGTAATCGGAAGGAGGAGGAGG
chr13	74796213	74796333	cg18077652_IDT_3551	23	+	good	ATAATCCCTTACTGCTCAGGACACATGAGCCAAGAGGCCAGAGGTCACAAGATGGGTGTCGTTTCTATAACTCTGTACTGCTCAGGAATCATGTGGCCAGCAGTCACAAGATTTGTGACT
chr13	86191546	86191666	766574_40656316_Diab_353_4	23	+	good	AACGGGGAGGGATTACCTTGTGACATATTTTATGAGGCTAGCCTCAGCTTTCTACCTAAGCCAGAAAAACATATCACAAGAAAAGAAAACTACGGGCTAGTATCTCTAGTAAAACTTGAT
chr2	131209689	131209809	cg13363575_IDT_0816	23	+	good	CGAGTAGAAGGGAGCAGCACCGACGCATGCTGGAGGCTGGAGCCTGAGCCCCTGGGGCTCGCCTTGCTGTGTTTGGTGGTGACGTGGGACACTGCAGCTCGGCCAGAGTGGTAGAAATGT
chr4	175472878	175472998	cg06611444_IDT_1209	23	+	good	CACGGTAGTCGATCCGCTGTCCTCCGGAAGACGGTCACCCTTCGGGAACCTGAAAATTTCGTCTTTGCAGGTGGCGGCTTCCCTACAGGCCAGCCGTCCTTCCGGGGGAGCCCGGAGTGA
chr4	39458217	39458337	cg07321536_IDT_1137	23	-	good	GGCCTGACGAGTGTGTTCTCTCTTCTAGTCGACATTACTCTGAAGGGACGCACAGTTATCGTGAAGGGCCCCAGAGGAACCCTGCGGAGGGACTTCAATCACATCAATGTAGAACTCAGC
chr14	20683983	20684103	cg18230367_IDT_2612	22	+	good	CAGAGTGATAGGAAGCACCACTCAGCTACAGTGGCTCGTTGGTCTAGGGGTATGATTCTCGCTTTGGGTGCGAGAGGTCCCGGGTTCAAATCCCGGACGAGCCCTCGTGGCTACTGTTTT
chr16	88336045	88336165	cg03448626_IDT_2914	22	-	good	GCATGTTAGTGTCTCACGTGAAGGATGAACATGCGTGGTGTTGGCATGTTAGTGTCTCACGTGAAGGATGAACATGTGTGGTGTTGGCATGTTAGTGTCTCATGTGAAGGATGAACGTGT
chr2	216106436	216106556	EPIC_v2_IDT_551_1	22	+	good	AGGGTACATTATCTCCACATGCTGATAAGTTGTTACATAAGTCCCACCAATTCACAATTTAATATCATATACTCTACCCACTCAAATTTTCAGTCTTTCAAAGCACATTAACAAAGTTAT
chr21	42621299	42621419	766574_40656694_Diab_746_2	22	+	good	ACGGCCTCTCGTCGGGCAGGAATGCTGGTCGGTTGCTTGTTGAAAGCACACAAGGGAGGGGCGGAGTCCAGCGGTGGGTGGATATCAGGGAGGAGTCTGTTGAAAAGGCTGGTTTCTGTT
chr9	97925686	97925806	cg14243616_IDT_1961	22	-	good	GTTGTCATGATAGTACAAAAGTTACTATATACCTTTCGCCCAGTTTACACCAATGTTAACGTCTTACATAACCATGGGCCATTTGTCAAAACTAAGAAATCAGGATAGTTACACTACCAT
chr10	101622982	101623102	766574_40656143_Diab_179_4	21	+	good	AAAAGACATGAACAGACGTTTCGCCAAAGAGAATATTCATATATGAAATATATGGCAAATAAACACATGACAATATATTAACATAATTAGCTATTAGGGAAATTCAAATTAAAACATGAT
chr13	86191426	86191546	766574_40656316_Diab_353_3	21	+	good	CAAGCTAAAAACAAAGAAACTTTCCAACAAAGAGAAGTCCAAGACCGGATGGCTTCATGGCTAAATTCTAGCAAACTTTGAAAGACAAATGTCAATACTTCTTAAACTCTTCAAAAAACA
chr16	56666824	56666944	cg05554151_IDT_2867	21	+	good	TCCTGGATTTTACGGGTCACTCTATTTGTACTTGGGAGCAGGGCTGTCCCGACATCAGGCGCAGCAGCTGCACTTCTCCGATGCCCCTTTGCAGATGCAGCCCTGGGCACACTTGGCACA
chr19	45398698	45398818	766574_40656623_Diab_671_1	21	+	good	CAAATCTTCTGCCTAGCTGGGACTACAAGCGCGCGCCATTATGCCCGGCTAATTTTTGTAGTTCTGGGATTACAGGAGTGAGTCTCCGCGCCCGGCCGTGTCCATCTCTTTATCTCAGTC
chr2	130129081	130129201	cg09125754_IDT_0815	21	-	good	CAGGAAGACGAGTAGAAGGGAGCGGCATGCTGGAGGCTGGAGCCTGAGCCCCTGGGGCTCGCCTTGCTGTGTTTGGTGGTGACGTGGGACACTGCAGCTCGGCCAGAGTGGTAGAAATGT
chr7	151340543	151340663	EPIC_v2_IDT_799_3	21	+	good	TCTCACCATGCAGTGCCCATTTCTTAATTCAGTCCCTGCTTTGATCTGAGCACTCAGGTTCCGCCCCTGGTTGCATGCTTGGTTCACCTGGGCATCCTCAGGTTACGTGCGAAACCTTCC
chr11	71629246	71629366	cg22870994_IDT_2305	20	+	good	TTCGACCCGGAAGTTTACCTGGACAAGCTGCCTAGAGAGTGCCCTCTGGCCCAGCTGATCGACAGTGAGACGGACATGGTGCAGCAGATCCGGGCTCTAGACAGCGACATGCAAACCCTG
chr19	46288875	46288995	766574_40656627_Diab_675_3	20	+	good	GACAGAGAGAGAAGGAGAGGAAGGGAGGGAGGGAGGGAGGGAGGGACGGACAGACGGACGGACGGAACTAACTCTATGAGTCACAGAGAGGTTAAGTAATTTGTTCAAGGTTCTGCAGCT
chr3	131364681	131364801	cg15240852_IDT_1026	20	+	good	CACCATTTGTGCAACAGATCTTTTGAACTTATTTCTCCTAACTGAAGTTTTATATTCTTCGATCAATATCTTCTCAATTACTGTTCCCTACCCCCAACCCCTAGTAACCATTATTTTACT
chr9	21142430	21142550	EPIC_v2_IDT_830_1	20	+	good	GAAGCTGAGGCCTCCTGCCTCAGCCTCCCAAGTAGTTGGAATTACAGATATGAGCCAAAAACGCAGTTTTGTTTGCTGTTTTATTCACAACAGAGGATGATGATGATTAGCGAATGAGCT
chr1	12886912	12887032	EPIC_v2_IDT_6_1	19	+	good	CTGAAAGTAGTGTTGTTAGGAGATCTTTGGCCACATCAAAATATAAAAATGCTTTCTACTTTAAAAAGCTTTATAAAAACAGAGGAGTCATCCCTACGATATCAGAATAAAAATCTCAAT
chr11	468785	468905	766574_40656158_Diab_195_1	19	+	good	GGAGGAGGGGAGTCTCTGGGTAATCGGAGGAGGGGAGTCTGGGTAATCGGAGGAGGGGAGTCTCTGAGATGGAGGGGAGTCTCTGAATAATTGGAGAAGGAGGGGAGTCTCTGGGTAATC
chr4	76094451	76094571	rs11097230	19	-	good	GTTCTGCCTAGAAAATCTGAAGAATAAGCCCTAAAACAATCAAACTGTTCTAAAGTAAATTAACTATGTACCAGAACAAAGCTCAAGAATATTTTTAGAAATATAAAATTACCATGCACA
chr1	22437264	22437384	766574_40655984_Diab_017_2	18	+	good	TAAGGAAACCTGAATTGTGATTGATGAATTGCTAGAGGCTCATTGTGGACAAGTTTGAGACATAAAAACTCCAGGGAACCCAGTCATGTTGGAGGAGTGCACATACTTTTTTTTTTCGAT
chr1	167554258	167554378	cg13501279_IDT_0589	18	-	good	GCATAAACACTCTCTGCTTCTTCTTTTTGTTAGGGCGGATTTGAGAGATCTTGCCCTCCCGCCTTCTCGCTTTGGCCAAATCGAATAAACTTTTATCTCCAAGCACCTATATGTCAGTGT
chr10	49363	49483	cg17268033_IDT_2003	18	-	good	CTTTCCCCAACGTGGAAAGGACCACGCAAGGACACCTGAGCTTTCCAACAGATGTTCAGCGCCAGGGGATCCACAGGTGGGTGCACCTGTGTGGAAGTAAAGCTGTTGCTTATTCTGGGA
chr10	22716848	22716968	cg07761116_IDT_2047	18	-	good	TTGATGAGAAAAAAATGGATTTCTAGCCGGGACCACTGTTTGTATTTGCAGGTTCTCCTCGTGCCTGCAAGAGTTTTCTTTGGGTACCTTGGTTTCCTCTCACATCTTAAAGACATGCAC
chr11	71499104	71499224	cg19089328_IDT_2304	18	+	good	TGCAAATGGCAGAATTTCCTTCTTTCCTAAGGCTGCATAGTTCTCCACTGTGTGTGCACCGCACTTTCTCTATCCACTCATCCATCGGTGCGCGCTCAGGCTGATTCCACAGCTGTGCTG
chr17	30968799	30968919	EPIC_v2_IDT_349_3	18	+	good	CTGTGAAATGGAGAAGAGGAGAGCTGGTTCCAGGGAGGCTCAGGTCAAAGGTGATTTTATTTTATTTTTTAATTTTTAATTTTTTTGAGACTAGGTCTAGCTCCTTCCCCAGGCTGGAGT
chr19	44904732	44904852	EPIC_v2_IDT_480_4	18	+	good	TGATGAGCAAAGGAACTTGATGCTCAGAGAGGACAAGTCATTTGCCCAAGGTCACACAGCTGGCAACTGGCAGAGCCAGGATTCACGCCCTGGCAATTTGACTCCAGAATCCTAACCTTA
chr19	56339229	56339349	cg06109293_IDT_3280	18	+	good	AGTTGTAGCCGTATTTAGCAATATGCAAAGGAGCAGCTGTAGCCATATTTAGCAATATGCGAAGGAGCGGCTGTAGCCGCATTTAGCAATATGTGAAGGAGCGGCTGTAGCCGCATTTAG
chr2	216106676	216106796	EPIC_v2_IDT_551_3	18	+	good	AAATAAAAGTAATTTAAAATTTTCAAGACACATTAAATGCATGACTGTGGCTCTATATTGCCATTTAGTATGCGCTGTACTGTAGGAAATAAAATACCCTCTCCCTAGGGAATGTTAAAC
chr10	132826257	132826377	cg03934443_IDT_2173	17	+	good	GCCACGGAGCCAGGCAGGAGCCGGAGCCGCAGAGACCCACCACAGAGCCAGGCAGGAGTCGGAGCCACGGAGCCAGGCAGGAACTGGAGCCACAGAGACCAGCCACGGAGCCAGGCAGGA
chr10	35379337	35379457	cg11039729_IDT_2056	17	-	good	TCCTGTAATACAGAGTCTGGCTCCATTTCTGACATCTGACTGCTGTTTTCAGGCCCCACCGCTCCCCACCTTCCCCTTCTGCCCCCATCTGGGCAAGCTGATAAGAAAGCCTGGGGCCCC
chr11	312869	312989	EPIC_v2_IDT_149_7	17	+	good	TTTATGAGTACTCTTTAAGTTTAAGCTAAATTTGGTAACTTGTGGCCAAAAACACATAACGAAATATGTGTATGTGCACATATACACACATACACACTCAAGCAAAAGTATGGTTTTACT
chr11	314199	314319	EPIC_v2_IDT_151_1	17	+	good	GCTGGGGCCACCCCCCAGCACCATCCTTCCAAGGTCCACCGTGATCAACATCCACAGCGAGACCTCCGTGCCCGACCATGTCGTCTGGTCCCTGTTCAACACCCTCTTCTTGAACTGGTG
chr11	320545	320665	EPIC_v2_IDT_152_3	17	+	good	TCCCTGGGGCCATACGCACCTTCACGGAGTAGGCGAATGCTATGAAGCCCAGGCAGCAGGGGTTCATGAAGAGGGTGTTGAACAGGGACCAGACGACATGGTCGGGCACGGAGGTCTCGC
chr9	87497005	87497125	EPIC_v2_IDT_867_1	17	+	good	ATACTATCATTTGAAAGTGTAATGAATATAAAAATATTCATGAGATATTTTTCATTCTCATATCCATACTGTCTTGGACTCTAATGTGTATTTTACACTTACAGCACAATTAATTTGGGA
chr1	12887032	12887152	EPIC_v2_IDT_6_2	16	+	good	GTATTGAATGGTCTTTGGGATTTTATATAACCTAAGGTAGCAGATTACATGCTCGTTCTGGTGGAGGAGAGGTGCTACTGAGGGCGTGAGTGGTCTCAGTGCTTAGGTTAAGGCTTCTTT
chr10	89327670	89327790	EPIC_v2_IDT_129_1	16	+	good	AATGCCCTTGGCCAAAAGCAGGGGTCCAGTCACATGGTTGGTGAGTATGGCCTTAGAATTTAATTTTTTGGTTTACATTAGGAATGCTTCCACATTCTCTCAAACAAATTTTAGTCACAG
chr10	133608889	133609009	cg19654323_IDT_3518	16	-	good	GTTCTGTCTCATTGTAACTATGAGGAGTAATGCAAAAATCGGATATATTCCAAACACAACGCATTTGAATTCTAGTTTCTAAACTTAGGATGTGATCCCCCATCCAAATTACTGTCTGAC
chr11	308325	308445	EPIC_v2_IDT_148_3	16	+	good	TCCACATCCGCAGCGAGACCTCCGTGCCTGACCATGTGGTCTGGTCCCTGTTCAACACCCTCTTCATGAACACCTGCTGCCTGGGCTTCATAGCATTCGCGTACTCCGTGAAGGTGCGTA
chr11	320665	320785	EPIC_v2_IDT_152_4	16	+	good	TGCGGATGTGGATCACGGTGGACGTCGGGGGAGCAGGGTTGTGGGGCGCCCCCAGCACAGCCACCTCGTGCTCCTCCTTGAGCATCTCATAGTTGGGGGGCTGGCCACTGTTGACAGGAG
chr16	56608938	56609058	EPIC_v2_IDT_320_11	16	+	good	CCCTTGTTCAGGTATCCAGGGACGGTTCTCACCTCTGTCTTTTCTCCTTGCAGGTGACTCCTGCACCTGCGCCGGCTCCTGCAAATGCAAAGAGTGCAAATGCACCTCCTGCAAGAAAAG
chr4	47882968	47883088	cg11174998_IDT_1141	16	-	good	TAATTTTCTTAACCTGATAAAGGGCATCTGTGAAAAGCCCACACAGTTCACTAATACATCGTGGTGAAAGATTAAAAGTTTTCTCCCTAATAACAGGAACAAGACTAGGATGCCTGCTCC
chr5	134923795	134923915	cg12949141_IDT_1320	16	+	good	TTGGCGTGAAGGTAGCGGATGATTCAGCCATAATTTACGTCTCGGGTGATATGGGCGATCGATGAGAAGGCGGTTGAAGCGTCTGGTGAGTAGTGTATGGCTAGGAATAGTCCTGTGGTG
chr9	69035261	69035381	cg07158339_IDT_0175	16	+	good	ACAGGGCTTAACTCATTTTATCCTTACCACAATCCTATGAAGTAGGAACTTTTATAAAACGCATTTTATAAACAAGGCACAGAGAGGTTAATTAACTTGCCCTCTGGTCACACAGCTAGG
chr1	90002939	90003059	766574_40656027_Diab_060_2	15	+	good	TTAAAAAATCATATTCAGTGATACCACCACCAACCTTTCAGAAAGCCTTTAAGTATTGGGAAGGTGTCAAGCTCAAGGTGGTAGATACAACTTTTAAAAAATTCTAATGTTCACTTGAAA
chr1	47416582	47416702	cg18815943_IDT_0018	15	-	good	GAAGCAGTCGTTGAGCGTGAGATTGTGGCGGATGCTGTTCTGCCACTTGCGCGGGCTGTCGCGGTAGAAGGCAAAGCGTTCGGTGATGAAGCGGTAGATGGCGGCCAGCGTGAGGCGGCG
chr16	64628585	64628705	766574_40656451_Diab_494_1	15	+	good	TGGGACTGTACATGATGGAGACAGTCTCTCCCCGTTTCATGCTCTCGAGACACGGCTTTCCGCCTCGCTGACGGTGTAGGCTGCTGCCCACCACTTCTTTCAAAGTCTCTGTGTTTTCTT
chr19	12989134	12989254	766574_40656595_Diab_643_2	15	+	good	GTGTTGTGTGTGTACATAAGGAAGGCTGGGTGTTGTGTGTGTGGATGAAGGCTGGGGTGTGTGCGCGCGTGTATGGAAGGCTGGGTGTTGTGTGTGTGCGTATGGAAGGCTGGGGGTGTG
chr7	64835145	64835265	cg12587985_IDT_1712	15	-	good	CTTTTCTATAACCAAAAATAGGCTGGACTGATTGGACTCCAGTGAAGACTCCAAGATGGCGATCACCACCTCAGATACCCCGACTCAGCATTTCCGGGTTCACCTTTCCTGTTCCCGTCA
chr9	21187196	21187316	EPIC_v2_IDT_832_1	15	+	good	AGTTCAGTGGAAAATTTTTCTAGGAGGCTCTGTTCCCAAGCAGCAGATGAGTCCTCTGTGCTGAAGAGATTGAAGGTCTGCTGGATCATCTCATGGAGGACAGAGATGGCTTGAGCCTTC
chr9	21206852	21206972	EPIC_v2_IDT_836_1	15	+	good	TCATGGAGGACAGAGATGGCTTGAGCCTTCTGGAACTGGTTGCCATCAAACTCCTCCTGGGGGATTCGGAAATCATGTCTGTCCTTCAGGCAGGAGAAAGGAGAGATTCTTCCCATTTGT
chr1	90002819	90002939	766574_40656027_Diab_060_1	14	+	good	CACTTTGAATGGATCTTTTTTACCATATATTATTTTGTAATATCGGCATTATTTGGAAAATACTAGTTTTTATATAAAATGCAGATTTTCCAAATATTGATCAGTTTTATGGCACAATAT
chr6	31273223	31273343	EPIC_v2_IDT_748_2	14	+	good	GAATGCAAAGAACCCCCTGCCAGGCTCTTCTACTGCTTTAGAATTCTTTCCTCTGCTCCTTTTCCTCACCTCCTGCTTCTCCAGCCCTTCTCTCTGCCCCTCTCATCCCTCACACCCTCT
chr7	21220817	21220937	cg20358313_IDT_1671	14	+	good	GTCTTCGGGTAGAGACCTGGAGGCGCTTGGTTCTTGGGGGTCCTCTAGGATTCCAGCTTCGTAGCTGATGTGCATGAGGTTCTCGTCCATGTTCCACGGGTTCTTGGGAGTGACTGGGAT
chr9	21166480	21166600	EPIC_v2_IDT_831_1	14	+	good	CATTTGTGCCAGGAGTATCAAGGCCCTCCTATTACCCAGGCTGTGGGTCTGAGGCAGATCACAGCCCAGAGAACAGATGGATTTGTAGCTGAGCACCAGCACGGCCATCAGTAAAGAAAA
chr9	21187316	21187436	EPIC_v2_IDT_832_2	14	+	good	TGGAACTGGTGGCCATCAAACTCCTCCTCGGGGAATCCGAAATCATGTCTGTCCTTCAGGCAGGAGAAATGAGAGATTCTTCCCATTTGTGCCAGGAGTATCAAGGCCCTCCTATTACCC
chr9	21201905	21202025	EPIC_v2_IDT_834_1	14	+	good	GTCTGCTGGATCATCTCATGGAGGACAGAGATGGCTTGAGTCTTCTGGAACTGGTGGCCATCAAACTCCTCCTCTGGGAATCTGAATTCATGTCTGTCCTTCAAGCAGGAGAAAGGAGAG
chr9	21202025	21202145	EPIC_v2_IDT_834_2	14	+	good	ATTCTTCCCATTTGTGCCAGGAGTATCAAGGCCCTCCTATTACGCAGGCTGTGGGTCTGAGGCAGATCACAGCCCAGAGAGCAGATGGATTTGTAGCTGAGTACCAGCACGACCATCAGT
chr9	21217052	21217172	EPIC_v2_IDT_837_1	14	+	good	GGATCATCTCATGGAAGGCAGAGATGGCTTGAGCCTTCTGGAACTGGTTGCCATCAAACACCTCCTGGGGGAATCCGAAATCATATCTGTCCTTCAGGCAGGAGAAATGAGAGATTCTTC
chr9	21217172	21217292	EPIC_v2_IDT_837_2	14	+	good	CCATTTGTGCCAGGAGTATCAAGGCCCTCCTATTACCCAGGCTGTGAGTCTGAGGCAGATCACAGCCCAGAGAACAGATGGATTTGTAGCTGAGCACCAGCACGGCCATCAGTAAAGAAA
chr9	21228001	21228121	EPIC_v2_IDT_839_1	14	+	good	CATGTCTGTCCTTCAGGCAGGAGAAAGGAGAGATTCTTCCCATTTGTGCCAGGAGTATCAAGGCCCTCCTATTACCCAGGCTGTGGGTCTGAGGCAGATCACAGCCTAGAGAACAGATGG
chr9	21441008	21441128	EPIC_v2_IDT_851_1	14	+	good	AGAGCAGAAATCATGAGATCCCTCTCTTTATCAACAAACTTGCAAGAAAGATTAAGGAGGAAGGAATAACATCTGGTCCAACATGAAAACAATTCTTATTGACTCATACACCAGGTCACG
chrX	48682878	48682998	EPIC_v2_IDT_894_1	14	+	good	GTGAGACTCCATCTCAAAAAAAAAAAGAAAAAAAAAAGTATGACAAGCAGAAAGTAATTTGGGAGCTGCGGGGAGGCAAGGGTAAGGGATGGGGAAGTGGACCAGAGGCATATGCGTCAT
chr11	308205	308325	EPIC_v2_IDT_148_2	13	+	good	TGCAAACCTTCTCTCCTGTCAACAGCGGCCAGCCTCCCAACTACGAGATGCTCAAGGAGGAGCAGGAAGTGGCTATGCTGGGGGTGCCCCACAACCCTGCTCCCCCGATGTCCACCGTGA
chr12	132131659	132131779	cg00248776_IDT_2529	13	-	good	ATTTAACCCCAGTGAGATGGATCAGGCTGTAAACTGCCCGATTCTGTCGCTGTTCAGGGCGCCACGTGTAACCACCCTCAATCCCTGGTGGACTGAACAAAGGGGGCGAACGTGGGAATA
chr22	49662888	49663008	766574_40656728_Diab_782_1	13	+	good	GAGGCAGACACAGCTCATCTATCACGGGACTCCATTTACGTGAAATATATCCGAAAGAGGCAAATTCACGGAGACAGAAAGCAGATTCGTGGTTGCGGAAGCCAGAGCTGGGGAGGGGAA
chr5	150413204	150413324	EPIC_v2_IDT_710_8	13	+	good	AGGAGGAAGTTTGGACGACGTGCAGGGGTGAAAACATTTCTTTTCTTTCCCTGTTTAGGTTCTTAGTTGACACGCTCCCCTGGAAACAAAAGTCAACTTAACAAAAGAAAAATCAGCCAA
chr5	151387771	151387891	cg22090064_IDT_1352	13	+	good	GCCATTTAAGGACTCTTTGTCTTTTTGAGAACTAAACTCTTACCTTTTTTCTTCTCTTGCGCAAATTCCTATTTAAGGGACCTGGGAAGCCATGCCCTACAGAGCATAAAGTCTCACTAG
chr9	21187436	21187556	EPIC_v2_IDT_832_3	13	+	good	AGGCTGTGGGTCTGAGGCAGATCACAGCCCAGAGAACAGATGGATTTGTAGCTGAGCACCAGCACGGCCATCAGTAAAGAAAAGGACAGGGCCATTGGGATGTTGCAAATATTGCTAGGC
chr9	21206972	21207092	EPIC_v2_IDT_836_2	13	+	good	CCCAGGAGTATCAAGGCCCTCCTATTACCCAGGCTGTGGGTCTGAGGCAGATCACAGCCTAGAGAACAGATGGATTTGTAGCTGAGCACCAGCACGGCCATAAGTAAAGAAAAGGACAGG
chr1	54476397	54476517	766574_40656013_Diab_046_2	12	+	good	TGCACACAACACGCGCACACACACACACACACACACACACACTCTCTCAGGCTCTGTTCTCTTTTCCTCTCCCTCTCTCCACACAGGATATACGCACTCAGCCACACACACAGAAGCATC
chr1	86505469	86505589	766574_40656026_Diab_059_1	12	+	good	GCGAGCTCAAGCTGATCATGCTGTTTTTCATCAGAACGCCTGCAGTCTTAAACAACAGTTTCATTTGACACTTGCTTAAGCTCACATGATTATTAAAACTGTCCTGATTGCCAACAGCGT
chr1	86505589	86505709	766574_40656026_Diab_059_2	12	+	good	TCTCTTTCCCCTTTTTCCTTAGGGCTTAGTGCCAGCCTACGAGGTCTGGTGCCTAACACTATCTGGCAAACTGATGTTACTCAGTAACCATCCTTTGGAAGTTTTAAATTTCTCCACGTT
chr1	179588759	179588879	cg24632843_IDT_0603	12	-	good	CACCTTGTCCCAGGAGCTGTGCACCAGCAGCAGGATGGCCATCTGCCGGTCTTCGTCTGCGGTGGCCCGAAGCGGGTGCTGGCCCAGGGACAGCTCCGTGCAGGGTAGCGGGGCCAGGAA
chr1	242057563	242057683	cg08109624_IDT_0663	12	-	good	GCCGAAGGGCCCGGAGCGCACAGAGTCCAGGGTGCCCGGCTCCAGATCAGTTAGCACAGCGCGGGGCACATACCTGCTACCTGAGCGGGGCGGAAGGGCATCAGCGAGGGGAGGGCCGCT
chr11	134250831	134250951	cg13255542_IDT_2368	12	+	good	CTTATTATCTGTGGCCACTCTCTTGCTACAAGGGCAGGGTTGCAACAGAGACTGTAACACGCACAAGCCTACAAAATTTACTATCTGGCCCTTTGTGGCAAAGGTTAGCCAACCCCTGCC
chr12	57112079	57112199	EPIC_v2_IDT_228_2	12	+	good	TGGGGTAAACACTGAGACACGCCAAGAAACAAACACACACATGCACAACTTCCCTGACCACAAGACTACACACACACACACACACACACACACACACACGTGCAGGCAGGCTCACAAACA
chr16	10112648	10112768	cg06240409_IDT_2826	12	-	good	TTACTCGCTATGAGGTAGGGCACAAACTTCTGAATGGACCCTTTGTCCTGGATGGAGGCCGAGACACCCTGCACAATATTCACCTTTTCCCCCTCGCTGAAGTATCGTTTCTGGCTGCTG
chr19	1816195	1816315	cg03413810_IDT_3150	12	+	good	ACGGCCCCAGGGCAGGCACCGGCACTCACCATTGTCCTGGATGATCTGTCTGAGGTAGTCGGCCATGAGGTTCCGCAGGGACCGCTTGTAGGGGAGGCCCAGGCGGTGGGGGAAGAGCAC
chr4	3509810	3509930	cg02360155_IDT_1108	12	+	good	AACGCGTGGACACTGGAGACTGTTGAGACGCCGACTGGAGTCACACACGGCAGTCAACGCGTGGACACTGGAGACTGTTAAGACACCGATTCTTCCCAACATGTATTCAAGACATTCAGA
chr5	59893370	59893490	EPIC_v2_IDT_696_1	12	+	good	GGGCGGCGGCAGGGGGGGCGGCGGCGGCGGCTGTAGCGGACACTGGGGCTGGGGCTGGGGCGAGGGTGGCGGCGGCGGGGGCAGGTGGTGATGGGGATGCAGGAGGCGGAACTGGGGCTG
chr6	29723484	29723604	EPIC_v2_IDT_731_6	12	+	good	CTGCTGCTCTCAGGGGCCCTGGCCCTGACCGATACTTGGGCGGGTGAGTGCGGGGTCCAGAGAGAAACGGCCTCTGTGGGGAGGAGTGAGGGGCCCGCCCGGTGGGGGCGCAGGACTCAG
chr8	85655801	85655921	cg27030541_IDT_1866	12	+	good	TTCGGAGGATAATGGGTTTCTTCAAACTCAAACTCGGTAAGGATGGACGACGGACGATTCGCTTAGAGCTGGTGGTGGCGGTGGTCTTGCATGCCATCCCTGACCTGTTGCGAGTCTTCC
chr9	21305187	21305307	EPIC_v2_IDT_843_1	12	+	good	GCCCAGAGAACAGATTGACTTGCAGTTGAGCACCACCAGGGCCATCAGTAAAACAAAGGGCAAGGCCATTGGGGAGGTTGCAGATGCTTCTGGGCTGTTGAGATTGAGTGACCCTGAACC
chr1	1011802	1011922	EPIC_v2_IDT_1_4	11	+	good	CCATCCATCACTGATGGACATGTGCTCCGTTCCTGCTACTTGTTTATTGTAAACTGTGCTGCCATGGACATTTGTATGCAAGTATTTGAACACCTATTTTCAATTCTTTTGGACACATGC
chr1	21459514	21459634	rs4654748	11	+	good	ATCTATCCCTGGCCCCCAGCCCATGTGGTTTTGGCAGCAATAGGGGTGTGGGGTAATGTCCCCCAAAATTAAAATGGTATATGTGTGTATGAGAAGGAAAGGGGGGCAAAGCTGTGGGGA
chr19	53431721	53431841	cg10854610_IDT_3270	11	+	good	TTTGTATCCCGTTCCAGACAATTCCAGGGCTTTTGAGTCCATGCGTCAGCCTTCCTGGGCGGTCTCACCTTCACCACCCGAAAACAGGTGCTAGGAGAGAAGCTGAGAGGAGCACCGGTC
chr6	29827789	29827909	EPIC_v2_IDT_733_9	11	+	good	CTGGTTCTAAAGTCCTCGCTCACCCACCCGGACTCATTCTCCCCAGACGCCAAGGATGGTGGTCATGGCGCCCCGAACCCTCTTCCTGCTGCTCTCGGGGGCCCTGACCCTGACCGAGAC
chr6	29827909	29828029	EPIC_v2_IDT_733_10	11	+	good	CTGGGCGGGTGAGTGCGGGGTCAGGAGGGAAACAGCCCCTGCGCGGAGGAGGGAGGGGCCGGCCCGGCGGGGGCGCAGGACTCGGCAGCCGCGCCGGGAGGAGGGTCGGGCGGGTCTCAA
chr6	29828029	29828149	EPIC_v2_IDT_733_11	11	+	good	CCCCTCCTCGCCCCCAGGCTCCCACTCCATGAGGTATTTCAGCGCCGCCGTGTCCCGGCCCGGCCGCGGGGAGCCCCGCTTCATCGCCATGGGCTACGTGGACGACACGCAGTTCGTGCG
chr6	29828149	29828269	EPIC_v2_IDT_733_12	11	+	good	GTTCGACAGCGACTCGGCGTGTCCGAGGATGGAGCCGCGGGCGCCGTGGGTGGAGCAGGAGGGGCCGGAGTATTGGGAAGAGGAGACACGGAACACCAAGGCCCACGCACAGACTGACAG
chr6	29887692	29887812	EPIC_v2_IDT_734_2	11	+	good	TCCCGGTTCTAAAGTCCCCACGCACCCACCGGGACTCAGATTCTCCCCAGACGCCGAGGATGGTGCTCATGGCGCCCCGAACCCTCCTCCTGCTGCTCTCAGGGGCCCTGGCCCTGACCC
chr6	29941200	29941320	EPIC_v2_IDT_735_2	11	+	good	TAGCAGGTCATGGGACAGTGCTAGTGTCACAATTCATGAGTGACAGTGTGGTGGGAACTAAGGGGAGAGGAGGGCCTGAAGGATGAGAAGGATGGAGGGAAGGGCTGGAGAAGCAGGAGG
chr6	31271950	31272070	EPIC_v2_IDT_746_1	11	+	good	CCTCGCTCCTCTCCGCAGAGGCCGCTTCCCTCCCAACCCCGCACTCACAGGCCCAGGTCTCGGTCAGGGCCAGGCCTCCCGAGAGCAGCAGGAGGAGGGCTCGGGGCGCCATGACCCGCA
chr6	31356588	31356708	EPIC_v2_IDT_749_2	11	+	good	CTCAGGGAGGCGGATCTCGGACCCGGAGACTCGGGGCGACCCGGGCCGTACGTGGGGGATGGGGAGTCGTGACCTGCGCCCCGGGCCGGGGTCACTCACCGGCCTCGCTCTGGTTGTAGT
chr6	31356708	31356828	EPIC_v2_IDT_749_3	11	+	good	AGCCGCGCAGGTTCCGCAGGCTCTCTCGGTCAGTCTGTGCCTGGGCCTTGTAGATCTGTGTGTTCCGGTCCCAATACTCCGGCCCCTCCTGCTCTATCCACGGCGCCCGCGGCTCCTCTC
chr6	31356828	31356948	EPIC_v2_IDT_749_4	11	+	good	TCGGACTCGCGGCGTCGCTGTCGAACCTCACGAACTGGGTGTCGTCCACGTAGCCCACTGAGATGAAGCGGGGCTCCCCGCGGCCGGGCCGGGACACGGAGGTGTAGAAATACCTCATGG
chr6	31356948	31357068	EPIC_v2_IDT_749_5	11	+	good	AGTGGGAGCCTGGGGGTGAGGAGGGGCTGAGACCCGCCCGACCCTCCTCCCGGCGCGGCTCCTCAGGTCCTGCGCCCCCGCCTGCGGTCCCCTCGCTCCTCCCGGCAGAGGCCATTTCCC
chr6	31357068	31357188	EPIC_v2_IDT_749_6	11	+	good	TCCCGACCCGCACTCACCGGCCCAGGTCTCGGTCAGGGCCAGGGCCGCCGAGAGCAGCAGGAGGACGGTTCGGGGCGCCATGACCAGCATCTCGGCGTCTGAGGAGACTCTGAGTCCGGG
chr6	27139554	27139674	cg13592721_IDT_1440	11	-	good	TTAGGGGCCCTAAAAAGGGCCTTTTTAGAGAATGACTGGGCTTCAAAATGCCATTTAGCCGCCGAAGCCATAGAGGGTGCGGCCCTGGCGCTTGAGCGCGTAGACCACGTCCATGGCGGT
chr8	1128082	1128202	cg27353330_IDT_1817	11	+	good	TCCATGAGGACCTGCTCCCCGTGTTGTGTTCCGTGAGGACCTGCTCCCCGTGTTGTGTTCGGTGAGGACCTGCTCCCGGTGTTGTGTTCCGTGAGGACCTGCTCCCCGTGTTGTGTTCGG
chr9	21239970	21240090	EPIC_v2_IDT_841_2	11	+	good	AGGGGTAACACTGAACCTTGGGTTGTAGGTTTTCTGAAGACCTTGCTCTGTGCATAGGTCTTAAATAAGGAACATACTAGCTTCCATTTTCTGAACGTCTTCATGTTTTTTTCTACTTCT
chr1	22437144	22437264	766574_40655984_Diab_017_1	10	+	good	TTTGTAGAGAAGTGACGTCATAGGGCAAATTACTGCCCCAGAATTGGAGAAACAGACAGGTGGATACAGAAATCATAATTTACCAGAGCATAATAAACCTCCATGGAAACTAGTGCTGGG
chr11	320785	320905	EPIC_v2_IDT_152_5	10	+	good	AGAAGAAGGTTTGGACAGTGTGATTCATGGTGTCCAGCGAAGACCAGCGGCGGTCGGGTTACTGGGATGGTTCTCAGTGAGCCCTCCCTTTCCCCAGTAGTTTCGGTTTCTCAACAGTTT
chr11	119590377	119590497	cg12439006_IDT_2341	10	+	good	AATTCTGACATCAGCTACCTGGCGTTAGCACAAATCCCACAGGTTAAGGGGCTTAGTCCCGCAAGACTGCCCACTTCAGGTACCAACTACAAGTCCTGGGTGTCCTCAAGCCACTCACAC
chr14	67615343	67615463	766574_40656340_Diab_378_2	10	+	good	AGTTGCTGTTTTATGAACTTTGGGGTTTTAAAAATGAATTATAGGCAGTACATTGAGCTCCATAAAGACAGTGCCGGGGCAAGTGAGAGCCGGATGGGCCCTAGGCAACTCTGTGCCTCG
chr15	40865796	40865916	766574_40656378_Diab_417_1	10	+	good	TGGGCAACAGAGCGAGACTTCGTCCCCCCCGCAAAAAAAAAAAGAAAAAGAAAAAAAAAAGCCGCTGTCTGGGCCATCTTGGAGTTCAGTTGTAAGGATGTATTAGAGCGGAGGATGGGA
chr16	23183	23303	cg03792876_IDT_2791	10	+	good	GATTCCCCTTCATGGAGGCTTGGGCGGGTCACCCCCAGTGCAGGCCAAGATGCAGGTTACGGATGTGAGTTTCTTTCTGGGAAGAGACCCTGGTACCGGGAGAGGAGGAAGAACGCGGAG
chr16	81778898	81779018	EPIC_v2_IDT_323_2	10	+	good	GATCCTCCCGTCTAGGCTTCCCAAAGAGCTGGGATGACAGGCGTGAGCCCGGGCGCCCGGCCGGGAGTGTGTTAAGTATACGGCAAACACCTGGACTGCGGCCGGCTCTCCAGGAATGCC
chr17	76850099	76850219	cg16656428_IDT_3078	10	-	good	TGTCTTCCTGGCTTGTAGGCGGCCTCTCCTTGTTGTATCCTTACTGGTGGAGAGCGGAGCGGAAGCAAGCTCTCTCTTGTCTTTTTATAGGGGCTTTCATCCATCTACACGGGCTCCACC
chr19	8922890	8923010	766574_40656590_Diab_638_3	10	+	good	GTCTAAGTGGGCGAGGGAGGAGTACGGTGGGCGGGGCTCTCACCAGACCCTGCAGTTCTCTCTCTGTGGCGTTGAACTTCCTGGAACCAGGGTGCCGCATGTCCTCCTCGTACTGCAGGT
chr2	223946069	223946189	cg09483043_IDT_0874	10	+	good	ATCCCCCTATCCTGGCTAATATGAGTGACTCTTATTTCTTTATTAATTATAATGTTAACCGCTATCTAGTCTTCCTCCATTTAGATAAGATTTATTAAGATATGCAACCTTAGAATTATA
chr21	10405538	10405658	766574_40656680_Diab_732_1	10	+	good	ATCCACTGAGCCTCGCAAGGGCATTAGCAGCGCCCTTGCACGGCGGGGGCCGCCCGGCTCCCAGAAGCCGCTCCCAGGCGGCGCGCCGGCAGGTGGGGCTCCAGCCCGGGGCAGTCGCCG
chr3	63863791	63863911	cg07753241_IDT_0981	10	-	good	GCGCCGCCGCCTCCTCCTCCATGGCTGTTTACCCGGCTGCATTGTGGGAGTTTGACCTCCGCCGCCGCCAACCGCCGCCTCAGCTTGCGCCGCCGCCGCCGCCGCCGCCGCCGCGCACGC
chr6	29827669	29827789	EPIC_v2_IDT_733_8	10	+	good	CTCTCCTCCTTCTCCTAACCTGTGTCGGGTCCTTCTTCCTGGATACTCACCGGGCGGCCCCAGTTCTCACTCCCATTAGGTGACAGGTTTTTAGAGAAGCCAATCAGCGTCGCCGCGGTC
chr6	29887812	29887932	EPIC_v2_IDT_734_3	10	+	good	TGACCCAGACCTGGGCGCGTGAGTGCAGGGTCTGCAGGGAAATGGTCGGGAGGAGCGAGGGGCCCGCCCGGCGGGGGCGCAGGACCCGGGGATCCGCGCAGGGAGGAGGGTCGGGCCGGT
chr6	31272070	31272190	EPIC_v2_IDT_746_2	10	+	good	TCTCGGCCTCTGGGGAGAATGTGAGTCCGGGTGGGTGACTGGGGACTTTAGAACCGGGACTGCGGAGACGCTGATTGGCTTCTCTAGAACCCGACACCCAATGGGAGTGGGAATTGGGGA
chr6	31356468	31356588	EPIC_v2_IDT_749_1	10	+	good	GTCCCCCGAGCCCCGCCCCGCCCCGACCAACCCGCGGGGATTTTGGCCTCAACTGAAAATGAAACCGGGTAAACGCGCCTGGGGCTCTCGCCGGTCGAGGGTCTGGGCGGGTCCCGCGGC
chr6	31357188	31357308	EPIC_v2_IDT_749_7	10	+	good	TGGGTGCGTGGGGACTTTAGAACTGGGACCGCGGCGACGCTGATTGGCTTCTCTAGATATCCAATACCCAATGGGAGTGGGAAGTGGGGACGCGTCACGAGTATCCTGGAAGAAGGACCC
chr6	31572475	31572595	EPIC_v2_IDT_752_8	10	+	good	CTCTGACTCTCCATCTGTCAGTCTCATTGTCTCTGTCACACATTCTCTGTTTCTGCCATGATTCCTCTCTGTTCCCTTCCTGTCTCTCTCTGTCTCCCTCTGCTCACCTTGGGGTTTCTC
chr7	36305555	36305675	cg13804356_IDT_1690	10	+	good	CGCTTCTGAGCTCCTACACTCCCATGCTTGCCAAGCTCCACCATTGTGCCGTGTGCTGTCGTCCCTGTTCCTACCATGTCTTCTCACAAAACTTTCAGGATTAAGCAATTCCTAGCCAAG
chr9	21228121	21228241	EPIC_v2_IDT_839_2	10	+	good	ATTTGTAGCTGAGCACCAGCACGGCCATCAGTAAAGAAAAGGACAGGGCCATTGGGATGTTGCAAATGTTGCTAGGCTACTTGAGATGGGTAACCTTGAACTTTGGCCTCTAGGTTTTCT
chr9	21409004	21409124	EPIC_v2_IDT_849_1	10	+	good	AGAGTACATAAAGGAAAGCAAAAACAGAAGTAGAAAAAAAAAATGCAGTAGCATTCAGAAAATGGAAACAAATATGTTCCCTATATAAGGCGGTGTACAAACCAAAGTCTTCAGAGACCC
chr1	235863768	235863888	EPIC_v2_IDT_109_5	9	+	good	TAAAAAGTGTCTTCAAAACAAAGTCACTTGTGTTTACTACTAATAATCTCAGCTTTGACAAAAATTCTTTGCTTGGCCAAACTTACTCAGGCTTTTGAATTTTCTGTGAGGCCCATCTGT
chr10	97365749	97365869	766574_40656140_Diab_176_2	9	+	good	TTAGCCAAGTTTGCATTAAAAAAAAAAAAAAAAGAGGAAGGAAGAAAAGGAGAAAGGAAGAGGAGGGGGAGGAGGAGGAGAAAAACAGAAGAGACTAACAGCGTATCACACACAGTAAGG
chr11	18934522	18934642	766574_40656172_Diab_209_1	9	+	good	TGAAGCTTAACAGGGAATATATAAGGCGGCCGCTGAGGAAGAGGAAGTCTGCTGCGGCCAAGTTGAGGATGTAGATGGAGAAGGCGTTCCTGCGCATGCGGCAGCCCAGGAGCCAGAGCA
chr11	78121508	78121628	766574_40656194_Diab_231_1	9	+	good	TGGGGTCTGAGGCCAGCCTGGGCGACATAGTAAGACCTTCTCACTAGAAAAAAAAAAAAAAAGAAAAAATGGTAGCACAAACAAGGACCTCGGGGCCTGTTCCACGTCTTTTTCTAAGCT
chr11	43361617	43361737	cg14055589_IDT_2251	9	-	good	AGAATAAGCAGCAAGAATTTGGTATGTCAGGACAAAGTATACAGATGGTCCCCACCTTTCGATGGTTCAACTTATAATTTCTTGACTTTACAATGCTGCAAAAGTGACATGCATTTGGTA
chr12	131375195	131375315	766574_40656283_Diab_320_1	9	+	good	CCAGTGCCTTCCAGAAAGGAGCTGCCTCTGTGTGCGTGTGGATGCGTGTGCATGTGTGTATAGGTGCGTGTGCGCATGTGTGTGTGCGTATGTGTGGCGTGTGTAGGAAATATATGCGCC
chr12	132439619	132439739	cg23076949_IDT_2533	9	+	good	AAAACCAACGGGCAGGGCCCTCGTTCTAAAAGCAGAAAACGGCGTGATCACAGGAACTGCGTTCCTTCCTTCCTTTTTTTTTTCTCTTTTTGTGACAGGGTCTCCCTCTGTCACCCAGGC
chr12	14563916	14564036	cg22488164_IDT_2393	9	-	good	AACTCTTGCTCGCAAGTGATCCTCCCACAGGTTCATTTCCCAAAGCCCTGGGGTTCAGGCGACCGCCACTGCACCTGGTCTCTGAGGACATTCTTATTTCCAAATTCATTCGACATAAGG
chr14	23388892	23389012	cg16803085_IDT_2621	9	+	good	CGTCCGTCTCATACTTGGTCCTCCACTGGGCCACCTCCGAGTTGGCCTTGGACAGGACGCGCTGCAGCTCGGCCTTGGCCTCTGTCTCCTCCTCGTACTGCTCCCGCAGCAGGTCGCAGT
chr14	23694809	23694929	cg13526915_IDT_2622	9	-	good	GTTGTGTTGCATCCACCAGGTCCCAGTTGGGATCTTGGTCTGGGAACTGACTCTGAGCACGTACCTGAGCATTCACTGCATCTTCTGGTGCATTGGCTTCTAGCCAGCAGAGAGCTGCCT
chr15	84192231	84192351	cg07226324_IDT_3559	9	+	good	CCAGCCTCCATGCCGGGAACACATGTGACTTGGGCTGTACCTGTGGTGGTCCCAGCTTGCGTGTGTGCACGTGCCTCAGATATGCTCCCATATATGTTGTGTTCCCAAGAGTTTCTGGGG
chr16	28947929	28948049	cg26663590_IDT_2844	9	+	good	AGATGGCTTTGGGGAAGCAGGTCAGGGAGCAGCTGCCCTGAGATCAATGCTGAGTGCACCGCAAGTTTGGTTTCTTTTCATTTCTCCCTCTCCCTTCTTCTCAAGTTTATAGGGGTGGTT
chr17	5469107	5469227	EPIC_v2_IDT_337_9	9	+	good	AGGCCCGGAGCTACAACCGGGAAACACAGGATGTAAGGTTCCGTGGGACTGTAGTCTTGGTTAACGAGGTTTTTCTCATTGTTTTATTTTTTTTTTTTGAGATGGAGTTTCGCTCTTGTT
chr17	73313559	73313679	EPIC_v2_IDT_400_1	9	+	good	TTTGGGAACTTCTGTATTTAAAAGAGAAAAAGCAAGCAGGAAAGGAAAAGAAGAGGGAGAGAGGGAGGAAAGGCATTGAGGTCACAAGCGTGTGAGGCTCTGATTTAGTGTCTGTAAGTC
chr17	1042534	1042654	cg26682335_IDT_2925	9	-	good	TCTGTTTGTCCTTCTGTCTGTCCGTGGATGTAGGTGCCACGTCTCTTCGTCCATCCATCCGTCTGTGGACGTAGGTGCCATGTCTGTTTACCCATCCATCCGTCCATGGATGTAGGTGCC
chr19	49712320	49712440	766574_40656644_Diab_692_1	9	+	good	ACGACAGAGCAAGACTCTGTCTCAAAAAAAAAAAAAAAAGGAGGGTGATGTTGAGAAAGGATGCGTCAGCAGAGAAGTCAGTTGTGGGGGGGCGGCAAGGCAGAAGGCGGAGAGGCAACG
chr19	3838154	3838274	cg16023110_IDT_3162	9	-	good	TGTTCATTCAGTGTCCATAGTCACAGTGTTCATCAAATGTCAGTAGTCACGGTGTTCATCGAATGTATTGTCGGGATGTTCATCGGGTGTCACGGTCATGGTGTTCATCGAGTGTCACAG
chr6	29723364	29723484	EPIC_v2_IDT_731_5	9	+	good	TTTCTAGAGAAGCCAATCAGTGTCGCCGCAGTTCCCAGGTTCTAAAGTCCCACGCACCCCGCGGGACTCATATTTTTCCCAGACGCGGAGGTTGGGGTCATGGCGCCCCGAAGCCTCCTC
chr6	29827429	29827549	EPIC_v2_IDT_733_6	9	+	good	CCAGTTCAGGGACAGGGATTCCGGGATGAAAAGTGAAGGGAGAGGGCCAGGGACCTTGCCGAGGGTTTCTCCCTGGTTTCTCAGACAGCTCCTGGGCCAAGACTCAGGGAGACACTGAGA
chr6	29828269	29828389	EPIC_v2_IDT_733_13	9	+	good	AATGAACCTGCAGACCCTGCGCGGCTACTACAACCAGAGCGAGGCCAGTGAGTAACTCCGGCCCAGGGAGCAGATCACGACCCCCACCTCCATGCCCCACGGACGGCCCGGGTACTCCCG
chr6	29887572	29887692	EPIC_v2_IDT_734_1	9	+	good	AGTTTCTCTTCTTCTCACAACCTGCGACGGGTCCTTCTTCCTTGATACTCACGAAGCGGACACAGTTCTCATTCCCACTAGGTGTCGGGTTTCTAGAGAAGCCAATCGGTGCCGCCGCGG
chr6	30489329	30489449	EPIC_v2_IDT_741_1	9	+	good	GATTGCTGGGAAACTCTGCAGTTTCCCGTTCCTCTCGTAACCTGGTCATGTGTCCTTCTTCCTGGATACTCATGACGCAGACTCAGTTCTCATTCCCAATGGGTGTCGGGTTTCTAGAGA
chr6	30489569	30489689	EPIC_v2_IDT_741_3	9	+	good	CCTGGCCCTTACCCAGACCTGGGCGGGTGAGTGCGGGGTCGGGATGGAAACGGCCTCTACCGGGAGTAGAGAGGGGCCGGCCCGGCGGGGGCGAAGGACTCGGGGAGCCGCGCCGGGAGG
chr9	21207092	21207212	EPIC_v2_IDT_836_3	9	+	good	GCCATTGGGATGTTGCAAATATTGCTAGGCTACTTGAGATGGATAACCTTGAACTTCGGCCTCTAGGTTTTCTGAAGACTTTGCTCTGTGCATAGGTCTTAAATAGTGAACATACTAATT
chr9	21228241	21228361	EPIC_v2_IDT_839_3	9	+	good	GAAGACTTTGCTCTGTGCATAGGCCTTAAATAGTGAACATACTAATTTCCATTTTCTAAATGCCCTAGTTTTACTTTCTATGTCTGTTTTTGCTTTCTTTTTGCACTCTCTACATGTGTT
chr1	16677712	16677832	cg00004209_IDT_0404	8	+	good	GAGCAAATTCGATTCACGGTGTCTGGGGTACAGCCCTGAGGGTTCACTGGCCACCTCTGCGCAAGGACCAGTCTCCGCCGCTCCCCTCATCTCCACGCAGATTCTTGCCCACACACCTCC
chr1	67430166	67430286	cg16856342_IDT_0507	8	+	good	CCGCCCCCGCCGGCTTCTTTTTTCTTGTTCTCTGCTGCCTTCAGCACCTCGAAGGGGTCCGATTCGTCGTCAAATAACTGGTCGAATCGGTTGGTGACCACGCAGCCGAAGCCTTCCTGT
chr1	67430171	67430291	cg16308101_IDT_0508	8	+	good	CCCGCCGGCTTCTTTTTTCTTGTTCTCTGCTGCCTTCAGCACCTCGAAGGGGTCCGATTCGTCGTCAAATAACTGGTCGAATCGGTTGGTGACCACGCAGCCGAAGCCTTCCTGTAAGTG
chr1	78622754	78622874	EPIC_v2_IDT_27_1	8	+	good	CTGAGAACTGAGGATAACCTCTGATCATTAGCTAGCAAGAAATGGAGTTCTCATATCTACAACCATAAGGAACTGAATTCTGCTAACAACCATAGGAGCTTGGAAGCATGTCCTTCTCCC
chr11	18934589	18934709	cg15902329_IDT_2238	8	+	good	GATGTAGATGGAGAAGGCGTTCCTGCGCATGCGGCAGCCCAGGAGCCAGAGCACAACTGCGTTTCCTGTCAGCCCGACAAGGGAAACGATGCACGTCAGCACCGTGAGGCTCAAGGTCTG
chr12	57111196	57111316	EPIC_v2_IDT_227_2	8	+	good	CTGTCCAGCGAGTTCAAGGCTGGCCCTGCTAGCACCTCCCCCCTTCCACCACCACCACCAAAAAGAAAAATAAGATAAAGCACACACATACATACACACACACACACACACACACACACA
chr12	120112357	120112477	766574_40656266_Diab_303_4	8	+	good	TATGGCCCCCTCACTCCTCTCTGCTTCAGTTCAACCTCTTGAAGAGCCCTGACCTTTCAGTGAACTGTTCTCGATATTTTTTTTTTTTTTTGAAACAGGATCTTGCTCTGTTGCTCAGGC
chr16	34161925	34162045	Diab_B_12	8	+	good	AGCCACGGCGGCGCCGCCGCGTCCTTCCTCCTTGGCAGACCCTGTTCCCCGTGTGGCGCGTGCGCGGGCGGGGTCGTGCCCTTTGTTTGTTGCATGGCCCCGCCTGCCCTGAGAGCCGGA
chr16	87996490	87996610	cg06450459_IDT_2911	8	+	good	CCTCGTCCTGGGCGCCGGCTGGGCTCTGGTTCTGAGTGTTGCTGGTCCCTGGTCCTGGGCGCCGGCTGGGCTCTGGTTCTGAGTGTTGCTGGGCCCTCGTCCTGGGCGCCGGCTGGGCTC
chr17	20320857	20320977	cg16363970_IDT_2979	8	-	good	TGCAGCTCCAGCCTCCCAGAAAAAGACTTCTTGGCCTGCAGGTGGCGCTGCAGCTCCAGCGCCAACCTGGGCTGGCTGGTCCTCCCTCGGAGGTTTCGGGGTGGCGGCGCCCAGCCTGCC
chr17	82289993	82290113	cg12287206_IDT_3117	8	-	good	TCATATGTAACATGCATGTTTATCCAGCACACGTGTCCGAATAAACATGCATGTATATTCGCAACGCCTCCTGTAACTTGTTGAGTATGTATACCTGACCAACCCATTCGGCTTACATTC
chr19	54630947	54631067	EPIC_v2_IDT_499_1	8	+	good	TGCAGATGACAGCACCCCATGAGAAGAAGGACCCAGCCTCCGATTGGCCACACTCTGTGTGTCTCTCTATCCTGCCAGCACCGAGGGCTCATCCATCCACAGAGCAGGGCAGTGGGAGGA
chr2	11777601	11777721	cg24011073_IDT_0688	8	+	good	TACATACTGGCTGTGGCTGCTTTCACACCACCACAGCAGCGAGTGGTTGCGACAGACGTCGTAAAACCCGTAAAGCCCGAGATATCTGCCACTGGGCTCTTTACAGAAAATGTTTGCCGA
chr2	68191100	68191220	cg19015708_IDT_0766	8	+	good	TTATGTAAATACTGCTGCAAACACCAAAATACACATACAGTCAGTCATGAGTCACTTAACGATGGGGTTACACTGAGAAACACATCATTAGATTTCATCATTGTATGAACATCAGAGTGT
chr2	209143308	209143428	cg19373099_IDT_0864	8	-	good	CTACAGGCACTGTGTTGTACAGTGGATCCCAAAAACTTACTCATCTTGTGTAACTGAATCGTTATATTGATTGAACAACTCCTCACTTCCTTCACCTCCAAGCCCCTGGAAACTGCTATT
chr22	11600256	11600376	Diab_B_32	8	+	good	CGGGCCAGTGTTTCCCGGGGTGGAGGTCTCCGCCTATACCACTGAAGAACGCGGGGGTCGTGGGGGGGATGTGTACCGCGTGGGGAGGCGGGGAAGGGATGAGAGCCCTGCCCGGGCTGG
chr4	3589456	3589576	cg26703512_IDT_1110	8	+	good	ATACACATATACACATACAGTCACACATCGCCCGATGGCAGGGATGGTTCTGAGGAAGGCGCTGTTAGGCGATTTCGTCGCTGTGCGAGCATCATAGTGTGAACTTACTCAAACCTAGAT
chr4	145183283	145183403	cg25230117_IDT_1188	8	+	good	CATGTGAGTCAGCTTTGAAGCGAATCCTCCAGCCCAGTCAGGTTTTCAGACAACTCCAGCGTTGGCCAAAATCTTGACTACAACCTCAGGAGAAACCCTGGCCAGAACTACCCAGATAAG
chr6	29825610	29825730	EPIC_v2_IDT_732_1	8	+	good	TGCAGCCCTCCCTGTTCTCTACAGTGACAGCCAGTGAGGAACAGGGACCTCAGTCTTACAACTGCCAGAAACTGCATTCTGCCACCTCTGTATAAGCCTGAAGGAGGATTCAAAATGAAA
chr6	29826949	29827069	EPIC_v2_IDT_733_2	8	+	good	TGGCTCCTGGTTGCAACATATAGTAACATAGTGTGGTACTTTGTCTTGAGGAGATGTCCTGGACTCACACGGAAACTTAGGGCTACGGAATGAAGGTAAATTTAAAATAAAACAAGCGGG
chr6	29827069	29827189	EPIC_v2_IDT_733_3	8	+	good	AGTCACAGATACACTGTCTGGGAAAGTGAAACTTAAGAGCTTTGTGAGTCGTGTTGTAATGCTTTTAGATGCATTTATATACCAACAGGCCAAAGTCACATTTTTTACCGATTAGATTCC
chr6	29827189	29827309	EPIC_v2_IDT_733_4	8	+	good	TGATCATTCAGGGGTTACCAAGGTTATGCTACCCACTATAGTTAATAAACAAAAAGCAAACTGGTCTCTATTCTATCTCATGCACTCAGGCACAACTTTTCCAGATTTAAGGGGGAAAAA
chr6	29827309	29827429	EPIC_v2_IDT_733_5	8	+	good	AAACCCTGTCTTTACACCTACAATCCCAGGGCGAGCTCACTCTCTGGCAACAAGCTCCCTGGGGTGATTTTTCTTCTAGAAGAGTACAGGAGGACAGGCAAGGAGTGGGAGGCAGGGAGT
chr6	29827549	29827669	EPIC_v2_IDT_733_7	8	+	good	CAGAACGCTTGGCACAAGAGTAGCGGGGTCAGGGCGAAGTCCCAGGGCCTCAAGCGTGGCTCTCAGGGTCTCAGGCCCCACAGGCGGTGTATGGGTTGGGGAGGCCCCGCGTTGGGGATT
chr6	29941080	29941200	EPIC_v2_IDT_735_1	8	+	good	CAAGTGCCTGACACTCCAGAAGCTTCACAAGACCGAGGTGGAGACACTGGAGTGTTTTAAGTGGAGAAATGACACACTCCGACTCACAGGAGCAGGGCCACTGTGAAAAGAACAGTTACG
chr6	31510010	31510130	cg07207660_IDT_1466	8	-	good	TGATCATATAGCCTCCAATGGAATGTTGAGTTGGTCATGATCCCTTTGCTGGCTCTCTACGTGGCAGAGCAGCAAACACCTCATACCTACTAACACTTTGCAGCATCCAACAACAATAAA
chr8	142658537	142658657	cg06521562_IDT_1922	8	+	good	GTATGCTCACACAGCACAAAGTGACCTCGCTCTAGTTCCTTCCTTTTCTTATAAGGACTCGATCTCATCGGCGAGCCCCACCCTCACGATCTCACCTAAGCCTAGTCACCTCCCAAAGGC
chr9	21166600	21166720	EPIC_v2_IDT_831_2	8	+	good	GGACAGGGCCATTGGGATGTTGCCAATATTGCTAGGCTACTTGAGATGGGTAACCTTGAACCTTGGCCTCTAGGTTTTCTGAAGACTTTGCTCTGTGCGTAGGTCTTAAATAGTGAACAT
chr9	21166720	21166840	EPIC_v2_IDT_831_3	8	+	good	ACTAATTTCCATTTTCTAAATGCCCTAGTTTTACTTTCTATCTCTGTTTTTGCTTTCTTTATGCACTCTCTACATGTGTTTACAGATGTTTTTCATTTTTTTTCATCATTGCCTATTTTT
chr9	21187556	21187676	EPIC_v2_IDT_832_4	8	+	good	TACTTGAGATGGATAACCTTGAACTTCGGCCTCTAGGTTTTCTGAAGACTTTGCTCTGTGCATAGGTCTTAAATAGTGAACATACTAATTTCCATTTTCTAAATTCCCTAGTTGTACTTT
chr9	21202265	21202385	EPIC_v2_IDT_834_4	8	+	good	TGAACATACTAATTTCCATTTTCTAAATGCCCTAGTTTTACTTTCTATCTCTGTTTTTGCTTTCTTTATGTACTCTCTCCATGTGTTTAAAGACGTTTTTCATTTTTTTTTTCATCATTG
chr9	21217412	21217532	EPIC_v2_IDT_837_4	8	+	good	TACTAATTTCCATTTTCTAAATGCCCTGGTTTTACTTTCTATCTCTGTTTTTGCTTTCTTTATGCACTCTCTACATGTGTTTACATATGTTTTTCATTTTGTTCATCATTGCCTATTTTT
chr9	21239850	21239970	EPIC_v2_IDT_841_1	8	+	good	TTTGAGACAGATTACAGCCCAGAGAGCAGCTTGACTTGCAGCTGAGCACCACCAGGGCCATCATTAAAGCAAAGGGCAATGCCATTGGGAATCCCGAAGATGCTGCTGGGCTGGTTGATG
chr1	1011442	1011562	EPIC_v2_IDT_1_1	7	+	good	TAAAACTAACCATTTTAAAGAATGAAATCCAGTGGCGTTTAGTTATTTACCACGTTGTCCAACCATCACCTCTGTGGAGTTCTGAAACATTGTCACCCCCAAAGGGGCTTGTGGCTCTGA
chr1	5668198	5668318	766574_40655972_Diab_005_2	7	+	good	TCCCTCCCCTGCACTCCAGCGGCTCATGGCCGACTCCCTCAGCTGCACTCCAGTGCTGCCTAGTGCTTACGCAAAAGCTGCTGACTAGCTCCAGCCTGGCCAAATCCGCAAACGTCTCTT
chr1	159009605	159009725	EPIC_v2_IDT_69_1	7	+	good	GTTGGAACTCCTTTCAGCTATCGAATTTTGTAAGAAAAAAAACTTATTTGTGTTTATATACATTTATGAGATACAAGTGTAATTTCGTTACATGGATATATGCCATATTGGTGAAGTCAG
chr1	185404294	185404414	cg11066601_IDT_0611	7	+	good	AAAAAAAACCCAAGATTCTAGCAGGCAAACACACAAGCGGCTGGAAGTCGAGAGGATGCCGGGAGCACACCGCAGGCACTGGCACGCCAGCAGGCTATCGACCAGCAGAATGATGTGGAG
chr11	18407473	18407593	cg17607330_IDT_2237	7	-	good	CGGTAAACATCCACCTGGCTCAAGGGGCAAATGCAGTACGTACAGCATTGGCAGTGGTGCGTCAGAGGTGGCAGAACTATTTCACACTAACCAGTTGAAGACTACACAAGATTAATACCA
chr12	123690825	123690945	766574_40656275_Diab_312_3	7	+	good	CAGCATATTGCATATTAATTATTTTGAAATTGAAGTAAAATTCAAATAACATAAATTTAGCCTTTTTGTTTGTTTCTCCGTCACGCAGGTTGGAGTGCAGTGGCGTGATCTCGGCTCACT
chr13	48320399	48320519	cg26119796_IDT_0237	7	+	good	AAAGCTCCCTGGTGGGCCAAAGGCCTCCCATTTGGACTGGGGAGCAACCCCTGGAGTAGCGTTCCTGAGAAACATTCTAGCAGAAGGGGAGGGACGCGCAGAGGGACGACGCTTTATTTC
chr16	982200	982320	cg21530890_IDT_0255	7	+	good	CGGCGCGCTCAAAGCCAAGCCGCATGTGAAGCGGCCCATGAACGCATTCATGGTGTGGGCGCAGGCGGCGCGCCGCAAGCTGGCCGACCAGTACCCGCACCTGCACAACGCCGAGCTCAG
chr20	32050915	32051035	EPIC_v2_IDT_574_1	7	+	good	ACAGGACAGTCCCCCGCAACAAAGAATTACCTGGCCCAAATGTCAATAGTGCCAAATTTAAGAACCCCTGCATTCCCCAGCCCCCAGGACAGCTTTGCTGAATGAATTATGAATGAATGA
chr22	36550064	36550184	766574_40656712_Diab_766_1	7	+	good	GTGTCCAGGGAAAAGGAAGAAATTGGGAAATAGAAGACCACGGACAAATAAAAGAGGAGGGGTTAATTCAGAATAGGGAAGACGGGCCAGGCGCAGGGGCTCACACCTGTAATCCCAGCA
chr4	153701221	153701341	EPIC_v2_IDT_684_1	7	+	good	GTGTGACCTGTGGGAAGTGACTAAGTCATGAGGGGTCTTTCCTCAGGTATGGGATTAGCATCCTTATAAAAGGCCTTGAGATGGAATGTAGTGCCCCCTTGCCCTCTTGCGTTCTCCCAT
chr6	29792321	29792441	cg13688808_IDT_1448	7	+	good	GAGGGAAACGGCGTCTGTGGGGAGTAGCTAGGGGCCTGCCCGGCGGGGGCGCAGGAACCCGGTTGCGGTGCCGGGAGGAGGGTCGGGAGGGTCTCAGCCCCCTCCTTGCTCCCAGGCTTC
chr6	29826829	29826949	EPIC_v2_IDT_733_1	7	+	good	AAAAATATACACTCCACTCACATGTGGATACTTCCTAAAAACAGGCAGTGCGTGAGCACTAGTGAGGGGCATTGTGACTGCACTGAACACTTACAACTGTGAGGTGAATAAAGTTTGTGC
chr6	31357531	31357651	EPIC_v2_IDT_750_1	7	+	good	GGCTGCGCCCAGCCCCTTCCCCTTCACTTCTCGTCCTGGAATCCCTGTCCCTGAACTGGACTCCCTGCCTCCCACTCCTTACCTCTCCTCTTGGACTCTTGTGTAGGGAAACTGAGCACG
chr6	32584117	32584237	cg24242384_IDT_1491	7	-	good	AGCTGGGGCGGCCTGACGCTGAGTACTGGAACAGCCAGAAGGACATCCTGGAGCAGGCGCGGGCCGCGGTGGACACCTACTGCAGACACAACTACGGGGTTGTGGAGAGCTTCACAGTGC
chr7	159023462	159023582	cg09654116_IDT_1813	7	-	good	GGACTGTGGGCGCAGCCAGCGGCGGGCATTGTGAGGTGGGTCAGCAGCAGTGTCTGCATCGGGTGGGACTGTGGCGCAGCCAGGGGCGGGTGTGGTGAGGTGGGCCGGGAGCAGTGTCTG
chr9	21187676	21187796	EPIC_v2_IDT_832_5	7	+	good	CTATCTCTGTTTTTGCTTTCTTTATGCACTCTCTACATGTGTTTAAAAAGTTTTTCATTTTTTTTCATCATTGCCTATTTTTCACCTGCACTCAAAGGCTTTTATGGTATTTTTTTCTAA
chr9	21203088	21203208	EPIC_v2_IDT_835_1	7	+	good	GATCCAGCAAAAAAATTGACAAAAAGTCCTCCAATCACAGTCATCTATTTGCCATAGGTTTGTAACGTTGATCTTGCAAATATTTTGTTTATCATCATGAACTCAATACCAGTGCTTCTC
chr9	21207212	21207332	EPIC_v2_IDT_836_4	7	+	good	TCCATTTTCTAAATGCCCTAGTTTTACTTTCTATCTCTGTTTTTGCTTTCTTTATGTACTCTCTCCATGTGTTTAAAAAGTTTTTCATTTTTTTTCATCATTGCCTATTTTTCACCTGCA
chr9	21217292	21217412	EPIC_v2_IDT_837_3	7	+	good	AGGACAGGGCCATTGGGATGTTGCAAATATTGCTAGGCTACTGGAGATGGGTAAACTTGAACCTTGGCCTCTAGGTTTTCTGAAGACTTTGCTCTGTGCATAGTTCTTAAATAGTGAACA
chrX	10621770	10621890	EPIC_v2_IDT_886_2	7	+	good	CACAAACTGACTTCAGTCCACTTCTTGTACTTTTCCTTGAGAGCCCTTCATATGATGGAGTTCAGGATTTCTCAATCTCAGCACTATTGACATTTTGGGCAGGATAATTCTTTGTCGTGA
chr1	778737	778857	cg01014490_IDT_0353	6	+	good	CGCAGAGCCAATCAGAACTCGCGGTGGGGGCTGCTGGTTCTTCCAGGAGCGCGCATGAGCGGACGCTGCCTACTGGTGGCCGGGCGGGATGTAACCGGCTGCTGAGCTGGCAGTTCTGTG
chr1	143650416	143650536	766574_40656044_Diab_078_1	6	+	good	CCGGAAGGAGAGAAGCTGCGGGGTCCAGGGAGACTTTTTGGTGGTTGGTCGGAGAGGCTTCAGCTGCCCAAGGAAAAGGGAAGCGTGTGGGGAGGTATCCGCATAGAGATGAGGGCCTCG
chr1	158932109	158932229	EPIC_v2_IDT_67_2	6	+	good	AATGATTTCATTCTTTTTTATGGATGCATAGTATTCCACGCTGTATATGCATAACATGGATACGGCTAGAGAACATTACCCTAAGTGAACTAACACAGGAATACCAAATACTGCATGTTC
chr1	159009725	159009845	EPIC_v2_IDT_69_2	6	+	good	AGATTTCAGTGTGCACATCACCCGAAAAATGTTAACTGTACCCATTAAAGTAATTTCTCATCCCCCATTTCCCCTCACCACATGCTCCAGCCCTTGCCAGGAAACTGTTCATTTTCTCTG
chr1	170067314	170067434	EPIC_v2_IDT_82_2	6	+	good	GGCAGAGTAGGGACCTCTAGAGGCTGGCACTCCCCAGAAGCACTAAAAACTTGGCAAAAAAAACCTATCACAATCAACCTCATCAGAACTCTGGAAGACAGTCAAAGGTTTACAGCAACC
chr1	153071921	153072041	cg08009265_IDT_0563	6	-	good	AAATCTGTGGCCAGAACTCAGGCCTTTGTTAGGTCCTTCTAGCACACTGGCAAATTGTACGAGGAAAGAAGGGGTGGAGATGGGTTCATGTACAACAATATGGCATTCAGCTAAAGTGGA
chr10	89414190	89414310	EPIC_v2_IDT_131_2	6	+	good	AACAGCATAGATGTATAGCATTGCAGTGTTGCTTGTTGAATCAAAAGACTGGAGTGGAAGCAGGGACTTAAGTTTCCGCCTGTAATCCCAGCACCTTGGGAGGCAGAGGCGGGCGCATCC
chr10	27252888	27253008	cg20377766_IDT_2051	6	-	good	TTGAACGGGAAGAAACAAGATGGCGGCTGAAGGTGATCCAGAGTGGGGCCCCAGCGATTCGGATTGAGCCTTCTCCCTCCACCCGCTTCGGCAGGCCGGGTCTCTACCGCCCAGGCGCCC
chr11	5619607	5619727	EPIC_v2_IDT_170_2	6	+	good	ATAATCAGCCTCCGGCAATTTGTCAGAACTACTATTTAAGTGTTCCTACCAGTATATGACTCAGGCAACTCCTGTTTTAAATTTTTTTTTTTTTTTTTTTTTTTTTTTTTTTTTTGAGAC
chr11	75402056	75402176	cg26039141_IDT_2313	6	-	good	ATTTTTTGCGCTACCAGTAGTAGTGTGGCCCAAGACATTTCTTCTTCCAACGTAGCCTACGGAGGCCAAAAGATCGGACACCACCATCATATACAGCATATAATTTCAGTATCCCTCAAT
chr15	24856786	24856906	766574_40656366_Diab_405_1	6	+	good	CTTTTTTATAATTTCACATAAACATCATCTAAAACCAACTTCGCATGTTCGCATTCTGTATTAACAACTTTCGTTTTTGTATTTAAAAATACATTCATAATCACTTTTTCAAAATATCTT
chr16	22297171	22297291	EPIC_v2_IDT_303_3	6	+	good	TTAAGGCTCCAGTCTCTTCGGGGGCGTGGGTTCGAATCCCACCGCTGCCAGGGTTGCTGTCTTTTTGTCCCCGCTGCATACACTCCTGGCTCAGTTTTGCGCGTGCCATCAGCGCCCCCT
chr16	28597125	28597245	EPIC_v2_IDT_306_2	6	+	good	CGGGGCTGGACTTAGATTTGCTTCCGGAAGGAAGGGGTAGGGTTGGGGGTGGGGGAGCTTCTCTATTACCCTCCTTAGTTTGCCAGCTGGAGACAAGCTTAAAGTGATCTCCAAAGCCAC
chr17	4160244	4160364	cg23397147_IDT_2949	6	-	good	AGTTGCGTGAATGTAGGGGTACAGCGCTGAGTTGTGGATATAGGGGCACAGAGCCGAGTCGTGGATATCGGGGTATGGAGCCGAGTCGTGGATACAGGGGTACGGCGCTGAGTCATGTGG
chr19	41239478	41239598	766574_40656617_Diab_665_1	6	+	good	TTACCTGTGCCACGGCCTCACTCCTTTACCCGTGCCACACCCTCACTCCCTTACCCGTGCCACACCCTCACTCCCTTACCCGTGCCAAACCTTCACTCCCTTACTCGTGCCACACCCTCA
chr19	54339211	54339331	EPIC_v2_IDT_496_3	6	+	good	TCCCATCAGCACACCGACAGAAAGAGGAACTGCCCCTCCCCAGGACCCTGGCTCTCATTTCCCAGGGCTTGTCCTGGGGGTGAGCACCAGGCTCTCTGCCGATATTTCAGACACAAATGG
chr19	54631067	54631187	EPIC_v2_IDT_499_2	6	+	good	GACGCCATGACCCCCATCCTCACGGTCCTGATCTGTCTCGGTGAGATTTGAAGAAGGAGGGGAGCTTCTAACCTAAGAGGGACCTCACCCCACAGCCAAACTCTTGTCCCTAAGGAGACC
chr19	54662938	54663058	EPIC_v2_IDT_504_2	6	+	good	CAGCCTCCAAGCGGCCACACCCTGTGTGTCTCTTTGTCCTGCCGGCACTGAGGACTCATCCATCTGCACAGCTGGGGCCCCTGGGAGGAGACGCCATGATCCCCACCTTCACGGCTCTGC
chr2	113575859	113575979	cg03170665_IDT_0804	6	+	good	GAAACACCTTCTTAAGGGTTGGAGTTATCTTTGTGCATCCCATCCCCACCCCACCAAGCCGCCCTTGGCCCTGCCCTCAGGAGCTTCTGCTTGGCCTTGCTAATTCCTCTCTTCTCCCTG
chr2	87341959	87342079	cg01908508_IDT_0782	6	-	good	ACGCGTCACACTCTTGTGTGAATGCGTCATACTCTTGTGAAAGACTGTGCGTGTGCACACGCGTGTACGTGCATGTGAACGCGTCAGGGTGCCTGAGGATGCACACATGCACGTGTGAGT
chr3	195812532	195812652	cg10237854_IDT_1097	6	-	good	ACTGAGGTTCTGCCACGAGTCTGCACTGAGGTTCTGCCATGCGTCTGGAGTCTGCCACGCGTCTGGGGTCTGCCACGCGTCTGGAGTCTGCCATGGGTCTGGGGTCTGCCATGTGTCTGG
chr4	93814737	93814857	cg20562574_IDT_1158	6	+	good	AATGGTAGGCGTTTGTATCCTGGGAGCAGATCCCCCCATGAATTGTTTGTTACCAAACTCGTAGTAAAGAGTGAGTTCTTGCTCTGTTAGTTCTGGAGATTTCCCTTAGAGCTAGCTGTT
chr6	29723244	29723364	EPIC_v2_IDT_731_4	6	+	good	GCTCAGTATTGAGAATTCCCCATCTCCCCAGAGTTTCTCTTTCTCTCCCAACCCGTGTCAGGTCCTTCTTCCTGGATACTCATAACGCGGCCCCATTTCTCACTCCCATTGGGCGTCGCG
chr6	29941320	29941440	EPIC_v2_IDT_735_3	6	+	good	TGAGGAAAAGGAGCAGAGGAAAGAATTTGAAAGCAGCAGAATTCTTAGGTTTAAAGACATTGTTTTATGGATTTTAATACATCAATCTACAGAGCCTAGGAGGGTGTCCTTGGCAGTTGT
chr6	31463942	31464062	rs2395029	6	+	good	GAGGAGGGGACTCCTCTTCTCACCCGCTGGTCTCTGGACACATACTGTCCAATTCCCCTGTGGCAGCTGTAATGTGTAGTTCAATGGGCACTCATTTGTCCCCTTTTAAGGGTACCCTCC
chr6	33080796	33080916	EPIC_v2_IDT_769_6	6	+	good	GCGGTGACGGAGCTGGGGCGGCCTGCTGCGGAGTACTGGAACAGCCAGAAGGACATCCTGGAGGAGAAGCGGGCAGTGCCGGACAGGATGTGCAGACACAACTACGAGCTGGGCGGGCCC
chr7	25781021	25781141	cg03725120_IDT_3484	6	+	good	CCCCAAGAACAGAATTAAATCACTATTAAAGAGACTTCATGCAGCATTCAACTAGCCTGCGCTTCCACCTTCCACCGAGTGAGAGCACCACATTCCTCCCCTTCAGAGGATGCAGCATCA
chr9	21188439	21188559	EPIC_v2_IDT_833_1	6	+	good	ATAAGACCTTAAGATCCAGCAAAAAATGGACAAAAAGTCCTCCAATCACAGTCATCTATTTGCCATAGGTTTGTAACACTGGTCTTACAAATATTTTGTTTATCTTCATGAACTCAATAC
chr9	21188559	21188679	EPIC_v2_IDT_833_2	6	+	good	CAGTGCTTCTCATATCATACACAAAAAAACCCAATGAGAAAGATATATATTAAGCAATGAAATTTTGTTGGATAGAATTGTTGGAGAGTCACAAACTATTGTAATATGTCAGATTTGTTT
chr9	21202145	21202265	EPIC_v2_IDT_834_3	6	+	good	AAAGAAAAGGACCGGGCCATTGGGATTTTGCAAATATCACTAGGCTACCTGAGGTGGGTAACTTGAACCGTGGCCTCTAGGTTTTCTGGAGACTTTGCTCTGTGCATAGGTCTTAAATAG
chr9	21203208	21203328	EPIC_v2_IDT_835_2	6	+	good	ATATCATACACAAGAAAACCCAACGAGAAAGATGTATATTAAGCAATGAAATTTTGTTGGATAGAGTTCTTGGAGAGTTACAAACTTTTGCAATATGTCAGATTTGTTTACACTACGAGA
chr9	21218349	21218469	EPIC_v2_IDT_838_1	6	+	good	GTGATACAGCAGAAAATCCAATGAGAGAGATGTATATTAAGCAATGAAATTTTGTTGGACAGAGTTGTTAGAGAATCACCAACTATTGTAATGTGTTAGGTTAGTTTATACTTCGAGAAC
chr9	21228361	21228481	EPIC_v2_IDT_839_4	6	+	good	TAAGAATGTTTTTCATTGTTTTTCATCATTGCCTATTTTTCCCCTGCACTCAAAGTCTTTTATGGTATTTTTTTGTAATCGAAATCTTCATGAAGTTTTAATAACACAGATTTGGCATAT
chr9	21228481	21228601	EPIC_v2_IDT_839_5	6	+	good	GTATTTATGTATACTATGTATACCTCTACTTCACAGATAAAAACTATAAAGTTTGCTTTTTTTATTTAACGTAAAGAATGACAGAAAAGTTAAACTAAAATCTAAGTTTAAAAGCTATTG
chr9	21229179	21229299	EPIC_v2_IDT_840_1	6	+	good	GTTTACCTTCATGAACTCAATACCAGTGCTTCTCATATCGTACACAAGAAAATCCAATGAGAAAGATGTATATTAAGCAATGAAATTTTGTTGGATAGAGTTGTTGGAGAGTCACAAACT
chr9	21305307	21305427	EPIC_v2_IDT_843_2	6	+	good	TTGGGCTCTTCTCTGAAGACCTTGTTTTGTGCACAGATCTTAAAAAGGTCACATACGAGTTTCCATTTTCTGAATGCCTTGTGTTACTTTCTACTTCTCTTTTTGCTTTCTTTTATGCTC
chr9	21306255	21306375	EPIC_v2_IDT_844_1	6	+	good	TAACAGCCACCCATTTGCCATATGCTTGTAGCACTGATCTTGTATACCTTTTGTGTATCTTCCATGAACTCAAGGTCAATGCTTCTGATGTTACAAGAAAACCAAATTAGGCCAGGCGCG
chr9	21440145	21440265	EPIC_v2_IDT_850_1	6	+	good	GTACTTTTTGATTATAGAGATATACATATAGTATATAAATAGATACATATTGTATCTGTGTTATTAAATTTTCACGGTGGGTTCAATTAGGAAAAAGATATCTAAAAAGTCTCTGGGAAC
chr1	39943944	39944064	766574_40656003_Diab_036_1	5	+	good	CAAGTGTCTCTCCCTCAGTCCATTCCCATTCATAGAGGGTAGGGTTACATCGGCTCTGAAGGAGTGAGCCATTTTACCACCAGGCAATATAGGCGTATTCATTCTGTTTTTTTTTTTTTT
chr1	109499285	109499405	766574_40656032_Diab_065_1	5	+	good	CGCACTCACTGGCCCATCCCTTCTTTCTCATCGTCCCACCCTTCCACCCCCGTGCATGGCTGCTGTAGGTCTGGTTTTTTTGGTTTTTGTTTTTTTTAAGACGGAGTCTCACTCTGCCGC
chr1	120723399	120723519	cg11718090_IDT_0022	5	+	good	ATGAATGAATGGGGCAGCACCACTCCGTAATGGCTCTATTCCTTTTTAATGGACTTTGGCGCCTTGGCCCACTTTCCTTCTTTGACAGCACTGGTCCTACTCCAGAGCATTCCTCTAGCT
chr1	143650656	143650776	766574_40656044_Diab_078_3	5	+	good	AGTTATATTTTTAATGAGAGAAAACGAACTACAGAATTTGCGAGTTTTGTTTTTTTTCTGGTTTTGCTTTATACCTCTTGGATTCTCCTTCCAAAGGATTCCGATCTGAGGGGCATTGGG
chr1	148264689	148264809	cg24346776_IDT_0556	5	+	good	TACATTCTTCTCTCTGTAGATATACCACAAGACCATGAGTCAAGTGTTGCCCGAATGTCCGAGGCCCAGGTCGCCCTGAGAAGGGGTGGGGACTTCCTGGGTCGCTGGGTCCCTGGCGGG
chr1	153072738	153072858	cg06400319_IDT_0564	5	+	good	ATCAATTCACATCCCAATGTATACCTCTCATCTGTCCATTTTAGTACACATTGTTCACTCGATACGTATGTTGTCAATGTGAATGTCTTTCACATCTTTTTAAAACTCTTCCTGCAATCA
chr1	153095700	153095820	cg00152644_IDT_0027	5	+	good	CTCACACCCCAATGTATACCTCTCATCTGTTCATTTTAGTACACATTGTTCACTCGATACGTATGTTGTCAATGTGAATGTCTTTCACATCTTTTTAAAACTCTTCCTGCAATCAATGGG
chr1	154607197	154607317	EPIC_v2_IDT_61_2	5	+	good	TGGACTCATACAGTATGCAGCCTTTTGAGTCTGGCTTCTCGTGCTTAGCATAACGCACTTGCGAGTCACCCGTGTTGTTACTTGTAACAGTATTTCCTCTTCACTACTAAGCAGTATCCC
chr1	64019964	64020084	cg13300480_IDT_0502	5	-	good	TCATTCCTTGTCTCTTAGTTTCTGAGGGCCCTGGCATTCTTGAGCTTGTGGCTGCATCACGTGATCTCTGCTTTCATTTTCACATTGCTTCCTCCTCTGTGGGTCCATCTAAAAACTCCC
chr1	114781769	114781889	cg14272177_IDT_0546	5	-	good	AAAAAAAAAAAAAAGTGGAATGCTGTTTTGAAGGCATGAGCCTAGCCATTCCCCATCTGCGAGCATTTGATTAGTAAAGCTTTCACCACAGGTCACTTCTCATGTTTTTGGCCTCTAGGC
chr1	227563209	227563329	cg25100475_IDT_0650	5	-	good	TTAATAAAGGGCGCACTCTTAAGCCAATCTGCAATCTCTGTTCCTGAGTGTCTAAACAACGTCATCATCATCTTCTGTTGGAGAAAAACCTGAAGATGAGTTTTCCTCCCAAAGCACAGA
chr10	5775920	5776040	cg05587400_IDT_2026	5	+	good	TCTGCGCCCCGCTGCTGGCTCTTGAACGCAGAGAGGGGCCACAGTCCCTGCGGCTGCATCGCGCTTCCCTGCAGTCCCCTCCATGTTCCCCTGCGCCACTGCTCCCCTTCCTAAGGCTGC
chr10	89414310	89414430	EPIC_v2_IDT_131_3	5	+	good	CTTGAGATCACGACTGGGTGACACAGTGAGACGCTATCTCAAACAAACAAACAAACAAACAAACAGTTACACGGGCAGCATGCGAACTCAGCGTACTCAGGGAGGCAGATAAAAGCCGAG
chr11	307751	307871	EPIC_v2_IDT_147_1	5	+	good	AGTGCTGGGATTACAGGCGTGAGCCACGGCGCCCGGCAGAGGTGAGGGCTTTGGGGAAACGGTTGTGGGGCCTGGAGTGTGGAGGCGTCAGCGCAGGCCTGGCAGGAGCCCTGAACCGGG
chr11	312149	312269	EPIC_v2_IDT_149_1	5	+	good	GGCGGAGTGGGTTAGGGTCAGACCTCCTTCACTGTCATCATATTCTCAGTTATGACTTTTGCAAAGGTGGTTTCAGTTCCATGCCTGCCCCTCAGAATCCTGTCTCCCTCTTGTGCCCTG
chr11	112086874	112086994	cg16711165_IDT_2331	5	+	good	GTTGGTGGATGACCTTGAGCCCTCAGGAACGAGATGGCGGTTCTCTGGAGGCTGAGTGCCGTTTGCGGTGCCCTAGGAGGCCGAGGTGAGGGGTCTTCCCACCCTGAGGTGCTTAGCGTA
chr11	112086896	112087016	cg20699097_IDT_2332	5	+	good	TCAGGAACGAGATGGCGGTTCTCTGGAGGCTGAGTGCCGTTTGCGGTGCCCTAGGAGGCCGAGGTGAGGGGTCTTCCCACCCTGAGGTGCTTAGCGTAGCCTCCAGCCAGGGAAGGGGAT
chr12	34331810	34331930	cg09487985_IDT_2417	5	-	good	GCCTCCCTGCTGCCTTCGGCTGGACCCCATGGGCCCAAGGTGCTTTGTGGCAGTGAACCCGGGAGGCCCAGGGTCCCCTCGGCCCTGCGCACGTGCACTGCTGAATCACTTTCTCCTGTA
chr15	82823094	82823214	766574_40656401_Diab_440_1	5	+	good	TTTAGAAAAACAAGATGAAGTTGTCTATTACGATCCATGTGAAAATCCAGAGGAACTTAAAGTCATTGACTGTGTGGTGGGGCTGCAGGATGATAAGAATTTGGAAGTGAAAGAACTCAG
chr15	82823214	82823334	766574_40656401_Diab_440_2	5	+	good	AAGGCAGTGCCAGCAGCTGGAGTCTAAACGGGGCAGGATCTGTGCCAAAAGAGCCTCTCTCCGGAGTAGAAAGGTAGGTACGCTCAGAGCGGCTTTCTTTTCTTTTCTCTTTCAGAGATT
chr15	75335966	75336086	cg22185268_IDT_2754	5	-	good	GCCAAGAAGCCAGGGCCCGGGAATTTCTTTTTCCGGTCCCGCAGGGTCAGCTGAGTCGACGATCACGTGACTTGGACTAACTGCCTCTGGGAGGGCGGGGCCTGCTCGAGTGAGGCCGGG
chr16	2664706	2664826	766574_40656416_Diab_455_1	5	+	good	GGTAAGGGGAACAACGATTTTTTGAGGCTCTGTTCCTGAAAGACGAAGGAGACGAGAACGAGCCTGACCAATTAAGGTAGAAATTTGATCTAGATAGTTAGTGTACGTAAAGAGCTGTGT
chr16	30543386	30543506	766574_40656438_Diab_477_1	5	+	good	GAAATAAAGCCTGTCTTTTTTGTTGGCGGCTTTGAGAGTAGTATGTTCGGTGGGAGGTTTGAGTTGTAGGGTAAAGTTGCAGTTTGGAATTCAGGTGGCTGAGGGGAATGCCAGAGGGTA
chr16	30543506	30543626	766574_40656438_Diab_477_2	5	+	good	GATGTCATTGGATGCACAGCAGTGCTGGATAGGATAAGATTTTGTGGGTTGTTATGGCTCCTAATACGGGTTTATCACAGCTGTGGTAGGGGGATAGGTTGCGTAAATAGGGATGTAAGG
chr16	30543626	30543746	766574_40656438_Diab_477_3	5	+	good	TTGTAACAGCTGGACCCAACTCATTAGCTAACTGAGGGGAGATTTCTGTTAATGCCTGCATGTCGAGTTCGAGGGGGCTGTTAATGAGGATTTCGGGATGGTAGGTTACTTGGGTGGAAG
chr17	63872059	63872179	cg22353381_IDT_3053	5	-	good	ACATTCCTGCGCATGGTGCAGTGCCGCTCTGTAGAGGGTAGCTGTGGCTTCTAGGTGCCCGCGTGGCATCCTGTGACCGACCCCTCCCCAGTGCCTCTCCTGGCCCTGGAAGGTGCCACT
chr18	14745402	14745522	766574_40656556_Diab_602_1	5	+	good	AACTTAACAAATTTTATTTACGCCTCACATTGATGGAGTGACAAGAACAAATAAGTAATACTAATGAAGGTATAGGATATTTTACAATTTTTTAAAAATTAGACCCTTATATACACAAAG
chr18	14745882	14746002	766574_40656556_Diab_602_5	5	+	good	TTTGTCATTTGTGATATTTTCCAATAGCTTATCCGAATTCCTTAGAATCAGATTTCAAAATAAGATTCCCAAGTCAGATTTCTTTGAAATTACAATCCGAAAATATTTAGATTTTAGAAA
chr18	77910843	77910963	766574_40656575_Diab_621_1	5	+	good	CAGAATTTACCCATTCAATGTGTACAATTCGGTGTTTTTGATATATTCGCAGCTGTGCAGCCATTGCCACAATCTAATTCTAGGGAATTTCCATCTCCCCAAAATAAGCCCTTTTCCCAG
chr19	8321639	8321759	cg13168924_IDT_3179	5	+	good	AGCTTCTTTCCTCCAGGTCACCAAGGTCCTGGGCAGGACCGGTTCTCAGGGACAGTGCACGCAGGTAATCGGGTGGGGGCATTTGGCCGACTGCCGGCGACCTAAACCCTGATGTGACCT
chr19	54662818	54662938	EPIC_v2_IDT_504_1	5	+	good	AGAACCTGGTGCCTGCCTCAGCCCTAGCTCTGGGGAAATGAAAGCCAGGCTGGGGTTCAAATGAGGGCAGTTTCCCTTCCTGTGGGCTGCTGATGGAACAACCCCATGACGAGAAGGACC
chr2	202238429	202238549	EPIC_v2_IDT_548_8	5	+	good	AGCCCGGTACCTGGTCAGACATGATGACGGTGGCTTCACCCGGGGGTCTCCGCACAGCAGCGGCCTCGGGTAAGCAGAACCTCGCTCCGGGGTTTACAAATCCTTCTCCCTTCCCCACAG
chr21	32437926	32438046	766574_40656687_Diab_739_1	5	+	good	GGACTCTAAGAGCCAAGCTATCCAAGTGCTACAAATAACACCGCACGGCCCCCGGTCTTTCCTGTTTCCGCTCTGCGTCTATCAAGGAGGAGCAGCTGTTTTTTGAAGCCCTGCTTTCCT
chr22	18149906	18150026	EPIC_v2_IDT_596_5	5	+	good	GAGACTCCGTCTCAAAAAAAAAAAAAAAAAAAAAAAGCGAGGGCTGGAAGTCTGGAGCAGGTGCGCGGCTGCAACGGCAGCCGCGGGAAGCTCGGGCCGGCAGGGTTTCCCCGCACGCTG
chr22	41621929	41622049	EPIC_v2_IDT_606_2	5	+	good	GAGGTCGGTATTTTTTCGATTTAAATTTGCCTGTTACTGACGTTAACGTCTTTCGCCTAGTGAGCAGTAGCCAACATGTCAGGGTGGGAGTCATATTACAAAACCGAGGGCGATGAAGAA
chr3	53885471	53885591	cg15236063_IDT_0974	5	+	good	CTCATCATGGTCAGCCTTCCACTTCTTGATGGTTTCCTTCTGCTATGAATGCGCATGTCCGGTTGTCTGCTTCTTAGAGCAGACATTTACCTGAAAGAAAATGTTACAATAATTAGTTAC
chr3	129122025	129122145	EPIC_v2_IDT_654_4	5	+	good	TCGACTCCGCCCACAGGACCACCTCAGCCCGCCCCGACTCCGCCCTCAGCCCGAACTCGACTCCGTCCCCAGCTCCGACCTCGACTCTGCCTTCAGGCCCACCTCAGCCCTCCCCGACTC
chr3	129122145	129122265	EPIC_v2_IDT_654_5	5	+	good	CGCCTTCAGCCCGACCTCGACTCCGCCCTCAGGCCCACCTCAGCACACCGCCCCGACTCCGCCCACAGGCCCACCTCAGCCCGCCCCGACTCCGCCCTCAGGCTCACCTCAGCTCTGACT
chr4	4226331	4226451	EPIC_v2_IDT_664_1	5	+	good	GATGCACAGAGAGACCAAGGCAGAAAAGGCTGAAGGGAAGACGGCAGCGGTAGGAAGGGCGCAGAGCAGCCTCAGGATGCAGCCAGCGGGCGAGGAGGCGGAGACCCGCTCGCCCGGCGC
chr4	4226451	4226571	EPIC_v2_IDT_664_2	5	+	good	CTGGACTCACCGCGCAGCCAGCCGGCACCCGCGTGCGTGTCCTTGAGGCGGAAGAGGCGGCGGTGCGCGGAGCTGCGGCCCACGTACCACAGCATCCACAGCAGCTGCAGCAGCATGAGC
chr4	4226571	4226691	EPIC_v2_IDT_664_3	5	+	good	GCCGTCAGGAAGCACAGCAGGTCGCTCTTGCTCACGCCCGCGGCGTGCACGGCCCAGGCCAGCAGCAGCAGCAGCCCCGCCACGAACACGATCAGCCCATACTGGCTGCTCAGCATCTCG
chr4	4226691	4226811	EPIC_v2_IDT_664_4	5	+	good	GCCAGTTTCTGTGGGACGCTGGCGCGCACACCGCCCCGCCGGGGGGCCGGGGATTCCGGGGACCTCGGGGCCGAGGACGAGGGAGGCGAGCAGGCCGCTGGCCCCGACGACCCTGCGACC
chr4	4226811	4226931	EPIC_v2_IDT_664_5	5	+	good	GAGGCGCTTGCAGCTGCCCGGGGCGAGGCGGGCGACCCCAGGCCCTCGAGCATCTTCGAGACACCCGCGCCAAGTCTGGTCCCGGGGGTGGCTGCCGTCGGGCCCCGCCTGCGCTCCTGG
chr4	4226931	4227051	EPIC_v2_IDT_664_6	5	+	good	CTCCTGTCCTTGCCCCGACGCCTCTGCCAACCAGCACCTCCCTTTTCAACTCCCTTCCGATTCCTACCCCACGCCCCTGCCAACCTGCCCCCTCTCCTGTCACCTCCCGACGCCCGCCCT
chr4	4227051	4227171	EPIC_v2_IDT_664_7	5	+	good	CCCCTCTTCTGCCCCTTCGTCCTCCGTCAAGGTACCACCCTGTCCACTTACCCAGCGCCCCACCCTGCTGACCTGGGATTCTACGAGCTCCCTTGCCCGCTGCCCCTCACTGGGCAACGC
chr4	4227520	4227640	EPIC_v2_IDT_665_1	5	+	good	CCGGGCCTTCCCCGAGGGTCTCCGTTGGGGAACCCAGAGGTCCAGGGGATCCTGCCTGCGTCCGTGTCCGAGCGTCCGACGGTCTGTACTCGTCCCTGCGTATTTCTGTATTGTCTTCTC
chr4	4227640	4227760	EPIC_v2_IDT_665_2	5	+	good	TGTGCGGGTCACTCTGTGTCTGGCCGTCTGTTATCGGGTGTGTCTGGTTAGGGGTGGAGGAGCGCCCGTCACTGGCTCTCTGAATTGGGGGAGGGGCCGCCTTCTGTGGGTTTTTCTGTT
chr4	4227760	4227880	EPIC_v2_IDT_665_3	5	+	good	TGTCCGTCTGGTGTGCCTGTGTGTCGGCTGCGAGATGCCCAGGCGCAGAATAAGACCTGAGCCACTTTCTAAGAAAAGAGACCATCCCGCACCCTCCCCCAAAGGAGCGGCAGCCGTTCT
chr4	4227880	4228000	EPIC_v2_IDT_665_4	5	+	good	GGACCCAGAGGAGCTGGAATGAGGGACGCCCCGGGGTCTGCCCTGTTGCTACCGGCGCCCAAGCGTCTTCACTAGCCCCTTCCAAAGCCCCGGTGCCCGCCTGGCACCCGCCTGCTCCCG
chr4	4228000	4228120	EPIC_v2_IDT_665_5	5	+	good	GAAGGGGACTGAGTCTGCCAGGGAGCCCCGCTCGGGTGCCGCTAAGTGGAGGTCTGGGAAGTTTCAGCTGAAGAGCGTTCTACGGGTCTGGCGTGGCTGACAGGAGGCGCCGGACCCCAG
chr4	4228120	4228240	EPIC_v2_IDT_665_6	5	+	good	CCCCCCAGCCGCAGGTTGGAGAGGGGAGTTGGGAGCGAGCCTGGGGCAAGCCCACATCCCACCGTGCAGCAGCCCGGGGCTGGGCCCGGAAGACACCCTCTCGCTCTTGGTTTAAGGTTC
chr6	28924220	28924340	EPIC_v2_IDT_728_12	5	+	good	GGGCCCGGGCCCCTCGTCTTTTGTTGGGTTTCCTCTTGGTGCCAGGTCTCAGCCCCTGCAAAAGAAAGCTGGCTTTGGCCGCGCGCAGTGGCTCGCGCCTGTAATCCCAGCATTTGGGAG
chr6	29723124	29723244	EPIC_v2_IDT_731_3	5	+	good	AGGGAGACATTGAGACACACCCTGCACAGGAGGGGGAGGGGGAGGGGGAGGGCAAAGTCCCAGGGCCCCAGGAGTGGCTCTCAAGGGCTCAGGCCCCGAGGCGGTGTCTGGGGTTGGGAG
chr6	29825730	29825850	EPIC_v2_IDT_732_2	5	+	good	ACACAGGTTTAGGAAGACCGGAACAGAGATTCCATCCACATCATGCCCAGATTTCTGATTAAGAAACTATAAACAACAAATGAGTGTTATTTGGCCAGGCGTGGTAGTGCACACCTGTAT
chr6	29977243	29977363	cg05055326_IDT_1450	5	+	good	CCCCGTCAAAGACTAGAGCGAAGGTCACTGAAATGACACAAGATCAGCGAGGCCCAGGGCGCTGCCGCTCACAGAATGCGGAGACACGGCTGCCTCGCGTCCCTTCCCTGACCTGCCCCA
chr6	31357308	31357428	EPIC_v2_IDT_749_8	5	+	good	GACACAAGTTGGGAGAAGAAGTGAAACTCAGGGGAGTGGGGAATCCCCAACGCTGCGCCTCCCCATTGCAGACGCGGCCCTCGGAGCCTGAGACCCTGAGAGCCCCGTCCGGGACCTGGG
chr6	31357651	31357771	EPIC_v2_IDT_750_2	5	+	good	GGGAACTTGATGCCAGAGAGTGAGCTCGCCCTGGGAATGGAGGTGTAGAGACAGGGGTTTTCTCTTTAAACCTGGTGAAGTTTTCTCTGAAGGCACCGCATAGGGATTCTCATAGAGACC
chr6	31357833	31357953	EPIC_v2_IDT_751_1	5	+	good	AATTCCAATTTGTAAAAGACCTGTGTCAAAACAGCATTACAATTAAACTCTCAAAGCTCCTAAGTTTTACTTTCCCAGACTGTGGATCTGTAACTCTGGGTTGTTGCATTTAAAATTATC
chr6	31358193	31358313	EPIC_v2_IDT_751_4	5	+	good	TTTTTTTAATCATAAGGAGCCAATTAGTTTTTAGGAAGTCCAACAAAATGTATTAAATACCGAATGCAAAGAACCCTCTGCCAGGCTCTTCCACTGCTTTAGAATTCTTTCTCCTGCTCC
chr6	32526080	32526200	cg15011943_IDT_1490	5	+	good	TCCTTCCCTGAAGCTCGCTACTCAAAACAGTCAACCTTAACCTTGTCCTCTCTTCTACTCGCTCTTCAAATGGTCCAATCCAGTTTCCTCCCTGGATACTCTACTGACTGCAAATATCAG
chr7	32765692	32765812	cg22950493_IDT_1686	5	+	good	CAGGCATGAGCCACTGCACCTGGCTGCAAATTATTTGTCTTACATAGAGATCTCTAATCCGGTTATGGATATCTAAAACTTGCCTCAGTTTTTCCTTTGTCTTTTAGTAAAGCAACTGGG
chr9	21188679	21188799	EPIC_v2_IDT_833_3	5	+	good	ACACTACGAGAACTAATTTTCGTACCCTTAGAAGAAGTGTCATTCCAATAAACATATGTGACTTAGAAAATATTATGAATTAAATTATTTTTGGCATTTTTCATTGAAGTTCATATTCCC
chr9	21203328	21203448	EPIC_v2_IDT_835_3	5	+	good	ACTAATTTTTGTACCCTTAGAAGAAGTATCATTCCAATAAACATATGTGACTTAGAAAATATTATCAATTAAATCATTTTTGGCATTTTTCATTGAAGTTCATATTCCCTAAAGGTTTTC
chr9	21385348	21385468	EPIC_v2_IDT_846_1	5	+	good	GCTAGACTGGTTGAAATGGGTGAGCCTAAACCTTAGGCTCCAGGTTCTCTGAAGACCTTGCTTTGTGCCTAGCCTTAAATAGGGAACATACTCGTTTACATTTTCCAAATGCCCCTGTGT
chr9	21408259	21408379	EPIC_v2_IDT_848_2	5	+	good	GGCTGCCATTGGCTGTCTTGGGTATGTAGCTTATGTTTGATCCTCAGTGCTTTCAAGTGTATTATACTCTTTTATACAAATGTTTTTATTTTATGATTAAATTGTATAAAACTTTTTCAA
chr1	16631004	16631124	766574_40655982_Diab_015_1	4	+	good	GGAGCGCCGCGGTGGAGACGGGGTCCGCTGGCCCGAGAGCCCCCGCAGGCTGCGGTCGGACGCTGTTGGACGCAGGCTGCCGCTCTCAGCGTCAGACAGGACGGCCTGAGGGTAAGGGAG
chr1	39034338	39034458	cg14656441_IDT_0456	4	+	good	ACTTTTTGGCACATATCTCCTCCCTCAGTTTAATTACCATTTTCCTTTGACAGATGAGACGTGCAGGTACCATCAGGAAGCAGCGGGATAAGCTGATAAAGGAAGGAAAGTACACCCCTC
chr1	80496031	80496151	cg13089318_IDT_0515	4	+	good	TTCGTCGTGCTCCCCGGAGTAGCATACAGCATGCTGAATGTGTTCCTGAAGTCGCACCACGGAGAGCACTAGGGACACGAGTTCATCCCCTACCCCCATCTTAGCATCAGGACCAAGCCG
chr1	116649749	116649869	766574_40656040_Diab_073_1	4	+	good	ATTCCTTTCTCCCCTGTTCATAAGCCTGTAATACTTTTCCGGCTGCATAAGTCACGTGTCACCATATAAACTCACAATTTGAGGTGCTCTAGAATCTGTCCGTGGAATTAGTCAGGACAT
chr1	116649869	116649989	766574_40656040_Diab_073_2	4	+	good	AATCTCCCTGTTTTTTGGCAGCGCCACATCCACACCTGTCTTCACAGGTTTGCTCATGCCACCATTCCTTTCCCCAGAACGCCCTTCTGCTCCTCCCACACAAATCCTAATCCTACCTCA
chr1	143650536	143650656	766574_40656044_Diab_078_2	4	+	good	GCGGAGACAGTCTCACGCAGAGGTATGCCACCTTGGCATCTGCGCCTTCCGTGGGCCAGTGGGTCTTCCGGGAGGGATTCTGTGTCCCTGGTATTGTGTGTCAACAGGTGTTAGCCTGAT
chr1	143650776	143650896	766574_40656044_Diab_078_4	4	+	good	GTGTGACTATGGTAGACAAGGAGTGGTGAATTTTCATCCAAAAATCTTTGGCGGATTCCCTTGCTCTCCCGCTCCCCAGTCTAACAGTAGTTTAAAACAGAAGATCAGCAACATTTGGAG
chr1	154607077	154607197	EPIC_v2_IDT_61_1	4	+	good	AAAAAGCTTTTTCATGCCACTCAACAATCAATTTCTTCCACGATACCCAGTCCCTGGCACCCACGGATCCACTTTCCATCCCTATAACTGTGGTTTTTTTTTTCCAGAATGTCATATAAA
chr1	198679857	198679977	cg26399994_IDT_0615	4	+	good	AGTTTCCTTGACTCAAGATCATCCCATGAAATGCTGGTGGGTCTGTTAACCTAGGTGGGCGTCAGCACTTTGCCCAGCTCGTCCACCGTCGCCCTGGCGTAGGCGACATGCAGCGAGTGC
chr1	248137117	248137237	cg19503249_IDT_0668	4	-	good	TTTCTGAAAACGCCTTCTCTTCCGCATGCGTTTATTCTCTTAGCTGCACAGAATTTGCTCGGTGCTGAGGCGGGAGGAGACTGGAGGGGGACAGCTCCGTTCCCAGCTACTGCTGGGCTG
chr10	127737574	127737694	cg13929328_IDT_0203	4	-	good	GCTTGTAGAAAGGGAAGTTACCAGCCACGTACTGGTAGATCTGGCTGAGCGTCAGCTTCCGCAGCGGCGCGCTCTGGATGGCCATGGCGATGAGCGCCGAGTAGGAGTAGGGCGGCCGCA
chr11	313660	313780	EPIC_v2_IDT_150_6	4	+	good	GATTTCAGGAGAGAGGCCTGCGACAAGTGAGGTGAGGGCTTTTGGGGGATTGTCCTGGCGCCTGGAGTGTGGGGGCCTGGCAGGGGCCCTGAACCGGGACAGTGAGGTCCTGTACTTGCT
chr11	94545369	94545489	cg04757806_IDT_2325	4	+	good	TTCGAGAACTCGCAGCACCTGGATTATATCACCGAGAAGCTCTGGCGCAACGCGTTGCTCGCTGGGGCGGTGCCGGTGGTGCTGGGCCCAGACCGTGCCAACTACGAGCGCTTTGTGCCC
chr11	105034234	105034354	EPIC_v2_IDT_200_1	4	+	good	GGTAACTGTCTTCTTCACAAATGTATGTGATGCAAATTTGGCATGCCTGTGCCCCTTTCGGAATAACGGAGTCAATCAAAGCTCGGGTCTTATCCATAACTGTAGCATTTTCACGTTTTA
chr11	105034354	105034474	EPIC_v2_IDT_200_2	4	+	good	CTTTCTCCATCTCTTCCTTGTTCAGCACCCTTGTCTGTAATAATTCATCCAGTAAGCCATTTATTGTACCTTCACCCATGGAACGGATAAACAGCTTTCTCTTCTCCTTCAGGACCTTGT
chr11	105034474	105034594	EPIC_v2_IDT_200_3	4	+	good	CTGTTTAGAGCACAAGGATTTCTCACATCATGAAAACAGCCTCATATTCCTCTCATGTAATCAACAGAAAGTGACCTCATTTAGATTTCATCAGTGAAATGTCCCCCTCCTCACAGTTGG
chr11	105034594	105034714	EPIC_v2_IDT_200_4	4	+	good	GTAATCCCTCTTCTTACTGTATTGCTGTCCTACTTGTTTCCCTCAATAGTCTCCATACATGTGCATGGAGTGACCTGAAGACTGAGTTTACCATTTCCACATCAGTCCCTGGAAAGCAGA
chr11	105034980	105035100	EPIC_v2_IDT_201_1	4	+	good	CCCCCCTTTTCCTTGCTTCTACTCAAGTAAACTTCCACAGATGCTAATTATGGCTTCCAGAAGAGCCAGCCCCTTCCAAAACTCTTTCTTCCCAGGGACCTGTTCTTGGAACAGTAAAAG
chr11	105035100	105035220	EPIC_v2_IDT_201_2	4	+	good	ACTCACCGGCCATGGCTTTTCTCTCCTCCCTTCTTGTGTGACTGAAACTGAAAGTATGCTTCGCCTTCCTTTTTGGCAGGGCCTGTACATGTATTGGGAAATACTCACTGTGCATGCATA
chr11	105035340	105035460	EPIC_v2_IDT_201_4	4	+	good	CTTGGAGAGTAAGACAGGATTGAAAAAGTATGTGTACAATTAAATTCACACAGTGAAGAGTTTCTCAATCATTAGAAAGCTTGACGGAGAAAAGTAACACAACCTTTGGAGTATGTGAAC
chr11	105035460	105035580	EPIC_v2_IDT_201_5	4	+	good	CACTGTTCCCCTGACCCCACCTCATAGCTCTTGGGAAAGTTGTGGGTAATGTATGTCCCTGTGAAACATTTTTGCTTTAAGAAATAGAAACATTTTTCACCAGAATTAAAGCTTTTCTTA
chr11	118303994	118304114	EPIC_v2_IDT_205_1	4	+	good	ATAACCTGCCTGAGCCTTAGTTTGCTCAAGTATAAAATGGAAATAAAAATAAAAATAATACTTACCTTAGAGGGTCGTTTTGAGGATTAAATAAGATATATCAGAAAAGCTCTTAGAACG
chr11	56690276	56690396	cg23461432_IDT_2262	4	-	good	GATTCCAGTAGCCAGGTTGGTATGGGACGGCATCATAACACGCTGACACAGCGGAGCGCCGCGCCAGGCCGCCCGCACACCCAGAGCTCGCCCACGGTTGGCAGCGCCCAGGGTTGCATG
chr11	67202965	67203085	cg05929282_IDT_3524	4	-	good	TGGTTGCTGAAGGTTGGGGTGGATATAGCAACTTCTTTTTCTTTCGCTGAAGTGTAAACCGTTTTTCTTTTTTTTTTTTTTTGGCGGCGGACGGACAGGGTCTTGCTCTGTTGCCCAGGC
chr12	53739886	53740006	cg02519897_IDT_2439	4	+	good	AGGTTATTACGGAAAACGCGACCTGCAAACGGGCGAGAGGCATGATGGACCAGGAGGGGCGGGGGCCGAGGGCGAGGGCGGGGGCGGGGGCCGAGGGCGAGGGCGGGGGCGGGGGAGTCA
chr13	113557643	113557763	EPIC_v2_IDT_259_1	4	+	good	GGAATGACGGGGCCCACGTTTCCGCCGGGGTATTAGAAGCAAAGCCCTAGTCAGGCATTTGCCTGTGAACTTAAAGTGACCACACCCTGTTCCCCTATATATTTATAGTACTAGTTGCTC
chr15	24856906	24857026	766574_40656366_Diab_405_2	4	+	good	GTCAGTTATTTTCATCTTTTCCATGATCATTCTTTACCAGTGCAATGGAAATATTACTTTTATTAGGAAAAGCAGATGTCACGCGGTTTTTAGTGTTGTCGAGAAATTTCCTATGAAACA
chr15	35237260	35237380	cg17014947_IDT_2706	4	+	good	AAACGCGCGGCCGTGTTATTGATTGAATTCCAGCGGCGCGGGAGCCTCTGCAGAGAACGCGAGAGATGAAGATGGGCAGACGGATTCATTTAGAGCTGCGGAACAGGACGCCCTCTGATG
chr15	28506915	28507035	cg16992599_IDT_2702	4	-	good	AGTCCAGAGAGTGGCTGAAGTGGCCAATGCAGTGGTCTTGATCCGGAATTTCCCCCAAGCGTTCAACACTGTGGTTGGAGAAAAGGGTGTTCTCCTCTCAGGTGGGCAGAAACAGCGGAT
chr16	23500474	23500594	cg03935956_IDT_2839	4	+	good	GGAGGCACAGCAGATGGAACACGCTGTTGCCCAATGCCAGCCCCAAGCGGGGCAGTGTGCGGGGCCTGGGGAGCTGTCCTGCAGTGCTGACATCTATGAGGCAGCGTCAAGCAAAGGTGC
chr16	28597245	28597365	EPIC_v2_IDT_306_3	4	+	good	GACTGGGTTTGGTGTGTAGAAAACAGAAGAATGAAAGGGGAAAGGGCCCAATGGTGGGTTTGTTTTTGTGGGTTTTTTTTTTTGAGCTGTCACTGGGCTCCTGACCTGCCCCTGAACTCC
chr16	54290012	54290132	766574_40656448_Diab_491_1	4	+	good	ATTATTTCATGTTCAAATAGAAAATGAGGTTGGTGGGAAGTTAATTTCTCTCCGCTCTGTGAAGCGTAGACAAGAATTTAATGATTTAATTACAGTTGTAAGCCCTTTCCATGAGACTTA
chr16	81719321	81719441	766574_40656465_Diab_508_1	4	+	good	CCTTTATCACAGCTGCAATCTTTGCAGTTCCAGTCTCGTCTCGTCTCGTCTCGTCTCGTCTCGTCCCGTCTCGTCTCGTCTCGTCCCGTCCCGTCCCGTCTCCTCCCCTCTCCTCTCCTC
chr16	87869468	87869588	EPIC_v2_IDT_328_12	4	+	good	GCGAGCAGTGTGCGCGCCGCCCGCCGCCCGCAGCTGCGTCAGGAACCCCGCCCGCGCCGCCTTTTAGGCCCCGGCCCGCCGGCCCCGCCCACCGTCCGCGGCTCCTCCCCGCCCCGTGGC
chr17	27629923	27630043	EPIC_v2_IDT_346_3	4	+	good	ACGCCCTGCCCATTTTTCTAAGTTGGATTATTTTACACTCCAGTCTGCTGTGAATGAGAGTTCCAGTTGTTGCGTATCGCAATCAATTTGTGATTGCCTACAAATGATGTGCCGTGATGA
chr17	27630043	27630163	EPIC_v2_IDT_346_4	4	+	good	AATTGTCCCTGGTGTCCGAGAGGATCGCAAAGAATTTCCCTTCCTTTCTCTCCTTTCTGCTCCCCTTGTACTGTCTACTCCTTAAACTGGTACTTGATCCAGGAACATAATGGGGATGGA
chr17	27630163	27630283	EPIC_v2_IDT_346_5	4	+	good	CAGTGCAGATGGCACACATGGCCTCAGTCTATTGGAGCATCTCAAAGGAATTAGTCTGCAAATTCTAGTGCATCTAGGTGGAGCACAGGAAGGAAGAGAGGTGCAGACTCACGTATGGCC
chr17	27630283	27630403	EPIC_v2_IDT_346_6	4	+	good	CTGGGGCACCTGCCATCCTCTCGCACCCGTACAGCCCTTACCTGCCAGCACTTACCCTACCCAGCTTGAGTTCTGGGCCTTCTCACCAGCACATCGCTGGGACCTGGTCGACTTCAGGTA
chr17	34255311	34255431	EPIC_v2_IDT_352_4	4	+	good	CCAATTCTCAAACTGAAGCTCGCACTCTCGCCTCCAGCATGAAAGTCTCTGCCGCCCTTCTGTGCCTGCTGCTCATAGCAGCCACCTTCATTCCCCAAGGGCTCGCTCAGCCAGGTAAGG
chr17	41248962	41249082	cg19044462_IDT_3004	4	+	good	GGTTGGCCTGAATCTCAAGCATTTATGCCATAGAGAGTCCTACATTCTCATTCTGGAATCGCCACGCTCACAGACAAGTCAGAATGAATGGTCACTCAGGGCATAGATTACTTGATGCTG
chr18	49814135	49814255	EPIC_v2_IDT_422_7	4	+	good	TCGGGTCCCCATTGCAGCCCCCGGATGAGCCCGCAGTATTTTCCTTATATGATCAGGTCCCATTGCGGGCGGCGCCGCTTGCCCGGAGCCTGAGAGGATTATGAAAACGTGGCGAGCGAA
chr18	78772195	78772315	Diab_B_21	4	+	good	TAGGAAGGAATAGCTGCAGGGAATAGGAAGCTGCAGGGAATAGGGAATACGGAGCTGCAGGGAATAGGAAGGGCGTCATTTCACGAAATGCAGCTGCATCATTTTGTGTCATGGGGAGGC
chr18	78796744	78796864	cg00174845_IDT_3145	4	+	good	CATCGGCGGACAGAAGGCGTGACGGAAGTACGTCATCACCGAGGCTCTCACTGTGCTCACGGCCTCATGAGCCCATAAAGGGAAGCGGACACGAAGGCGGGACGGAAGCGCGTCATCGGC
chr19	12804447	12804567	766574_40656594_Diab_642_1	4	+	good	GGTTAGGGGGAAGCTGAGTCAGGAGCCGTGAGCCCCGCTGATATCTAGGGAGAAAAGGAGAAAAGTGGAGGGGGCGCCGGGCGCCGGGGCTCACGCCTGTAATTCCAGCATTTTGGGAGG
chr19	34594712	34594832	cg18862215_IDT_3228	4	+	good	AGGGCAGGTCTGCAGAGAGACCCTCGGCCCTGGGCCATGCTGTTGGGGTGGCAGCGTATCGGGAACTGGACTCAGCATGCAGTGGGAGGGGTTGGGTGTTGTGACATTCTCTCTGTCCTC
chr19	49487100	49487220	EPIC_v2_IDT_490_1	4	+	good	GCGGTGAGCCATGATCGCCCCACAGCACTCTGGTGTGGACAACACAGCGAGACCCTGTCTCACAAAATAAAGTAAGCCCGGACTGAGTGCGGAAAGGCGGGCCTGGCGGGTCTGGTCTCC
chr19	50328584	50328704	cg06572160_IDT_0310	4	+	good	CAGGGGCCCGCACACGTCGGCTGGGCAGTGCAGCTTGCCGGTGCGGTAGTAGTTGAGCACGTACGCGAAGACTCCCGGGTGCCGGTCAAAGAAGAACTCGTCGGCGCCCGGGTCGTAGTC
chr2	102311106	102311226	EPIC_v2_IDT_530_1	4	+	good	CTTTGCCTCAAAAAAAAAAAAAAAAAAAAAAGAAAGAAACACCAAATAAGCAACTTGCTGCAGAAATGGGTACTCTTGTTCTAGAAATGTGACTATAGGGAAGTTACAACTACCAACTCG
chr2	151262011	151262131	EPIC_v2_IDT_542_6	4	+	good	TCCTCGACAGGAAATTTGGGAATTCTCTGGGTGATGCATCAGTGATTGCAATTTTGTTTTTACCCGTTTTGCTAAGCAGCAGCAACAACGGCAGAGTTGATTTAAAAAAAGAAAAAACGC
chr2	5692977	5693097	cg20008332_IDT_0037	4	-	good	TTTTGGGCTTTTTCCGGGGCCGGTACTTGTAGTCGGGGTAGTCGGCCATGTGCTTGAGCCGCAGCCGCTCCGCCTCCCGGATGAACGGGATCTTCTCGCTGTCCTTCAGCATTTTCCAGC
chr21	33229843	33229963	EPIC_v2_IDT_583_4	4	+	good	CCCGCCAGCGGCCCAGGACCCGCCCCTGGCTCCGGCCCCGCCCCTGGCTCCGCCCCCGCCCCCGCGCCGGCGGCGGCGCGGCGCCCGCGCTTCCGTATCGCTCCTCGTAGGCCGGGGCTC
chr22	29480485	29480605	cg02994956_IDT_0339	4	+	good	ACTCGCTGGACACGCTGAGCAACGGGCCGGAGGGCTGCATGGTGGCGGTGGCCACCTCACGCAGTGAGAAGGAGCAGCTGCAGGCGCTGAACGACCGCTTCGCCGGGTACATCGACAAGG
chr22	19764193	19764313	cg10047755_IDT_3363	4	-	good	TCCAGTAGGTTGTTGGTCAGCTTGAGCTTGTCGAAGGACACGATTTGCTTCATCCACTGCGCGCCCTTGGCAGGCGAGTCCGGGTGGTAGTGCACGCGGCCTGGCGTGGCAGGGTCGGCC
chr22	20663967	20664087	cg16884295_IDT_3365	4	-	good	AGTGGCCACAGGACTCAGACAAGCCCCAGTGCTGCTCTGGTCCTAGAGGCTGTGGGCTTCGGGTATGTGGTGCCAGCTGCAGTGGCCATGGGAGTGCCCAAGCCACCCTTCTCCCAGATC
chr3	58008600	58008720	EPIC_v2_IDT_637_7	4	+	good	CCTTGGAAGAAGATCCAGCAGAACACGTTCACACGCTGGTGCAACGAGCACCTCAAGTGCGTGAACAAACGCATCGGCAACCTGCAGACCGACCTGAGCGACGGGCTGCGGCTCATCGCG
chr3	58008720	58008840	EPIC_v2_IDT_637_8	4	+	good	CTGCTCGAGGTGCTCAGCCAGAAGCGCATGTACCGCAAGTACCATCAGCGGCCCACCTTTCGCCAGATGCAGCTCGAGAATGTGTCCGTGGCGCTCGAGTTCCTGGACCGTGAGAGCATC
chr3	128676791	128676911	cg07133434_IDT_1021	4	+	good	ACTGCAACCGGAGACCCAGAGTATACCATCTGCCCACGGAACTCATGCAGTGGGGGGCACGGGAGAAACCCCCACATCTCAGAGCCTGGCCCAACACCCGGCCCAATTCCTGCCTTGGAA
chr3	195721266	195721386	cg21483415_IDT_1095	4	+	good	AAGCGTGCATGGCGCTGCAGTACACACTAATCAACCATGACGATGTGTGTGAGTGTAAGCGTGCCTGGCGCTGCAGTACACGCTAATCAACCATGACGCTGCCATCGTAAGGGATGGCTG
chr4	71742605	71742725	rs2282679	4	+	good	TTTGGCAACCCAGAGGGACTACTACTTGCTTCCAAAGCTAACAATAAAAAATACCTGGCTTTGTGAGATAATTAAGAGACAGAGATTTGCTGGGCATGGTGGCTCACGCCTGTAATCCCA
chr4	165279609	165279729	cg24315833_IDT_1203	4	+	good	CAATGGCCCCAAAACTGCCTTCTTTGAGGCTGCCATGAAACCAGCTTCAGGTCCGCCCGCGTTTGCGGCCGGTTTCCTGGGTGACGGCGGCGGGAGGGGGAGGGGAGGGTGACGAGTCCA
chr5	141235133	141235253	cg02539153_IDT_1336	4	+	good	GTACTGGACCAATCCCTGGATCGAGAAAAGGTGTCTGAGTTTAGTTTAACGCTAACAGCCGTGGATGGCGGGTCTCCGCCCAGGTCTGGGACTACACTGATTAACGTTGTGGTCCTGGAC
chr6	26365020	26365140	EPIC_v2_IDT_725_2	4	+	good	AAATAGATAAACACAGAAACACAAACACTAAGGGAGGTAGGGCTGGAGTTTTTCCTCAACGTGTACAATTCAATGTACTTTCAGTTTTCATTTCAACGTTCCTCAGTGGTTTCTGCCCAG
chr6	26365140	26365260	EPIC_v2_IDT_725_3	4	+	good	CAACTGATGAGAAACATCACCTCTGAGCCAATCAAAAAACTAATTCTTCCAAAGAGCGACTCTTACTGTTTCTCATGGTGAGAAGACAATATTTGCTTTCTCTTTTTCCTTTCTTCCGGA
chr6	26400724	26400844	EPIC_v2_IDT_726_1	4	+	good	TCCAGGGCTGATCTGGCACCTCAGAGGTGTCATTCATGCCCCAGACTGCTTCTGACTTCATTCTCTGCTGTCTCTGCATGTGGCTTCCAATGTCAAGGTTGCCTCATGGTCCCAGGAGGG
chr6	26402200	26402320	EPIC_v2_IDT_727_3	4	+	good	TGCCCAGCAACTGATGAGAAACATCACCTCTGAGCCAATCAAAAAACTTATTCTTCCAAAGAGAGATTGTTATTATTCCTCACGATGACCCGACAGTCTCTGCTTTCTTTTTCCTTTCTT
chr6	30162287	30162407	EPIC_v2_IDT_739_1	4	+	good	AAAGAAAAGAAAAAAGAGAAAAAGAAAAAGAAAAAAAAGAAATCCGGTATGTATTTTACATATACAGCATGCCGCCATTCAGACCGGCCACATTTCAGTGCTCAGTAGACACATGTGGCT
chr6	31272190	31272310	EPIC_v2_IDT_746_3	4	+	good	CGCGTCATGAGTATTCAGGAAGAAGGACCCGACGCAGGTTGGGAGAAGTGAAACTCAGGGGAGTGGAGAATCCCCAACGCGGCGCCTCCCCAATGCAGACACGGCCCTTGGAGCCTGAGA
chr6	31273103	31273223	EPIC_v2_IDT_748_1	4	+	good	CACATCTAAGCAGTGTGCATATTTTATTTGGACACTTGATATTTTTGTAACCCCTTTTTAAAAAAAAATCATAAGGAGCCCATTAGTTTTAAGGCAGTCACACAAAATGTATTAAATACC
chr6	31357953	31358073	EPIC_v2_IDT_751_2	4	+	good	TTCATTCCCCACCCTGAGTTTCCCTGTGTGAGTCCAGAACATCTCCTGAATATAAAGAAGCAGGGTTTGTTACTGTCTATTGCAACCGGGAGCCTGTAGTCATCACCTCAAAGTTGCGAG
chr6	32590532	32590652	EPIC_v2_IDT_759_1	4	+	good	AGTGTCATCTCCAGAACACACACAGGCAAGGGGCTTGCAGGGGCCACCTATGTGCAATGGAGAGTCCGAAGTTGCTTTTGTATAGCACTTACCCTATCAATGTGTTAAGGTCAACTGTGT
chr6	33080676	33080796	EPIC_v2_IDT_769_5	4	+	good	TACCTTTTCCAGGGACGGCAGGAATGCTACGCGTTTAATGGGACACAGCGCTTCCTGGAGAGATACATCTACAACCGGGAGGAGTTCGCGCGCTTCGACAGCGACGTGGGGGAGTTCCGG
chr6	168596508	168596628	cg09327804_IDT_1624	4	+	good	AGGTGCCATGTGAACACGGCAGTGCTGAGTTTCCCGGGTGCTGCTGGAGAGGCAGTTTCCGCCATCCTCAGCTGCTGCTCTCCGGAGGCGCAGTTCCATTGAGTGATGCACCAAGTGCTC
chr7	66114649	66114769	EPIC_v2_IDT_791_1	4	+	good	GTCTCAAAAAAAAAAAAAGGTTAAAGAAAAAAAGAAAAGAAAACACAAGATAATCCTGTCCGCAAACGCTTAGCAGTCTTAAATCGGCCTGGTGGAAGGATGCAGGGACACTCCCCCACC
chr7	99359645	99359765	cg20703375_IDT_1743	4	-	good	GACCACCTCTCTACAGACGGCACCTACGTGATGCTATTCTGGTGCAGCGTCTCCAAGGCCGTGTTGCGGTCCTCAGTTGTGGCTCTCTTGTCCATGTTGCGGAAGCGTTCCATGGCAGAC
chr8	39902335	39902455	EPIC_v2_IDT_807_3	4	+	good	AAGTTTTCCCTCAGCTCCAACAGTTTTGGCCCAGTGAACAGGACAACCAAAACTGCTCTGCTCTTCCGAAAATTGCAGTCAGGGAACCTGGGACCCGGCAAGCCAGCAGAAGGGTAAGAA
chr8	43247265	43247385	cg04799343_IDT_1849	4	+	good	GGGTACCACACCTGGGACGCGGAACTGCGGAAGATCCACAGGGCGGCAGTGAGGGGCGACGCCGCAGAGGTGGAGCGCCGCCGCAGAGGTCGAGCGCCGCCAGATGCGCAGAAGCCGGGA
chr9	21385468	21385588	EPIC_v2_IDT_846_2	4	+	good	TACTTTCTACTTCTCTTTTTGCTTTCTTTATGCACTCTTTACATGGGTTTTCAGCTGTTTTTCTCACCACATTTTTTTCATTATTGTTTCCTTCCTCTTTTACCCCAGAGCCTTTTTAGA
chr9	81689332	81689452	EPIC_v2_IDT_864_11	4	+	good	AGCGGTGGGGCCAGCGGGGGTTTTGGTCGCCGCGGGACGACGGAGGTCCGGGCTGGTGGCGCGGGTCCCGCCCGGCCGTGCGAGGGTGGGGTGGCGCAGTCGGCTGCCTCCGGGACGCGG
chr1	2213777	2213897	cg26553501_IDT_0368	3	+	good	GGGGGTGACTGTGCCCGAGCGGGGGGGTGACTGTCCCCGAGCGGGGGGGTGACTGTCCCCGAGCAGGGGGGTGACTGTCCCCGGTTGGAAGGTGACTGCCCACTACAGCAACAAACGTTC
chr1	16396677	16396797	cg03885055_IDT_0403	3	+	good	TGATGAGGGCAGCACGTGGTGGCCAAGGTGGCAAGCTGAGTCTCACAGGCTCACTCCCTCGTTGGTTCCCTGTGGGAATGGTAGGCCAGGCCCAGTAAGCCATGCCCCAACACGTCCTCT
chr1	28120906	28121026	766574_40655993_Diab_026_1	3	+	good	ATCCAAGGCATTAGGAAGATCTCCCTTGTTTCCAAGCACTTAGCCCTGGAATTCCTCGCAACTGTGGTTTCTTAGAAGATTATGTAGCTCATTTCGGGAAGCTTCTATCTTTTCACGATC
chr1	28121026	28121146	766574_40655993_Diab_026_2	3	+	good	TGCAGCATCTGTCATGTAAACAATAGCATTGACTTCTCTGCAATACCGCTCCCACATGCTTCGAAATCGGGCTTGTCCTCCTATGTCCTAGATCTTTATTGTGACGTTACCTTGTTACTT
chr1	54476277	54476397	766574_40656013_Diab_046_1	3	+	good	CCAGGCTCTGTTCTCTTTCCCTCTCCGTGTCACCCTCCCTCTCCACACGCACACAACACACACACACACACTCCCAGGCTCTGTTCTCTTTCCCTCTCCCTGTCACCCTCTCTTTCCACA
chr1	89022566	89022686	EPIC_v2_IDT_29_1	3	+	good	TTTTAAGAAAATGAACTGACTTATAAATTCCTTCCCATCCTTGCCACAACGTTATAGGCTCCACGTCCCTGAGCTGAGGTACTTCAGAGCTGGAGAGGAAGCAATAGGAGTTCTTACCTG
chr1	89022806	89022926	EPIC_v2_IDT_29_3	3	+	good	CAAATAATTAGAAGTTAAGCAACCTTTGTAATGGCTTCAGAGCCTAATGAAACTGAAAGTACTTCTTTCAAGGAAGTGACTCAGTAACCATAAATGCAATTTCTGGATTCTGCTAGTAGG
chr1	89065296	89065416	EPIC_v2_IDT_31_2	3	+	good	GCAGATTTGTAATGGATTTAGAGTAATATGAAACTGAAAGTACTTCGTTCAAATCACTGACTCCACTACCATAAATGGAATTAGTGGAGTGTGCCAGTGGGAGGGTTTAAAGATTTCTCA
chr1	145822621	145822741	EPIC_v2_IDT_55_1	3	+	good	GGAAAGGAACAACCATAAAGACAGTTGGCCAAGGACAGGATTGACATTCACTCTGGGGGAGCTCCTCGTAGTAGCTACAACCCAACCCAAAACAGTTTCTGGGTTTGTGATGCTGGTGCT
chr1	145823486	145823606	EPIC_v2_IDT_56_1	3	+	good	TATCAGAGGGAAACTTGCTAAGAAAAAAAAAAATTAAGGACACGGGAGGTAAAGAGGTGAGGTCAGGTGGAGCAGCCCAGGATGAATTAAGAGGTGGGCAGGAGGTACGGGGCCGAGGCC
chr1	145823606	145823726	EPIC_v2_IDT_56_2	3	+	good	GTGATGCCCAGGGTTTAGGGCCGGCGGCTTAGAAGTGGGCAGCAGGTATTCGGCAGACCGATGTCGGGCGAGTCAATGATGTGCAGAAAGCTCCAGACCCAGTTCCGGGAAATCGGGGCC
chr1	145823726	145823846	EPIC_v2_IDT_56_3	3	+	good	AGGAATCTATGAGGTTCCCAAGTATAGAGAACACAGCGCTCTTACCGGTAGTTTGGGGCTGACCTCGCCCTTGCAAAAGTGGCAGAAAAACCGGTGGGCGGCTACAGCGGCGCCCGAGTC
chr1	149781288	149781408	EPIC_v2_IDT_57_1	3	+	good	TAAATTATGGTACATGCATACAGTAGAAAACTTTGGAGACAAAATAGTAAAATAGTTACAGATATAGGCTTTGAATATAAATTTTAACAAGCTGAGGCTTCTCTCGTCTCTTCAGAACAC
chr1	149781408	149781528	EPIC_v2_IDT_57_2	3	+	good	CCTGAGTTCTTCCCGGCCTTTCTTCCTTGCTTTTCATTTGTGTCAGTCAGCTCTTGCTCGTATAGCAATCCTCAAATCTCAGTAGCATATAAAGGTAAGCATTTAGTTCTCACTTACAAG
chr1	149781528	149781648	EPIC_v2_IDT_57_3	3	+	good	TTTGCAGGGCAGGTGAGGCAGCTCTGCCTCAAGCCACAATGTCTAGGACAGCTCTGTTTCGCACTGTGGCTGACTAGCTAAAAAATGTTCTTGTCTCAGCAATCACAGGAGAACAAGAGG
chr1	149781648	149781768	EPIC_v2_IDT_57_4	3	+	good	GTGAGAGATAATGTGTGAAGCTTCCTAAGTGCTAAGTTTGAAATTAGCACCATGTCATTTCCATTCACATTTCGCTGGCCAATGAAAGTCTCATGATGAGCCACAGTCAAGAGTCAGAGA
chr1	154607632	154607752	EPIC_v2_IDT_62_2	3	+	good	CCCTCTTCACGCACTGCTCCATTCTGCAGAATTAATGAGCAGGATACAAATTCACAAATTCCTAAACCAGCAATGCTGCTTGGCAAGACTACACACACACGCACACACACACACACACAC
chr1	154607752	154607872	EPIC_v2_IDT_62_3	3	+	good	TCTCACAAGACGCACAAATTCCTAAACCAGCAATGCTGCTTGGCAAGACGACACACACCCACACACACACACTCACAAGACGCACAAATTCCTAAACCAGCAATGCTGCTTGGCAAGACG
chr1	159200425	159200545	cg04101015_IDT_0581	3	+	good	CAATTGCTTTGCTCATGAAGCTGACATAGCAGATCCCCCGTCACCAAGTTGCGTGCACACGCATGCATACACACACACACGCATGCGTGCAAGCACACACACACACACACACACACACAC
chr1	168229516	168229636	766574_40656061_Diab_095_2	3	+	good	TGCTGACAAGCCAGTCCAATCCTACTACCATGCTTCTTCCTGTGAACAAGCCAGGCCAATCCTACTACCGTTCTTCTTCCTACAGACAAGCCATGCCAATCCCACTACCACTCTTCTTCC
chr1	150629493	150629613	cg26087862_IDT_0025	3	-	good	CACGGGCAAGGGCCGCCATTTTGACTGAGCAACCCTAGTGACAGGAGCCGAAGCAGCAGCGCAGGTTGTCCCCGTTTCCCCTCCCCCTTCCCTTCTCCGGTTGCCTTCCCGGGCCCCTTA
chr10	28492080	28492200	766574_40656116_Diab_151_3	3	+	good	CTGGGTGACAGAGCAAGACTACGTCTCAAAAAAAAGAGAAATCCCAGTTTTGGTAAAAATAGGCTGTGATTTATGTGCAATTCTTTTGATAAAATTCTGTGGTCTCCTGGAGGAGCCATA
chr10	42695222	42695342	cg12346317_IDT_3512	3	+	good	TGAATAGATGACCAGAAACAGTAAAGCCTGTTCTGTCCCAAGCAAAATTAATTACTCTCCGAGACTAAGTTACCTTCTAGGAGGTAGATGGTTTCTTTCAGCACCAAATAATTGACCAAG
chr10	94989111	94989231	cg12253859_IDT_2113	3	+	good	AATGCCTTTTCTCACCTGTCATCTCACATTTTCCCTTCCCTGAAGATCTAGTGAACATTCGACCTCCATTACGGAGAGTTTCCTATGTTTCACTGTGCAAATATATCTGCTATTCTCCAT
chr10	102647173	102647293	cg17782974_IDT_2126	3	+	good	GTGGATTGGATGGAAGCAGGCACTGAACTTTGTCGGCAACTCCGCAGGGTGTGTGTGTGCGTGTGTGCGTGTGTGTGCGTGCGCGTGCATGCGCGTGCTTTCTTGTGCCTGGTGTGGGCA
chr10	132537655	132537775	cg11756666_IDT_2171	3	-	good	GAGCCGAGCCCGGGGCGGGGCCTGGGCGGGGCGGAGCCTGACTCGGGGTGGGGCCTGTGCGGGGTGGAGCCGGGCCTGGGGCGGAGCCTTGCTGGGGGCGGAGCCTTGAGGTGCGGAGCC
chr11	308085	308205	EPIC_v2_IDT_148_1	3	+	good	GCATTTGACAAATGCCAGGAAGAGGAAACTGTTGAGAAAACGGAACTACTGGGGAAAGGGAGGGCTCACTGAGAACCATCCCGGTAACCCGATCACCGCTGGTCACCATGAACCACATTG
chr11	308445	308565	EPIC_v2_IDT_148_4	3	+	good	TGGCCCTGGCGGAAATCCAGGGGGTGCCGGTGAGCCTGGGGCTCCACCTGCCCACATGCTGCCTGGGGTGGGGACTTGTGTGTCCCTGTGACTGTGAGTTTGTGTGCACGTCTGTCCTGT
chr11	308565	308685	EPIC_v2_IDT_148_5	3	+	good	GTGTGCCCACGTCAGTGGCTTTGTCTGTGTGATCTGTGTGTGTGTGTGGCTTGGGGAATCTGCCCAGTGCAGGTCTAGGAGGAGGCTCCAGGAGGCTGGCTGGCTGGCTCAGAGTCTGTC
chr11	312629	312749	EPIC_v2_IDT_149_5	3	+	good	CAATGGGTAGGGAGGGGCTGATGGTTTTGGAGCTCGGTGTTTGAGATGTTAAGTCTGCTGATGCTCCTGGCCGAATAAAGGCCAAATAAAGCCCTTTCTTTCCTCAACTCGATGTCTGAG
chr11	314319	314439	EPIC_v2_IDT_151_2	3	+	good	CTGTCTGGGCTTCATAGCATTCGCCTACTCCGTGAAGGTGCGTATGGCCCTGGCGGAAATCCAGGGGGTGCCGGTGAGCCTGGGGCTCCACCTGCCCACATGCTGCCTGGGGTGGGGACT
chr11	314439	314559	EPIC_v2_IDT_151_3	3	+	good	TGTGTGTCCCTGTGACTGTGAGTTTGTGTGCACCTCTGCCCCGTGTGTGCTCACGTCAGTAGCTTTGTCTGTGTGATCTGTGTGTGTGTGTGGCTTTGGGGAATCTGCCCAGTGCAGGTC
chr11	320305	320425	EPIC_v2_IDT_152_1	3	+	good	TGGATAGCCGGGGACAGACTCTGAGCCAGCCAGCCAGCCTCCTGGAGCCTCCTCCTAAACCTGCACTGGGCAGATTCCCCAAGCCACACACACACACAGATCACACAGACAAAGCCACTG
chr11	320425	320545	EPIC_v2_IDT_152_2	3	+	good	ACGTGGGCACACACGGGACAGAGGTGCACACAAACTCACAGTCACAGGGACACACAAGTCCCCACCCCAGGCAGCATGTGGGCAGGTGGAGCTCCAGGCTCAGCGGCACCCTCTGAGCAT
chr11	61969486	61969606	766574_40656185_Diab_222_5	3	+	good	TCTCAAAAAAAAAAAAAAAAAAGAAAGAAAGAAAGAATGTTGGCCTGGAAAGTACAGTTTATGTTGGGGGATGCTGGTTAGGGTGGAGAATAGGGGCAAGATCGGGCAGGGTTGTGTTCC
chr11	105035220	105035340	EPIC_v2_IDT_201_3	3	+	good	TGCATGTCTTTATTTTTCTTCCCATTAAAGAATCAGAACTGTAGCCTGCATCAGGTAGTGTATCCATGGGAAATTTTCTTCACCAGCCCTTGGATAGATCAGGGTAGGAGGGGAATGGGG
chr11	134058347	134058467	cg20451986_IDT_2367	3	-	good	ACAGGCGGGAGGCAGCGTAGCTACGCGGCAGGTGGGAGCCAGCATATCTACGTGACAGGCGGGAGCCAGCGTATCTACGTGACAGGCGGGAGCCAGCGTATCTATGTGACACGCGGGAGC
chr12	6950765	6950885	EPIC_v2_IDT_217_1	3	+	good	TCAAAGCACTGGCTTTGGAACCGGACTGTCTGGGTTTGAATCCTGGCACTGCAGCTGACTCACTGATGGACTCAGGCAATGCCTTAAACTCCCTGAGCCTCAGGTTCCTTGTCTGTAAAA
chr12	30959760	30959880	766574_40656224_Diab_261_2	3	+	good	CCGAGTGAGACTCTGTCTCAAAAAAAAAAAAAAAAAAAACCGAGGTGTGGGGGGAAGAAAGTACCAGAAGATGATGCCAAAAAGTCAGGTTAAGGCCAGACAGTAAGAGCACCGAGGCCA
chr12	57768930	57769050	EPIC_v2_IDT_236_2	3	+	good	CCCAGGACTCCTGCTCTTTTCTCTAATCCCTGGGAGACGAGGTCCAGCTAAGGTAGAGTAAGCAGTCAGTGACCAGGCAGGCTGGTTTGGGAGGTCACTGCCTGGAGGACGGGATCTTGT
chr12	74171723	74171843	cg26518327_IDT_2465	3	+	good	AGTTCTCCAAGGAGGACGACGAGTACGAGGCCTTCCGCAAGAAGATGATGCTGGCCTACCGCTTCCGGCCCAACCCCCTGAACAATCCCAGACGGCCTTACTACTGAGCGTTCTGGAAAC
chr12	84508673	84508793	cg09278098_IDT_2467	3	-	good	TGTACTTCGGTGCCATGACTCAGATCCATCATCTAGTGGTAAGGCCCTGCAATGCCTCACGTTCTTCCACTAGAGGCATTCAAACCCTTGTATGTGGTTTCTTCTCCTTTCTCTTTTTTC
chr12	89349444	89349564	cg13691961_IDT_2469	3	-	good	CAGATGAAGCCCGGGGCAAGAACTGTGGTGTCTTGGTACATTGCTTGGCTGGCATTAGCCGCTCAGTCACTGTGACTGTGGCTTACCTTATGCAGAAGCTCAATCTGTCGATGAACGATG
chr13	45500889	45501009	cg06172950_IDT_2557	3	-	good	ACTGTGGTTTTCCTCCCCAAAACCCAAAACACTAGTCTAATCATAAGGATAACATCAGACGAATTCCAACAAAGGGGCATTGTATAAAAAGCTTGAAATACTCATGACAACACTATAAAC
chr14	23953762	23953882	cg03558326_IDT_2623	3	+	good	GGAACCCATACTTGCTGGTCTGATCCATGCACAAGGCGGGGCTGCTAGGCCTCTGTGCCCGGGCTTGGAATTCGGTGCGGATGGCCAGCTCCGGGATGACCCGCCGGGACCCGCTCGCAA
chr14	32374777	32374897	766574_40656327_Diab_365_6	3	+	good	TCTATCCCTTTATAATCCATCAATTCATTTTATTTTTTATACATTTCAAAACAGATTGTACGTTTCAGTACATTCCTCTCTAAATACTTCAGCATGACTATCATTAACTAGTGTTCATTG
chr15	20200969	20201089	766574_40656361_Diab_399_1	3	+	good	CTCTACTGACCACTGTCATCCCTTGTCACAGACACTGAAATCGCCTCCTAATCAGTTCCCTTGCTTCCATTTCCCTGGAATCAATCTCCACATAGTAGCTGGAGTGATCTTTTAGAAAGA
chr15	20201089	20201209	766574_40656361_Diab_399_2	3	+	good	TAAATTCTGTCATCTCACTTTCCTGCTCAGAACTTTCTATTTACTATACATCACCCTCAGAATAAAATCCAAATGTCTTACTGTGGCCTGGAAGGCCCTCCATGAACAGGCCTCGGACCG
chr15	20201209	20201329	766574_40656361_Diab_399_3	3	+	good	CCGTATCATTGCCTCCCCTAGCACCTTCCACCTTCACGCAAAGCTCAGATCCTTGAGCAAGCTATTTCCTCAGCCCGTCCCCAAGATCTGCAGGGCTGACTCCTTCCTCCTCTGCTCAAA
chr15	20282601	20282721	766574_40656362_Diab_400_1	3	+	good	CCCTGTAAACGTGTGTCCGGCCTCGACGTAGGAGGAACAGGGAGAAACTGATTTTCTATTCATAAAATGTGCGCCTCTCTGCGCCTGCGCTGGCGCTGTGCGCCTTTGCGAGGGCGGAGC
chr15	24857146	24857266	766574_40656366_Diab_405_4	3	+	good	TTGTAAAAGGTAGACAAAGAATTAATTTGTGTAGACAGAACATTGCGACTCCCATTCTAAATGTAGAGACAGTCACTGCACTGCGCAAATAGGAATGTCGTCATGTTGTTTGCTTTTCTC
chr15	68054170	68054290	EPIC_v2_IDT_280_4	3	+	good	CCCGGGGCGGGGCTTCGAGCGCCCTGAGCGGGGCGGAGGCTAGAGGCGGGCTGGGAAGGTGGAGGGGCGGGCCGGGGCGGGGCCAGGCCGGCTAGAGGGGCGGGTCTAGCGGCGGCCCCC
chr15	70097761	70097881	EPIC_v2_IDT_284_1	3	+	good	CCAAAACACACACACCCAACACACACACACGCGCGCACGCACACACACACACACCAAAAAAAAAAGTGCCCCGGACCTACGGATACCACACACAGACAGGCGAAGGGGACGAGCACGAGG
chr15	65302250	65302370	cg01287037_IDT_2737	3	-	good	CTGAATCCTCCCCATGACTTGGAGTCGGCTCTGACCTTGCCAGAACTTGAGGCTGAAGCCGGGCCCGCAACCGAGGCGCCCTGGTTCGTGATGGTGAAGTGGAAGCCAGTCTCCTTCACG
chr16	1992632	1992752	cg11220950_IDT_2807	3	+	good	CAGGACTCTGGTCCTTCCTGTGGTTCGTGGGCTTCTGCTTCCTCACCAATCAGTGGCAGCGCACGGCGCCAGGGCCGGCCACGACGCAGGCGGGGGACGCGGCGCGGGCCGCCATCGCCT
chr16	2793928	2794048	EPIC_v2_IDT_294_3	3	+	good	TCACGTTTAGTTCTTTAAGCCATTTTGAGTTGATTTTTGTATATGGTATAAGATAAGGGCCTATCTTTATTCTGAAACCACTGTTGCAAAATTACGATGGAGAAATATAGCATAGCTGAC
chr16	2796429	2796549	766574_40656417_Diab_456_1	3	+	good	AAAGGAAGCAACAACTGCCCCCACCAGTGAATCAAGACCAGTAGATTCTCTCCAAGTACCGTAGCACACCAAGAGCTGTGTCAGCATGCGACTTAGTCTCGGCAGCCTTTCATTTGTTTT
chr16	47015946	47016066	EPIC_v2_IDT_311_1	3	+	good	ATTCTTTAGATTTTCTTTTTCTTTTTCCAAATCAGATGATCCCTTGGGAGGCATATTAAAGGGTTTAAAATTTAGATCATAAAATAAACCACTCATTTCCAATAAGTAATACAATACCAC
chr16	56668162	56668282	cg09985279_IDT_0265	3	+	good	GCCCGCGGTCCCGGCCTGGGCTGTGCGCAGGAGATGGGCCAAGTGCAAGGTCCCTTGAGCGCAGCTGGGCGCACACCGCAGGACGGCCCCTTTCGCACCGGCTCGCGAGGGAGGCGCTGT
chr16	57146135	57146255	cg09018739_IDT_2868	3	+	good	GAGACACGGCATGCCGTGGTGCAGGCTTCCAAGCTGCCCATGTCCATCATCATCGTGGGCGTGGGCAATGCGGACTTCGCTGCCATGGAGTTCCTGGATGGGGACAGCCGCATGCTGCGC
chr16	87868148	87868268	EPIC_v2_IDT_328_1	3	+	good	AGAAAACTATTTTGAAAAGCAGTTATCTCTGGCCTGGTGAAGAACACACCAGCACCATGCCCACCAAAACAGGAGCCCCATGGCTGTTTCCCAGAGAAACCTGGGACCCGCACGTCCATT
chr16	87868268	87868388	EPIC_v2_IDT_328_2	3	+	good	CACTGCAACACAGACTGAATCTGCAGCCAAGCTCCGCTCTCTCACTACTGGGAACCCTCAGGGGGGATCCCTTAGCCTAAATCAGCACCAGTCACTACCCGCACACGATGTTATTACTAC
chr16	87868388	87868508	EPIC_v2_IDT_328_3	3	+	good	TGTTTTCTTATGAGTCAGCCCGTGTCACTGATTCCTGACGAGCTGGTGTGGAGAGCAGAAATGAATGATTTTTTTTTTAACTGCAATTTCCTTCTCACCAACCAGTCAGCAATCGGAGCT
chr16	87868508	87868628	EPIC_v2_IDT_328_4	3	+	good	CTAACAGTAAACCGATTGCTCAGTTACTCCACGTGGGTGCCACGCAAGAGGCTGGGAGTATTGCTCAGCGGGGCCAACGGGAGGGTGGCACTTGCCTAAACCGCTTAAGTGGGGGAATGG
chr16	87868628	87868748	EPIC_v2_IDT_328_5	3	+	good	AATGCCCACCGAAGGGCAGGGCAGGGACCCTGCTGTCCCGTCACTGAAGATATTCCCAGCCTGTGGGGAGAAGTGTAAAAGAATGAATGAAAGAAACGCACGTGGTTTCTGGGACCAATG
chr16	87868748	87868868	EPIC_v2_IDT_328_6	3	+	good	ACCTTAGCCTAGAACTGCCGGGATGGTCCAGGAACGTAAAGATGTAGAGATGTGGGAGCCAGGGGCGTAGTGATGCAAGGATGCAGGGACCCAGAGACTACGACCTCCCAACCCCCGGCC
chr16	87868868	87868988	EPIC_v2_IDT_328_7	3	+	good	CGCGCCCCGTACTCACGCACGCAGAGGCAGGCCACGAGCTTGGCTGCCTCCTCGGGCACCGGGCAGGTGGGGAAGAGCGGCTTGAGCAGGTAGGTGGCGAAGACCAGGGCCACGATGTAC
chr16	87868988	87869108	EPIC_v2_IDT_328_8	3	+	good	TGCGATGAAGGCCGGATGATGAGCAGCTCGATCCAGAGCTTGAGGAAGGCGGGCAGCGAGCCGTAGACCTCCAGCATGTAGGCGTAGTCGCCGCCCGATTTGGAGATGGTGGTGCCGAGC
chr16	87869108	87869228	EPIC_v2_IDT_328_9	3	+	good	TCCGCGTAGCAGAGCGCGCCCACGATGGAGAAGACGCCGCACGCGGCCCACACCACCAGCGCCAGCCCCGGCGAGCCTGCCTCCTTGAGCACGCCCGTGGGCGTCACGAAGATGCCCGAG
chr16	87869228	87869348	EPIC_v2_IDT_328_10	3	+	good	CCGATAATGGTCCCCACGATGATGGCCACGCCGTTGAGCAGCGTGATGTTCCGCTGCAGGGTCACGCCCTCGCCCTCGCCTGCCGGCGCCGAGCCGTCCGCGCTCTTGGCGGCCAGCATC
chr16	87869348	87869468	EPIC_v2_IDT_328_11	3	+	good	TTCTCCCGCGCCTCTTCCTTCTCCTCGGCCGCCGGCGCCGCTAGCGCGCGCCGCTTCGGGCCCGCACCCGCCATGCTCTGCGCACCGGCCGGGCCTGGGACACCCGGGAGCCGCGGCCCA
chr16	87869588	87869708	EPIC_v2_IDT_328_13	3	+	good	CCGGCCCCGTCCCTCAGCCCCGCCCCCTCGGCCCAGCTCGGAGCACGTGCGTCGTCCGGCCCAGCCTGGCGGGCTATTCCCAGGCCCGCGTGGTCCTCGAAGGCCCCAGTCCTCCTGCGC
chr16	87869708	87869828	EPIC_v2_IDT_328_14	3	+	good	CATGGAGACCCCGGCCTCGCGACCTCCCCCCTCCCGGCGCCCGCGTCATCCCAGCCCGTCCTCCCGGATGCGCCTGGGCGGGGCCTGGCAGTCAGGGCGCGCCCCTTCACCCACTGGCCC
chr16	87870336	87870456	EPIC_v2_IDT_329_1	3	+	good	GGGAATGCGAGAGGCATCTTAGCTAAAAAGGGTTGAGAGGTAATTTCAGTTAGAGGCGAGAGCAGGATGCCAAGGCTCCTAGGCCTGGAAATGGGAAGGAATATAAATACTGCCCCGAGA
chr16	87870456	87870576	EPIC_v2_IDT_329_2	3	+	good	TTGACCAGACTGGTGAGCGGCCAAAGACCTGTTCAAAGGGTGTGTGTGGGTCAGGGAGGAAGCTCCTCAGTATCACCCCACCCCGGGGTTCCTTGGCGTGTGTGCAAACGAGTCCTTGGA
chr16	87870576	87870696	EPIC_v2_IDT_329_3	3	+	good	AGCTCACAGCAGGCATGTGGGGAGGCCTTTGTTCTGGGTGAGCGTTCAGCCTCCCAGGGCAAACACGCAAACACCGGTTGCAGAGCTGGGTGTTCACAGCAAGACAGTCTGCTGGGCAGA
chr16	87870696	87870816	EPIC_v2_IDT_329_4	3	+	good	TGCCTCTGGAATCCACAGAATTCTGAACAATAGCCGTGGTGGAGGGGGGTCAGAATCCCTGTCGTGCTGGGACCTCTAGCTGCAGCCAGGAATGTCCAGGCCCCACCCCAGGGAGGGGGC
chr16	87870816	87870936	EPIC_v2_IDT_329_5	3	+	good	GGCTGAGGAATGCCAGGGCTTGTCATTCTGGACCTTGCTCGCCCCCCGGTATGTCGGGCATTCCTCTGCGGTGATAAAACCGAGCGAAATCTCAGCAGCCCAGGCAGCCACAGGCGGGGG
chr16	87870936	87871056	EPIC_v2_IDT_329_6	3	+	good	AGTGCGGAGGTCACACAGATACTAACTTGTAATCTGCCGTCCACATTGCTGGCTGTGGAAGGTGCAGAGACCCCTCCATCTGCCCTATTCTTCCCGCTGTGCCTGCAGAGGGAAGGAGAC
chr17	34285668	34285788	EPIC_v2_IDT_354_4	3	+	good	TGGGCAAAGGCTTCCCTGGAATCTCCCACACTGTCTGCTCCCTATAAAAGGCAGGCAGATGGGCCAGAGGAGCAGAGAGGCTGAGACCAACCCAGAAACCACCACCTCTCACGCCAAAGC
chr17	34356442	34356562	EPIC_v2_IDT_357_2	3	+	good	ACTCCCTATAAAAGGCCGGCGGAACAGCCAGAGGAGCAGAGAGGCAAAGAAACATTGTGAAATCTCCAACTCTTAACCTTCAACATGAAAGTCTCTGCAGTGCTTCTGTGCCTGCTGCTC
chr17	36089138	36089258	EPIC_v2_IDT_369_2	3	+	good	CCCTCCCTACCTCCATAGAGGTGAGCAGGAAGACTGGCACTTACATGACACCGGGCTTGGAGCACTGGCTGCTCGTCTCAAAGTAGTCAGCTATGAAATTCTGTGGAATCTGCCGGGAGG
chr17	46243571	46243691	766574_40656512_Diab_555_1	3	+	good	AAAAGAAAAGAAAAAAGAAAAGAAAAGGGAGGGCTCTGCGGGCGGCGGCGGCGCGGGGAGCCGGTTGCAGGCCGAGATGCTGCAGATGGACCTGATCGACGCGACGGGGGACACTCCCGG
chr17	73313679	73313799	EPIC_v2_IDT_400_2	3	+	good	TACATTTTACATGTGAAAGGGAATAGAAGAAAAAGTCAATGATGCATTGTCTCCTACTCAGTACGTCTAAGGGGAGCAAAGGAAACCCTGTGTCAACAGGGTTGTGAAACTGCAGCTATC
chr17	29245473	29245593	cg07285953_IDT_0277	3	-	good	GGGTTCACCTGCTCCATCTCAGATTCCCGGGGGCCTTCCTGTGAAGTTGTCTAGGCAAGCGGTGATAGGGACCTAGATGTCCTTGCTTCTCCCCTCTAGCTCACCCAGGCCAGGGGCGAG
chr17	68198420	68198540	cg01797488_IDT_3057	3	-	good	TCAGGTGACTGAGCCTTAGTTTTCCATCAGTCAAGTGGGAAGAGCAGCCCATTGCCAGCCGCTCCCCGGGCCCTGTCCCGCCTGGACGCCTCCCGCCCGCAGAGAATCCGCAGAGTCCCG
chr17	82970625	82970745	cg19046167_IDT_3124	3	-	good	GCCACAGCTCCAGGGCTTCGGCCACGTGACCAGGGCACAGCCACCGTGTGCAGAGGCCTCGCATCACGGCCACGCTGGGTGCGGAGGTCGCGGCCACACCGGGTGCGGAGGTCGCGGCCA
chr18	12884319	12884439	EPIC_v2_IDT_413_4	3	+	good	GACTCGGCGCCCGAGCGCGGCGCGAAGTCGGCGGCGGGGCGGGGCGGGGCGCTCGGGGGGCGGGGCTCGGGGTGCCCAGGTGGGAGGGGGCGGGGCCAGGGGACCACCCGGCGGCCGTGG
chr19	13626748	13626868	766574_40656596_Diab_644_5	3	+	good	TGGCTGTTTGTCCCCGGTAAAATTCATGTTGAAATTGAATCCCCAATATGGCAGTACTGGGAGGTGGGAAGCGGGGAGGGAGGGGAGGGGAGGGGAAGGGAGGGAATTGCTAATTGGAGA
chr19	34172626	34172746	EPIC_v2_IDT_463_2	3	+	good	CGGCGGCGGCGGCGCCATGAGCGGGGGCACCCCTTACATCGGCAGCAAGATCAGCCTCATCTCCAAGGCGGAGATCCGCTACGAGGGCATCCTCTACACCATCGACACCGAAAACTCCAC
chr19	45376295	45376415	766574_40656622_Diab_670_2	3	+	good	TCATTTAAGCCTGGGACGTTGAGGTTGCAGTGAACCATGAGTGAGACTCATCTCAAAAAAAAAAAAAAAATGGCGATCACTAGAGGAAAAAAAAACTAAAGTGGGGTTTGCGGGTAGTGG
chr19	50604241	50604361	cg17729891_IDT_3262	3	+	good	ATAAAAAGAGTCGGAAGCATCAGCGCCTAGGGCCCAATCGCCACTCTGGAACAGGTGTGCGCGGCGGGTCCGCGGGCTGGCGGGAGCTCACACGAACTCACGCGCGAGCTCGCAGGCCGC
chr19	50604243	50604363	cg19825302_IDT_3263	3	+	good	AAAAAGAGTCGGAAGCATCAGCGCCTAGGGCCCAATCGCCACTCTGGAACAGGTGTGCGCGGCGGGTCCGCGGGCTGGCGGGAGCTCACACGAACTCACGCGCGAGCTCGCAGGCCGCGG
chr19	54629010	54629130	EPIC_v2_IDT_498_3	3	+	good	GCTTGCCATGCCATGCACTCCAGATTGTAATCCTTGCTTCTCACTCCCAAATAAACTCAAAATCCAGACAACCCTGGAGCAACGCAGCCTTGAATTCCTGGGGTCTCTTATATGCACACT
chr19	38727021	38727141	cg25383568_IDT_3236	3	-	good	CGGGAGGGGAGAGGCCGAGGAGGTGGCAGGCTGCTCACCTTGTCGAAGTGGTTGAAGGACGCCCGGAACTCCTGCATCTGCTCCTGGCTGATGCCCTTGGCGTCGCGGGTGAGGATCTGG
chr2	44166186	44166306	cg21119375_IDT_0737	3	+	good	AAACTTGATGAGTAGGTTTTAAAAATCTGAATTGCAGAGGCGGAGCCGCCACCCTGCCGCGACTTTCAGTCTCCGACCATGGCCTCACGCTGGTGGCGGTGTGCCCGGCTCCCCCGGCCT
chr2	65227856	65227976	EPIC_v2_IDT_520_7	3	+	good	GGCGGCGGTGGCTGTAGGTTGTGCGGCTGCAGCGGCTCTTCCCTGGGCGGACGATGGACAGCCAGGGCAGGAAGGTGGTGGTGTGCGACAACGGCACCGGGGTAAGGGCCGCGCGAGGAG
chr2	74458415	74458535	cg25420583_IDT_0040	3	+	good	GTAGGGCAGAGCAATCTGAGTCCTAGTTGGTGGAGTTCTGCCCGGATGGAAGCTCCGGCCGCGGAGTGATGGTGGCCTCAGCGAAGATGGGCCGGGCAGGGACCATGGCGGTGGCAGCAG
chr2	85501348	85501468	EPIC_v2_IDT_524_1	3	+	good	ACTACAGGAAGAAGAGAAAGAGAGAGAGATACCTTGGCTTCTCTCCACCTCCTCCCTCTCTCCCAGCTTTCCATTGGCTGAACCAACCTGGAAGCCAGAGAGCAAGGGAGCCTGGGAAAC
chr2	94996409	94996529	cg22058452_IDT_0785	3	+	good	GGAGTCTTCGCTCTTCCGCTGGAGAAAGCCGGAGCTGGCGGTAGCAGCGCTGCGTGGGGCGCCTCCTTCCTCTGCCTTTGCTTCTTAAGTGAAGACTGTGACACTGTGACTTATAATAAG
chr2	113890180	113890300	EPIC_v2_IDT_538_2	3	+	good	CTGTGGATGGTCAGATAGCCCTTGTCTCCCGCCGCCAATCTCTGGCCCCTAGCAGCACGGAGCAGACGGCGGCAGCAGCAGCAGCAGGCGAGGAGGAAGATGGCGGGACGGCTGCCGGCC
chr2	208124540	208124660	cg25429719_IDT_0862	3	+	good	CGGCGGGCTATATAGCAGGAGGGCTGCTGCGTTGGCAAGAACCGCACAAAAGGGGCCCCCGGAGGGGAGCAAGGGCATTTTCGTGTTCTCTTTTTTTCTCTTTGCTGTGCTAGACCACGG
chr2	230415852	230415972	EPIC_v2_IDT_561_1	3	+	good	CCCCCCCAACTCCCATGTAAACTATGCCCCCTCTTAGAGGGCAGAGCAGCTAAGGACAATTTTGTTTCAAGGACATTTTTTTTGGCTGTGTATTGCACAAACAAGTGGACACCCGGGAGC
chr2	17649434	17649554	cg27656592_IDT_0689	3	-	good	AGTTCAGCTTCTGCTCAAAGCTGCCCCTGGAGGTGATGGACAGAGCGCAGATGAACTCTCGGAAGTCAATGGTGCCGTCCCCATTCTTGTCGAAGGTTCGGAAGGCATGCTGGGCAAACT
chr2	73642329	73642449	cg21376120_IDT_0771	3	-	good	ATTCAGGAGCCAAGCAATAAGGCAGGCAGTCTACTTTCCAGGGGTGAGCAAGCCCCAGACGGTATCTCCTGGATGCCAGTGAGCGGCTGAGAGCTGAAGCTCCCTGGACACTCAAGGCTC
chr2	97094813	97094933	cg13182541_IDT_0793	3	-	good	GGCCCGCCCTCCGGGATTGGTGCCCTGCTAGGGGTGGTTGCCTGTGACGTCACAGGACGCGCCCGCTTCTCGCTGGAGTGCGCACCGAGCGGCAGTGACTTCGCCGCTGCTGTAGTTCCC
chr20	32743955	32744075	cg13127741_IDT_3307	3	-	good	TATTGGAAATGCAAATTCTCAGGCTCCACCCTGGCCTTTCGAATCAGATCCTCTGGGGGCGGGGCCCGGCAATACCAGGTGATGCTGGGGTGATGCTGATGCCCTTCCAAGGTTGAGACC
chr21	29075987	29076107	766574_40656686_Diab_738_4	3	+	good	ATCATCAAATGAACTACTGGGTGACCAAATGGATATCCAGAAGAGGAGATCGAAGAATTAAGGTGCTGTGGTCTCAATGTTTGTGTCCCTCCAAAATTCATGTTAAAATCTTAGGCCCTG
chr22	36252726	36252846	cg18448426_IDT_3378	3	+	good	CATTACAATAAATATACAATAAGCATCCACAAGGCATGTGTGGGAGACTGTGCTTATGCCGATGGCACGGGCAGGAGTAAGGCAGGCATCAGGGGAATGTGGATGCACGGGAGGATGGGG
chr3	49357340	49357460	rs1050450	3	-	good	CCGCCGCTTCCAGACCATTGACATCGAGCCTGACATCGAAGCCCTGCTGTCTCAAGGGCCCAGCTGTGCCTAGGGCGCCCCTCCTACCCCGGCTGCTTGGCAGTTGCAGTGCTGCTGTCT
chr3	49358092	49358212	cg16429819_IDT_0960	3	-	good	CCGCTGGCCGGCGGGGAGCCTGTGAGCCTGGGCTCCCTGCGGGGCAAGGTACTACTTATCGAGAATGTGGCGTCCCTCTGAGGCACCACGGTCCGGGACTACACCCAGATGAACGAGCTG
chr3	94937322	94937442	cg09232103_IDT_0992	3	-	good	TGTGAGTGGACAGGACTTAAATTCAGCAACGATGGCAAGGTCATCCTCATTTCCACCAACGGCAGCTTCATTTCCCTCATTGATGCTTTCAAAGGAGTGGTGATGCACACGTTTGAGGGT
chr4	3766768	3766888	cg10235817_IDT_0081	3	+	good	GCTGCCGTGGTGGGCTTCCTCATCGTCTTCACCGTGGTGGGCAACGTGCTGGTGGTGATCGCCGTGCTGACCAGCCGGGCGCTGCGCGCGCCACAGAACCTCTTCCTGGTGTCGCTGGCC
chr4	99318101	99318221	rs1229984	3	+	good	TGGCCTAAAATCACAGGAAGGGGGGTCACCAGGTTGCCACTAACCACGTGGTCATCTGTGTGACAGATTCCTACAGCCACCATCTACAGAATAAAGAGAAGCTGTTCAGATTCAGAAAAG
chr4	173371368	173371488	cg06090383_IDT_1206	3	-	good	CAGCTCGATCTTCACCTTCTTCTGGGAGATGCTCTTCTGGATCCTCTTGCTGAAGCTGGCGTTGCCTGCCGCCCGGCCGCACCGCTCACCATCCTCCCGCAGGCAGCACAGTTGCCCGGG
chr5	844009	844129	cg05693864_IDT_1231	3	+	good	GGGCATGCAGGGCAGGTGTGGGGGGCGCAGGGGTGGGGACGCGCAGGGCATCTGGAGCCCGCAGGGTGGAGGTGACAGGTCAGTGTGGGCGTCCACTTGAGGGCGCCTGGCCACCGCCCA
chr5	33997319	33997439	cg18397975_IDT_1259	3	+	good	GTAACATAAATTTTTAATCATCATTGGCTTGAAAACATCCAACTCAAAATGGCCATTGCCGCCTCCAACGGTTACTGCCACACAAAACCCCATGACTTGGGCTGCAACGATGGCCATTGC
chr5	59893610	59893730	EPIC_v2_IDT_696_3	3	+	good	CTCTGCCTCCATCCTGGCTCGCGGCTCCGCGACCTGCTGCCCAGCCCGGGTTCACCGCGCTGGCCCGAGCGCCTTCCTGATGCTGCTGCTGCTGCTGCCGCCGCCGCCGCTTCTGCAGCC
chr5	140726003	140726123	cg19065177_IDT_1334	3	+	good	GTCCCCAGATGGACACTCTGCAATTGCCTGGAGATAGCGGCGGATTGGACAGTCCAGGTCGCTGAGTCAAGCTAAAGCACCGTTGTTTTGACTCACTCTTTGTGACGTAGGTCTTTCTCA
chr5	54518735	54518855	cg08544436_IDT_1275	3	-	good	CACCAGCTTGTAGGAGATGTAGCTCTTCATGCCCTTGAACTTGGTCTGCTTGGTGGGGTCGTCGATGGTGCACTGGAACGGGTAGGGGTTCTCCTGCCACTCGGGGCCATAGGGCCCCAG
chr5	140711039	140711159	cg05913451_IDT_1333	3	-	good	CCCCGACCTCCAGACAATTGAGGAGTTGTCCATCTGGGGACACACAGCAGTGACAAGGACGTAGCCTTTCCTAATCCCTGAAGAGCTCTTCCGCAGGTGTGTCCCCGGTTTACTGTCTCC
chr6	26364231	26364351	EPIC_v2_IDT_724_2	3	+	good	AGAGCAGGATGCAGTACCCCAGAAAATTAGGCCTTGTCACTAAGAAGAAGGGGGCATGCACGCTGCAGAAGCAACCAGCCATCTCAAGCAGATACCACACAGCCTAAATTCAAACTGTTG
chr6	26364351	26364471	EPIC_v2_IDT_724_3	3	+	good	CAATATAATCAAATCCCATCAGCTCCAGTCACATATTAGCTCTAGGAGATTTCTGGCTTGCAGCCCAAAAAAGTGTGTTTTGAGGTCGTAAGCCACAGGGAGAACAAGATTGTCCCATAA
chr6	26365380	26365500	EPIC_v2_IDT_725_5	3	+	good	GGCTACAACGCATGGGAGGAGCGGGGCTGAATCGCTGAGAGTGGTGAGTGGGCATGCAGGGAGAGTACTCTCCCAGAGAAAGGGGTGCAGTGCCTGTGTGTGTGTGTGTGTGTGTGTGTG
chr6	26402080	26402200	EPIC_v2_IDT_727_2	3	+	good	ACGTATATACACACAAGAATGAAAGAGATAAACAGTAAGGGAGGTAGGGCAGGAATTTTTCTTCAACGTGTACAATTCAATGTACTTTCAGTTTTCATTTCAGCCTTCCTCAGTGGTTTC
chr6	29723004	29723124	EPIC_v2_IDT_731_2	3	+	good	GGAATGGGAGGCAGAAAGTTCAATCAAGGGACTGGGATTTCGGAATGAATAATGAAGGGAGATGGACTGGGTCCATGCCGAAGGTTTCTCCCTGGTTTCTCAGCCCCCGGGCGAAGACTC
chr6	31272874	31272994	EPIC_v2_IDT_747_2	3	+	good	GCAGACTATGGTTCTGTGACTCTGGGTTGTTGCATTTAAAGTTATCCTCATTCTCTAGCCAGAGTTTCCCTGTGTGAGTCCAGAACATCTCCTGAATACAAAGAAGCAGGGTTTGTTACT
chr6	31357428	31357548	EPIC_v2_IDT_749_9	3	+	good	ACTTCGTCCTGATCCCTCTTCTCCTACACCAAGCCTCTTTGTCACACTGTCTGCCTGAGTCCTGGACAAGGATCTGTCTGTGGAAACCAGGGAGAGACCCCCAGGCTGCGCCCAGCCCCT
chr6	31358073	31358193	EPIC_v2_IDT_751_3	3	+	good	TGCTCCATGCAGTCCCAATGCTCTTCACCGACGCTGAAGCACTGCCTGTTTTCCTGAACTCTGCACATCCAAGCAGTGTGCGTATTTTATCTGAACACTTGGTATTTTTGTAACTCTTTT
chr6	32530487	32530607	EPIC_v2_IDT_758_1	3	+	good	AAAGATTTGATCCAGTTGCACGTAAAACACTTTAACTGGGTCCCTATCGTGAGCCAGCTCTGTGCTGGTCAGTGATGTGTTCACAAGTTTGAGCCTTGTAAGAGCATTCATTTCCCACTT
chr6	32590652	32590772	EPIC_v2_IDT_759_2	3	+	good	AATCAAAGTATGCAGGGGGCTGAGATGATCGATCAAGGACTCAAAGTCAGCTGTTGACAGAACAACTCTGTTTTACCATAATTAATATTTTATGTCGAGTGTTCAATCCCTCATTCTTGG
chr6	3327025	3327145	cg24102242_IDT_1399	3	-	good	CTGCTGCACCAAATGCTTCTGCTTGCAGAGCCCAGCAAAAACTATCCACCTGCAGTCCCCGTCCCTCCCAGCAGAAACGATCCACCTGCAGTCCCCGTCCCTCCCAGCAGAAACGATCCA
chr6	17600703	17600823	cg10154826_IDT_1423	3	-	good	GAAGGCGGCCAGGCCGCTGTGCCAGGTGAGGTAGCCGCAGTAGGACTGCCACAGCCACTCGTGCACTTGCCGGGAGTACTCGCGGGCGCTCAGCCGAGCTGGTCTCTCTCGTGGCGCCGC
chr6	50836130	50836250	cg20894686_IDT_1549	3	-	good	TTGAGGCATTCAGGGGGCGACAGCCGTCTCTGAACTTCTCCCACAGTTACTTTGTACTTCGAAGTTGAACTGAGCAGAGACAAACGGCCTGGGACGGAGCAAAACACCTCGCCGGTGTTG
chr7	44325658	44325778	EPIC_v2_IDT_788_1	3	+	good	TCACCGCCGCCGCCGCCGCGCCCGCCCCGCCCGCCGCCCCCTGCACGCGCCTTCCCCGCGCCCTGCACACGCTGCTCCTGCACCCGCACCCGCAGGGCACCGGCGCCCTGCATCTGCACA
chr7	53187312	53187432	cg05522145_IDT_1711	3	+	good	GAGGGATCTTGAGGGCCCTCCGAGTCCCCGGGGCTTGCGCTTTTTTTCTTTGTAGCCACCGTGCCTACCGCGAGGATGAGCTCGGCCTCGGTCACCGCTTTCGAGAAGGAGCATCTCTGG
chr7	102045390	102045510	cg03310939_IDT_1751	3	-	good	CAGCTCCGGGTCTTTAAGAGGTTAACTTCTGGAGTGCTTGGCTGCGCTCCAGCCCACATCGGAGGGGGCGCGCGGGCGCAGTGGCACCCGGCAGTGGCGGCAGCGCCGGGCGGGCGGCCG
chr7	152025391	152025511	cg05375487_IDT_1801	3	-	good	CCCGCGGTCTCAAAAGACCCCATTAATGACAAATGCCCTGCCTGTGGCCCCGGCTACTCCGGAGGCTGAGGCGGGAGCAGCGCTTGAGCCCGGGAGCTCTGCGCTGTATGCGCTGTGCCC
chr8	17246731	17246851	EPIC_v2_IDT_802_5	3	+	good	CGGCGGTGGCGGTGGCGGTGGCGGTAGCGGCGGCGGCAGCGGGTGCCCCATAGACACCTCTCGCCCAGCGAAGGGAAAGGCGAGCAGGAGCTGCGCCGCACCGTGCTGCGCCGTCGCTTT
chr8	39902095	39902215	EPIC_v2_IDT_807_1	3	+	good	TCTCCAAGTCCATTCATTTCCCCTAAAAAATCATTTTATATACCCCAAATTGTCACATTTACCCCACTTCTTCCCTATGAAAAGTGGTATATAGGCATCTCTACCCCCATCGGGTTATTG
chr8	47960501	47960621	EPIC_v2_IDT_809_7	3	+	good	CGCAGGAGTTCGAGACCAGTCTGGGCAACATAATGAGACCATCCCCACCACCTCCCGTCCTTAATTTTTTTTAATAAAAAAAATCTTTAAGTGAGAAATGCATCTGTAATGTCCTTATTA
chr8	104244939	104245059	cg14750367_IDT_1885	3	-	good	ACTTTCCTTCTGAGCTGTAGCTGTTCATGCTACCATCTGTAGACTCTCGGCTTGCCTGTCGAGTCATCCAGTTCCTCATTTCCACGGCCAGGCCTGTTTCTGTACTTCTTTGGACAGTGC
chr9	21218469	21218589	EPIC_v2_IDT_838_2	3	+	good	CCTTAGGAGAAGTATCACATAGACATATGTGACTTAGAATATATTATCATGTAAAGAATTAATTTTCAGAGTGGTCCTGAACTCTGACTCTACCTTTTCTTTTGCCTAAGAAGTTAGTTT
chr9	21409124	21409244	EPIC_v2_IDT_849_2	3	+	good	AGGTTAAGGGTCATCCATCTGAACCAGCTCAGCAGCATCCACAACATCTACAATGGCCTTGACTTTTTATTTACTGGTGGCCCTAGTGGTGCTCAGCTACAAGTCATTCAGCTCTCTGGG
chr9	21440265	21440385	EPIC_v2_IDT_850_2	3	+	good	AAGATGGGGAAGACAATAATGAAAAACAAAACATTTGAGAAACACGGCTCTAAACTCATGTAAAGAGTGCATGAAGGAAAGCAAAAACAGAAATGGAAAGTGGCCCAGAAGCATTAAGAA
chr9	21441128	21441248	EPIC_v2_IDT_851_2	3	+	good	CTTTCATGAATTCTGTCATTTCAAAGACTCTCACCCCTGCTATAACTATGACCATGCTGATAAACTGATTTATCTATTTAAATATTTATTTAACTATTCATAAGATTTAAATTATTTTTG
chr9	81689092	81689212	EPIC_v2_IDT_864_9	3	+	good	GCACGGCCGGACCGGCCGCTCCGGACCCTTCTTCCGAGCTCCTTCTTCCTCGGTCTTCTTTCTTTCCTTCCTTCACCTTCGTGTGCTTCTCCGCAAAGGGCGCTCCAGCCCACTGCAAAG
chr9	137033164	137033284	EPIC_v2_IDT_884_2	3	+	good	TGCTGCACGGGACCTTGTGTGGTCCCAGGCGTGGCCAGACCCAGACGTCCTGGAGATCTCAATGCAGGTCAGGCTTGGTTTGTTTGTTTGTTTGTTTGTTTGTTTTTTGAGAGGGAGTCT
chrX	48682998	48683118	EPIC_v2_IDT_894_2	3	+	good	TGGCAGTGTCTAAGCACTCACGATAGGCGTGGATCACAGGGGCTCGCTCTGTAATTAAAAGGAAAAGGGTTTTTGTTGTGTTGTTGTTGTTGCTGTTTTTGAGACAAGGGTCTTGCTCTG
chrX	52811652	52811772	cg25993152_IDT_0350	3	+	good	TGGAACTCCCAACAGAGGACAAATTCCAGACTCCTCAAGGGACATCAAGGCTGGAATGTCGTGGACGGTAAGGAAGGGGCCTAGAAAGTGGGAACACTCCGGACTGGTGACCGCCACCCC
chrX	55074917	55075037	cg02490931_IDT_3412	3	+	good	CGAATGTCCCAGTCAGTGTGCATGCTGCACAGACCTGTTGCTGCACTTGTCTGTTGTTACGCATGTCTGTTGCTACACGTGTCTGTTGTTGCGCATGCGCCTTGCTGCCCGCCTTCTGTC
chrX	118823701	118823821	EPIC_v2_IDT_905_4	3	+	good	CTGCCCAAGGCTGTGCGGGGCGTCCGCCCCCGCACTTCGCTGATTGGCCGCACTAGCCCGCTCGTCACGCTCTTTTGTCTCAGCTGGCAGAGGATAAAAGCCGCCGCGGCTGCCTTAGGA
chrX	136145996	136146116	cg05455393_IDT_3429	3	+	good	GTGGAAAGAGGCCACACGTGATAAAATTGTATAGAACACACACATACCAGACGTGCACGCGCGTACACACACACACAGTAGAAGTAAAACTGAAGAAATCAAAATAAGATTGGTAGATTG
chr1	9730498	9730618	cg23606775_IDT_0391	2	+	good	GGGCACGGGTCAGTAGCTGAGGGTGGAGTCATCCCACTCCAGCTGCTGCTGCCGGGTTGCGTTCTGGGGGTCGCCCTGCTCCCCCTCCTCCTCCTCGCTGCTCTCCGACTCGGCGCTGGT
chr1	16020592	16020712	cg09824202_IDT_0402	2	+	good	TGTGCAGAGTCAACAGGTCGGGGTGGCCAAGGTGAAGGTGGGCTCGAGTCCATACAGAGCGGCAACTCCCATCCCACCTCCCACAACACACATCTTTGATTTTGATTTGACTTGCCTGGC
chr1	22661059	22661179	cg18366830_IDT_0415	2	+	good	ATCACCAACATGAACAACAATTATGAGCCCCGCAGTGGCAAGTTCACCTGCAAGGTGCCCGGTCTCTACTACTTCACCTACCACGCCAGCTCTCGAGGGAACCTGTGCGTGAACCTCATG
chr1	27672308	27672428	EPIC_v2_IDT_12_2	2	+	good	CCTCTCTCCCAGCTCCTGCACTCTGCAGAGTTTCATTTTCCCCTCTCTCCCAGCTCCGCCCAGCGGGAACATTTGTGTGCTGCCTGCTGGCAGAAAAATGCACTTCAAGCTGAGGACTTT
chr1	27726004	27726124	cg06352483_IDT_0432	2	+	good	GCCGGGTTGTGCCTCAGACTGTCAGATAAATCGGCGGGCCGGGCCGGCGGGTCGGTGAGCGCGGCCCGGGCCGGACATGGCGGCGCTCTACGCCTGCACCAAGTGCCACCAGCGCTTCCC
chr1	56645384	56645504	cg26068551_IDT_0498	2	+	good	AAGATGGCTGAGAAGCAGAAGCACGACGGGCGGGTGAAGATCGGACACTACGTGCTGGGCGACACGCTGGGCGTCGGCACCTTCGGCAAAGTGAAGAGTTGAGTACGCGCTCCGGACCGC
chr1	68163390	68163510	cg25350057_IDT_0509	2	+	good	CCACCCCACCCTGCGGCGGTGGCGGTGGCGGTGGCTGCAGCTGTGCAGCCTCCCCTCAGCGCAGCATGGCTCCCTTTTCGGTCCCTCGCTCCTCCGGGCCGCTCCCGAGCCACCTTAAAA
chr1	89024418	89024538	EPIC_v2_IDT_30_4	2	+	good	AAAATATCCCATTAGGAGGGGCAGTCTATGAGCATTTCTCATTCCGTCCAACACCAAGTTGTAGAAACTAAATTCCTGGTGAGTGTGACCAGAAGTCAAGGGCTTTCAACCTCCCCTGCC
chr1	89065176	89065296	EPIC_v2_IDT_31_1	2	+	good	AGTTCACGAGCACTGGCTTCTAGCACTTCTGTGTCTCTCACTGGATCCCTGGACTAATATTTCACTGTTCCGAAGTTGTAGGGCTGGGATTTCCTCATTGATGAAATATTTAGAAGCTAA
chr1	89065665	89065785	EPIC_v2_IDT_32_1	2	+	good	CTCATGAACACCTAACCCCTGGCACTTAATGCCCAGCACACAGCCAGGAGGGGGCTCCATGTGTTGTACTCATGTTCTAGGCTCAGTACTGATGGCTTTACATGAATCGCACAACTGAAA
chr1	89065785	89065905	EPIC_v2_IDT_32_2	2	+	good	ACTCATAATATTTCCTCATGGTTTTATAGAAACTGAGCACAGAAAGACTTTATTAGTTGTCTAAAATCATAACACTGTAACTAATCTGAACCCAAGCACTCATGATCCCATACCCTCTTC
chr1	89198674	89198794	EPIC_v2_IDT_36_3	2	+	good	TTTGTCACCCGCCAGTGTGAAGTCTCCAACCCTCCCCGTGTGCAGTCTGCGCTTGGGAATTTGTTGTTGTTTGTTATAACCCAAATATACTTGAAAGGTAAAGCTTAAGAGCAAACTTAC
chr1	89363791	89363911	EPIC_v2_IDT_41_1	2	+	good	GACAAAAGAAAGCTGGCAGGATTGTGCTTGCTAAGGTGTGACTGTGCAGTATCTGTGGCTTTTTCTGACCTCCTCCCACCCCTGCACCCAACACCCATCCTCAAACTCACATCGGATGAT
chr1	89363911	89364031	EPIC_v2_IDT_41_2	2	+	good	TCAGGCATGGCTCTGCTAACACTTTATTAAAAGCATGGATTAATTTTACTTCCAAGTTTATTTTTACTGCACCATCCCATTTGTGGAAACAACTAGCTTACTCAGCTTTTTTTTCCTTTT
chr1	89364159	89364279	EPIC_v2_IDT_42_1	2	+	good	TCCTAACTCAAGACTTGGTTTCTGATTCAGAGTGGTAACTGAGGAATGGGCAGGAAGGGCAGGGTGCCTGCTGCCTGGCCTGCAGGAGTCTGTGGCTGGCTTTAGTTCTGGGGAAGCTCA
chr1	89364279	89364399	EPIC_v2_IDT_42_2	2	+	good	GCTTCTCCACTTGAACCAGTGACAGCCGGGCACGCCGCGTCCCCCTGGATGTGCTGTTCCCTGATCATCAACTCAGGACAGCAGTGAGTGGCCTGGAATGAGCCCTGGTGGGCGCCTGCC
chr1	157192340	157192460	cg07022769_IDT_0578	2	+	good	ATAGGAAGAGTTTGTTGTTTGCTACCAGACAAGCTCAGTAATAGTTGTCCTAGCACAGACGTTATTGTAAAGGTCTGTTGATAAAAACAATCCAGATTGTACTGCAAGTGTAGGACAAGA
chr1	157767978	157768098	cg12282588_IDT_0579	2	+	good	TTCCACACCAGTAAATCACCAATAACATGGCTCCAAATGTCTCCCTTTGGGTGCAGTTTCGGCAAGCTAGAAACACTCTAATCACTTTGAAGGAGATGACATAAAATGAAGCAGGCTGTT
chr1	158830968	158831088	EPIC_v2_IDT_66_1	2	+	good	TAGCAATAGACATCTCTACCAAGATCTCCTGCTCCTGCCACTCTGTGAACAGGAAAGGAGGGAGAAACTTTGGTGTTTTGCCTTTCCCAATTTATATTAAGATCCTTATTCAAGCGGCTA
chr1	159009965	159010085	EPIC_v2_IDT_69_4	2	+	good	ACTCAACCAAGGCCTTTTTTCCTTGTTATCTTTGCAGATACTTCATTTTCTTAGCGTTTCTGGAGATTACAACATCCTGCGGTTCCGTTTCTGGGAACTTTACTGATTTATCTCCCCCCT
chr1	159010085	159010205	EPIC_v2_IDT_69_5	2	+	good	CACACAAATAAGCATTGATTCCTGCATTTCTGAAGATCTCAAGATCTGGACTACTGTTGAAAAAATTTCCAGTGAGGTGAGTACTGTTCCTGATTTTGTAAATATGATCTTGTTCCTTCC
chr1	168229636	168229756	766574_40656061_Diab_095_3	2	+	good	TACGAACAAGCCAGGCCAATCCTACTACCGCTCTTTTCTTCCCACCTGCAGCTAGTTCTTTTCGCACCTTGGCAAGGTAAGTTCTTTGGTTTTTGCATGACTAGGAAGAGTGGTAGCTTC
chr1	168543747	168543867	EPIC_v2_IDT_77_1	2	+	good	ACAGTCAAAATCATCATTCCTTTCTTGCACATGGGAAGTTTAAGGCTCCCCTGGAGACAGCAGTTTAGTCCAGTCAAAACCCGAGTCAAACCCAAAATGTGTGCCCACCTGCCTTGCCTC
chr1	168543867	168543987	EPIC_v2_IDT_77_2	2	+	good	CCTATTCTTTATCTCACAGACAGCTTCTCCACTTACCTTCCACAATGTATGCAGTGAGAGAGCAGATGCCAAGGAGGGCCAGGATGAGAAGTCTCATGGCTGAGGTCCCGCTGAGCTGTG
chr1	168543987	168544107	EPIC_v2_IDT_77_3	2	+	good	CAGGGAGAGTGAGGATCGGGCTCTTTGAGGATCTCTTTTATGCCTCCAATGGTCAGTGCACTTCCTGTGGTGAGAGGGGGCTTTCGAGGTGGGTATAGGATCATGGAAAGTCTTTGCAAT
chr1	168544107	168544227	EPIC_v2_IDT_77_4	2	+	good	ACTGATGCTTTTATTTTTCTTAAAAAAAAAAAATGTCCCTTTCCCTGTTCATACTAACCTATCGCCTTGTGGCCTTTACCCCTTTGTCTGTGGTTAATGTGTCAATTAAACCAAATGCAT
chr1	168545127	168545247	EPIC_v2_IDT_78_1	2	+	good	CTGAGTTTGTTGTGTGGTGGTTGTTCTTTATTTTACATAGGTATCTATAAAATGTATTTATTAAATATATGTGTAGTTAAAGGTCCTTTGCTATTAGGAATATGAAAATAAATTCCTATG
chr1	168545247	168545367	EPIC_v2_IDT_78_2	2	+	good	TTTTCATAAAAAGTATAGGTTAACCTCTAAGAGACTTCCCACTAATCGCATTTGATTTTTCACCCAGACTTCATTCTAAACTTCAAACTGGCTCTTTAATGATCTCTACCTTACTGCACA
chr1	168545367	168545487	EPIC_v2_IDT_78_3	2	+	good	ATCACTCCTTGAACACTGGACACATCTTCTATTCAAACTGCTTCTCCTCATATTAGTCCTTAGCATGGAGCAATGTGTTCTCTTCCATCTAATTTCCAAATACTGATATATAGGGATCAT
chr1	168574297	168574417	EPIC_v2_IDT_79_1	2	+	good	TTTTAGATGGTCATCTTTCACTTAATGCACAATCATTGTAATTTTGGCGTTTTAAAAAAATTGTTTTACTTAAAAACTAATTGTTGAGCAATTATTACATACCAGGCTTTCTGCAAGTGC
chr1	168574417	168574537	EPIC_v2_IDT_79_2	2	+	good	CGGGGATCCAGAGATAACAAGGGAATCTCCTACTCTCAAAGAGTCTGCCATCTAGTGGGAGACGCAGGAATGTAATTGAGTAGGAGAACACCATGAGATTCGTTGCAGAACAGCCATGAG
chr1	168574537	168574657	EPIC_v2_IDT_79_3	2	+	good	AACAGAACAAAGTTCTAAGAGAGCATAAAGGGGTGGCACAACTTAATTTTATCAAAAAAATTCAGGAAAACTTATACAGAGAGGAGGAGTTTACAAGTAACTATGTAGGGAGCTGTCATG
chr1	168574972	168575092	EPIC_v2_IDT_80_1	2	+	good	GTTAGTCCACTGCAATTGGCCTATGATTTGAGCAGTGTGGGAAGAAAGGAGGACACATCTCAAAGAACTACTTAGAAGGTATACTTAGTCCAGTTTGGTTGAGAAAGACACGTGGGTGGA
chr1	168575092	168575212	EPIC_v2_IDT_80_2	2	+	good	TAGCAATGAGTCTAACATGATCCCTATATATCAGTATTTGGAAATTAGATGGAAGAGAACACATTGCTCCATGCTAAGGACTAATATGAGGAGAAGCAGTTTGAATAGAAGATGTGTCCA
chr1	168575212	168575332	EPIC_v2_IDT_80_3	2	+	good	GTGTTCAAGGAGTGATTGTGCAGTAAGGTAGAGATCATTAAAGAGCCAGTTTGAAGTTTAGAATGAAGTCTGGGTGAAAAATCAAATGCGATTAGTGGGAAGTCTCTTAGAGGTTAACCT
chr1	168575332	168575452	EPIC_v2_IDT_80_4	2	+	good	ATACTTTTTATCAAAACATAGGAATTTATTTTCATATTCCTCATAGCAATGGACCTTTAACTACACATGTATTTAATAAATACATTTTATAGATACCTATATAACATAAAGAACAACCAC
chr1	168576450	168576570	EPIC_v2_IDT_81_1	2	+	good	GGACTTTTTTTTTTTTTTTTTTTAAGAAAAATAAAAGCATCAGTATTGCAAAGACTTTCCATGATCCTACACCCACCTCGAAAGCCCCCTCTCACCACAGGAAGTGCACTGACCACTGGA
chr1	168576570	168576690	EPIC_v2_IDT_81_2	2	+	good	GGCATAAAAGAGGTCCTCAAAGAGCCCGATCCTCACTCTCCTTGCACAGCTCAGCAGGACCTCAGCCATGAGACTTCTCATCCTGGCCCTCCTTGGCATCTGCTCTCTCACTGCATACAT
chr1	168576690	168576810	EPIC_v2_IDT_81_3	2	+	good	TGTGGAAGGTAAGTGGAGAAGCTGTCTGTGAGATAAAGAACAGGGAGGCAAGGCAGGTGGGCACACATTTTGGGTTTGACTCAGGTTATGACTGGACTAACCTGCTTTCCCCAGGGGAGC
chr1	207495497	207495617	EPIC_v2_IDT_101_1	2	+	good	CTCACCACCAACCTTAAGAAAGGAAGTAACCAAAATCCAATACATGAGCAACTGTTCATTCCATCTCCAATATCTTTGTTAATTGTCCACTTTATCCACCCAGTCAGGGCCGCCATCAAA
chr1	207495617	207495737	EPIC_v2_IDT_101_2	2	+	good	CCTCACTTGGATGTCGGCAAAAGCTCCCCTGACTGGTCTTCGCAGTCCATTATTGCCCTATTCTAATCTACCTTCCATACTATACACAGATTTACATTTTTTAAATGTGTATCTAATTGT
chr1	207495737	207495857	EPIC_v2_IDT_101_3	2	+	good	CCCTCCCTTTTAAAAAATCTTACAATGGCATGACGTCTCAATTCAGGGTAAGGAAATTGTTTCTTCACATTCCCTGTACACCGTACACATCGCCTGCAATTGCCCTTCAACACGGAGAGC
chr1	207495857	207495977	EPIC_v2_IDT_101_4	2	+	good	AGGCATTTCATTAGCTGACCTTCCCACACACATTCTTGCAAAGAGGAAAAGTTAAGCAGGGTGTTTGGAGGCGAGCTGCCATCATCCACCGCCTTTGTCTGGAAGCGCAGGGCCTCACAC
chr1	207495977	207496097	EPIC_v2_IDT_101_5	2	+	good	GCGGGATCCATCGGAAGCCCGAGCATTGTCAAGCTCTGCTGCTGCACCTGGGTCAGCAAGGTGGGCTCTGCCAGCGAAACTCGTTAGAAACAATGCAAATGGGGAGTAAACATGACCTCG
chr1	207496097	207496217	EPIC_v2_IDT_101_6	2	+	good	CCCATGAAGGGGAAGCTGTGGTCAAAAGCATTTTGTCCCGGAACCCCGCAGCCCTCCCCACACTCTGGGCGCGGAGCACAATGATTGGTCACTCCTATTTTCGCTGAGCTTTTCCTCTTA
chr1	207496217	207496337	EPIC_v2_IDT_101_7	2	+	good	TTTCAGTTTTCTTCGAGATCAAATCTGGTTTGTAGATGTGCTTGGGGAGAATGGGGGCCTCTTCTCCAAGAAGCCCGGAGCCTGTCGGGCCGCCGGCGCCCGGTCTCCCCTTCTGCTGCG
chr1	207496337	207496457	EPIC_v2_IDT_101_8	2	+	good	GAGGATCCCTGCTGGCGGTTGTGGTGCTGCTTGCGCTGCCGGTGGCCTGGGGTGAGAGGCGGGCGGGCGTGGGGAGGCGCCCGGGCGGACGAGGAACCCGGGGCCCCGCAGAGAACTCGC
chr1	207496457	207496577	EPIC_v2_IDT_101_9	2	+	good	GTGCAGCGCTGAGCTGCGCTGCTCTGCGCGCCCGGGTCCGAAGGCAGCGCGATGGGTGGGCTGAGCGCGCGACCCGGCAGGGCGGCGGGTGTAGGATCCTTCTGCGCACTGGAGACCCTC
chr1	207496577	207496697	EPIC_v2_IDT_101_10	2	+	good	GCTGCTTCTGGGTAAGCGTGGAGTTCCCAGGTGCAGGGGCTTAAGTCGTGACGAGCGCAGTGGAAGGCGCAGATGCTGAGCGGGTGCCGCACGAAATTCCTTGCCTTTGTGTATTCACAG
chr1	207496697	207496817	EPIC_v2_IDT_101_11	2	+	good	CCTCGGCTGGCTATAGCCAAGACGTGGCGTTGATCCTAGTGAAAGGGAACTTGGGGATCCGACAAACCTGAGTTCTGGTCCTAGAAACTTAACTGTGAGGCAACTTAGCACACCTGAGTC
chr1	207496817	207496937	EPIC_v2_IDT_101_12	2	+	good	TGTTTGCTCTTCTGTAAAATGGGGACACTGGTATCTCTGCATCGTGGAGTTGCTGCCTCAGTGGCATTAAGCCTGTCGAGTATCTAACACAGGGCTATGTGTCCCCGAGTCCATTTCTAT
chr1	244388980	244389100	766574_40656094_Diab_129_1	2	+	good	TGAATCCTCGACCGCTTAATTCACTGCCAGAGCTCTACTGTTGTGAAGAGAGAAGCAGCTTTGAAAGAAATGCTTTTAAACTAAAATAACCACGGCATTCGAACAAAATAACGTTTGGCA
chr1	247416942	247417062	EPIC_v2_IDT_110_3	2	+	good	AATAGAGTATAATCAAGGGATCAAGGAGGGAACAATTCCAAACAAAGCCAACTTGTTCATCCATCCGGACTCTAGGAGATATGGAAGATCTAAAGATACAGCAGGTGATTGCTAGTTTTT
chr1	826792	826912	cg08167039_IDT_0355	2	-	good	CCCACTGAGAAGCGGGCTCCTCCTTGGCAGGGGCTTCTTCATTGCCTCGCTGTGGATGTCGAGGTGGGGCAGGAGAGTGAGGAGAAAACAGAGAGGAGGGAGGTAGAGCCAACGAGCGAG
chr1	3885036	3885156	cg25190722_IDT_0377	2	-	good	TGAGCTCCATATGATCCGAGATGATAGTAACGCTGACCAACGGAGCAGGGTTCAGCTGCCGATGCCCTGAACAGCTTCCAGTTTCTACACAGAAACGCTTTCCTCATAAAAGCCTGAAAC
chr1	23845570	23845690	cg20317437_IDT_0417	2	-	good	GCGCTGCTCACTGTTTTCCTGCTTCAGTTTTTCTCTTATAGTACCATCACTATAATCAACGAACTTCTCTTCTCCACCCAGAGATGGCTTTTCCAACACATTTTAATTAAAGGAACTGAG
chr1	86553017	86553137	cg13133503_IDT_0519	2	-	good	CCAAGAGGAGATGACGCAGGATGGGATACGGCGCACACCCCAGGCTGCAGGGTGGGCGCCGCTGGACCACTTGGTCTTCATGGAGATTCTGTGCCGCGCGGCGTGGGAGCAGGAGGGGGC
chr1	169427337	169427457	cg00100121_IDT_0591	2	-	good	GGCCCGGATGGAGGACGCAGAGGCACGCTGTTGCCATGGCAGTGTGGTCCTGGCTGCCGCGGAGGCAGGTGCCGGGGTCTCCTTTGCCTCAATGTGAAGAGCTTAGAAAGAGGAGGAGAG
chr1	208044604	208044724	cg27225130_IDT_0633	2	-	good	GTGTTCTCGCCTGGCTCGGTGAGTGTCATCTCAGACAGCTTGCTGACCCTGCCAGCCATCGTCAGCATCGCGGCCGGCGGCAGCCTCCTCCTCATCATCGTCATCATCGTCCTCATTGCC
chr10	3780127	3780247	cg12570716_IDT_2021	2	+	good	AAGGCTTGGCCCCGGTGTGCTTTCGGAAGTGCCTGGTTAACTCATCACTTCTTGCAAAACGCCACTCACACCCTTCCCATGAGCATCTGTAAGGCTTTTCTCCTGGGGAGAGAGCACAGG
chr10	13104843	13104963	cg16993936_IDT_2035	2	+	good	ACGAAGAAGGGACAGCATGGGGGTGACCAGGGGCCCGACCGCAGGACCGGGAGGCGAGTCGGCCAGAAAGAGGTGCAGTGGCTGCTGGTGGTAACTACGCCGACGTGCGAGCTCTGCTAC
chr10	26879802	26879922	766574_40656114_Diab_149_1	2	+	good	AATATGAGAAGCCAACTGAAGGAGCTGCAAAAGGACCTGACTGACGGGTGTGCCCATGGAAACAAAGGAGCCAGCTGACCTGCCTGTGGCACTTGTGCCAGAGCCCCGGAAGTGTTGACG
chr10	26879922	26880042	766574_40656114_Diab_149_2	2	+	good	TAGAGGCCAGTCCTACAGAGGAAAGACTGGCACAGAGTAGGCTGTCAATCAATACTAAGTAGTATACTTCAAGTAAAGCTGTTAGGAAAGAGAACGGATGGTGCAGAAGTACACAAAAAA
chr10	26880042	26880162	766574_40656114_Diab_149_3	2	+	good	GAAAACCCCAAGGAAATGAAACAAACAAAACTGCAATTAAATGATGTGTTTATGGGAGTAGAAAGCAGAATTCACGTTGCAAAAATTGAATCAGTGATATTGGAACACAAGTAAATAAAA
chr10	29458326	29458446	cg19249811_IDT_2052	2	+	good	GTGCAAACTGGAAACATTGGGAGAAGCGCCCCGCGGCTCAGTGAAAGGAGCCGGGCGTGCGTGTGTTGTTTTACTCCCATCCCCACCCCACCGGAAGAACCGCTTACCTCGAAGTCTTCG
chr10	73874390	73874510	EPIC_v2_IDT_123_2	2	+	good	CCGTACTTGCCAAGCTCCTCGAAGAGCTGGTAGTCGTCGGTGAAACGGGTGCAGGTGGCGGTGGTGGCCATGCTGGCGGGCGGGCGGACGCGGCGGTGCAGCCCGCGCCGACGTCGGTGC
chr10	124417541	124417661	766574_40656152_Diab_188_3	2	+	good	CCCATAATACTGGGATTACACAGGTGTGAGCCACCGTGCCGGGCTAAAAATAAGCTTTTTAATTTAACGCTCGTTTTTATGAAAAGATTCATCTAAAGACAGAACCAGGATATTCTAATG
chr10	125896152	125896272	Diab_B_06	2	+	good	GCTCGGGGCGCGCCCGCCCCTGCGCCGACCCCCGACCCCTTCCGCCGCCGGGGCCCCGCTGTTACCTGCAGCGGCGGCTCCCGATTCCCGGGAGGGCGGCCCAGGGCCGGCGCCTTACCC
chr10	125896272	125896392	Diab_B_07	2	+	good	GCGGGCAGGCCCACTCGCCCGACGGACGCCGCGGGTCGGCGACAGCGGGGACCGCGGGTCGGCGACGTCGGGGCACAGGTCCTGCGGGGCCGCGGGGGCCGCCAGGGAGGGCGCGACCGC
chr10	132785585	132785705	cg08441806_IDT_0204	2	+	good	CACGCCGGGCCAGAAGATGGGCGGGCGCCCCGGCAGCTCGGCCAGGGGCTTGGGGTAGCCGCGCGCCACAGCGGCCGCGGGCCCGAAGTAAACGCCGGCGGACGACGCGAGCCCGTTGAG
chr10	133350918	133351038	cg10604555_IDT_3517	2	+	good	AGGTTGGCTGGGCTCAGAGCAGCTGACAACTAAGGTTAGCTGGGCTCAGAGCGGCTGACCGCGTTCTCTCGGCACCAGCCAGGAAGGGGTGGTGCAGACACAGACCCAACCAGTCACTGC
chr10	364363	364483	cg26561082_IDT_2005	2	-	good	GTGGGCAAGATGGATGGCCTCATGGTGGTCAGCGGGCGCAGGCACAACGCCGACGACATCGTGGCCACTGCGCTGGCCGTAGAACCCATGAAGTTTGTCTACCGGGGAAGGTCAGTGGCG
chr10	79610862	79610982	cg19183317_IDT_2099	2	-	good	CCACACACAGAGCCTCCAGCTGCTTGGGTCTCTGCCTCCAAGTCAGAGGGTAAGGTAGACGCAGCATTTATAGATGTGGGGGCTGCCAGGCTTCCTCCTCACCCCTGAGAGCCCTACCAC
chr10	90857345	90857465	cg06291867_IDT_0193	2	-	good	CTGTGGGGAACAGATCAACTACGGCAGAGTCGAGAAAGTTGTGATCGGCTCCATCCTGACGCTCATCACGCTGCTGACGATCGCGGGCAACTGCCTGGTGGTGATCTCCGTGTGCTTCGT
chr10	95228661	95228781	cg08913530_IDT_2115	2	-	good	CAATCTCTGACCCAATGCATTGGCAACATCATCAACTCTACCAGACCACCAGAAGTAGCCGTCTTCATCCATGATCCCTCTGTCACCTGTGAGGTAAAGCATGTGGCCTCTTGCTGAAGC
chr10	125160433	125160553	cg12685995_IDT_2156	2	-	good	GTGTGTGTCCCTGTGTGCGTGTGTCATTTTAAGGTGGCTCGGGAGCGGCCCGGAGGAGCCGGCGGCGGCCCGAGGAGCGAGGGACCGAACCGGGAGCCATGCCGCGCTGAGGGGGGGCCG
chr11	307871	307991	EPIC_v2_IDT_147_2	2	+	good	ACAGTGAGGTCCTGCAGCTGCTGGCCTGGGGTGTGGAGACTCCCAACACAGGGGAAGTCTCCAGGACCCCACACCACTAACAAGATGAGACTTGTGCTCCTTTGGGCTCTAGAGAGGAAG
chr11	313420	313540	EPIC_v2_IDT_150_4	2	+	good	GTGGCACATGTGTGCCCTGTGCTCTGAAGCTGCCCCTACAGGCCCTGGAATCCTCCCCGTGTCTCAACACACTACCCTCTGGGGAGTCAGTTCTCCCCAGAGTCCCCGTTCCTGGGCCTG
chr11	313540	313660	EPIC_v2_IDT_150_5	2	+	good	GAGGGCTGCTTTGGGGCAGGAAACTTTGGCCACCAGGCCTCTGACCTGCACCAGGAGACACTGGGAGGTTTAGTCCCCAAACCCGCACAGAGCAGGACTGCAGCCTGAGGAAAGAGCAAG
chr11	313564	313684	cg01971407_IDT_2181	2	+	good	TTTGGCCACCAGGCCTCTGACCTGCACCAGGAGACACTGGGAGGTTTAGTCCCCAAACCCGCACAGAGCAGGACTGCAGCCTGAGGAAAGAGCAAGGATTTCAGGAGAGAGGCCTGCGAC
chr11	320905	321025	EPIC_v2_IDT_152_6	2	+	good	CCTTTTCCTGGCATTTGTCAAATCGGGATTTGGCCGGGGCCAGATGAGGGCGGAACAAATTCCTGAGGATCAAATTACTTTAGGAGAGGGAGGAAAGAGGGGCTGAGGGCTAAGAGGGGC
chr11	842291	842411	EPIC_v2_IDT_162_1	2	+	good	GGCGCTGGCCTCAGGCAGCGCTGCGCCTCCCGCCCCGGCGCGCACCCCAGGGCGGACTCAGCCCCCAGCCCCGGCCCGCGCCCCACGGCGGACTCAGCCCCTAGCCCCGGCCCGCGCCTC
chr11	1956379	1956499	cg12243980_IDT_2199	2	+	good	ACCCGCGGCGGGGCGGCGTCCCCAGCTGGTTCGGGCTGTGACGGGGTGGCCAGCAGGGACGCGCCCCAGGTGGGCAGCTGTGGCAGAGCAGCGACCCGCGGCGGGGCGGCATCCCCAGCT
chr11	5619487	5619607	EPIC_v2_IDT_170_1	2	+	good	TTTTCTTGGCTTTCCACTATGGGAACTCACTTTGGTTTTTGGAGGTAAATTCCAAGCAAGTGGGGCGGGGGCGGGGCCCTAAGTCTAGGTGCTAGGAGTTTCTCTCTCTCAAGCTAGTCC
chr11	5689410	5689530	EPIC_v2_IDT_176_2	2	+	good	TGAGTATCTTCCTCGTCAGACTGCATTTCAAGAAGCTAGGTCCCAAGTCTCTGGATCTTTATTTTCCTGGCTTAGGTCTTAAATATAAGATAAATTCGACTAATAATTATAGGACTGCAT
chr11	5689530	5689650	EPIC_v2_IDT_176_3	2	+	good	TGGAATTCTAAGTATTCAGGCAAGCTGTATAACTGTAATTCACATTCTTTTTATTCAAATATTCTTGCTTGAGTAAACCACAGTAAGAATAAGGAAGTAGTGACTGAGTGCCTTGCCAGT
chr11	5689783	5689903	EPIC_v2_IDT_177_2	2	+	good	AAACTCATTTGTGGAGACCAGCCCTCTGGCTTGGTGAGTGAATCTGGTTTACACCGGCTCCTGCCCTGCCTTCACTCTTCTCCCCTGATTCAAGACTCCTCTGCTTTGGACTGAAGGTGA
chr11	8364180	8364300	766574_40656166_Diab_203_1	2	+	good	CTCTGCTGCACATGTGGAGCCAAATGGTGGCGACGTCGTCGGTGGACGTTCCCAGTCAGCTATTTCTTCTACAACTCCATTTACGTTGGAGTCGAATTTTACTTCTAGCATTATCATTTT
chr11	18248717	18248837	cg10266336_IDT_2236	2	+	good	GGGAAAGTCCCTGCAGGTCATTTCCCCTACAAACTGGTCTAAGACAAGTTCCTGGATGCCGGTGGTTTCTTCATCCCGGGTCATTTATCCCAGTTGTGTAACCTATGGGAACAAGAGAGG
chr11	35138033	35138153	EPIC_v2_IDT_183_6	2	+	good	AATAGATGAACGTATGGGTGGATGAGAGAATGGATAAAATGATAGGTGGATATGTTGATCTTGGACAGATGGGAAATGAGTGGATATATCAATAAACAGATATGTGGGTGGATGGGTGGA
chr11	56229387	56229507	766574_40656183_Diab_220_2	2	+	good	TCTAAGGATCTACTTCCAACATTGTGCCTATAATTAAAAGTAATGTAAACTTACAAATGTTAGAGGGTATATTTCATGTAAAGCACAATAAAACACAATTTAAAAAATAAAAGAGGCCGG
chr11	59172727	59172847	EPIC_v2_IDT_191_10	2	+	good	GTGCTGGGCCAGGTGGACAGCCGTCTCGCGCCCTACATCATCGACCTGCAGTCCATGAACCAGTTCCGCCAAGACACGGGTGAGCCAGCCGCCCCTGACCCCGCCCCGCCTGCTCCCACC
chr11	67665243	67665363	cg21906444_IDT_2287	2	+	good	GTCTTGGCCCAGGTGGGCTGCGGTAGGGCAGCAGGACTCACCGATGTAGCGATCGCTCTCGTTGCTCTGGCCCCCAATGGCCACGCGGCTGCAGCCCAGCAATGCCCGCAGCCGCTGGAA
chr11	70415793	70415913	cg12127706_IDT_2300	2	+	good	CCCCGCGCTCCGGGGGCCCTGATGGGGAGAGTCACAGCCACCTGAAGCCGTTTCCTGAGCGGTGGCTGTTGCCACAAGGAGGACTCTGCCCTCCTCTTCATGTTTCTGGATCATCTGGAT
chr11	112163893	112164013	EPIC_v2_IDT_202_2	2	+	good	GATATTTCTTACCTGCGACAAATAGTTTGTTGCGAGAGGAAGCGATCTGGAAGGTCTGAGGTTCCTTTCCTCTTCCCGAAGCTGTGTAGACTGCAGCAGGTGGCAGCCGCTTTAGCAGCC
chr11	112164013	112164133	EPIC_v2_IDT_202_3	2	+	good	AGAGTTGGCAGCCAGGAGGGCAAAATGCACTGGGAGACAATTCCTTGCTGACTGTCCAGGCAGTCGCCAGGGGAGCAAAGGGCTCAGCAAGCTGGGGAGAGAATGAGGAAGAAGGTGGAG
chr11	313418	313538	cg10552523_IDT_2180	2	-	good	GGCCCAGGAACGGGGACTCTGGGGAGAACTGACTCCCCAGAGGGTAGTGTGTTGAGACACGGGGAGGATTCCAGGGCCTGTAGGGGCAGCTTCAGAGCACAGGGCACACATGTGCCACCC
chr11	17720080	17720200	cg18555440_IDT_0206	2	-	good	GATTGCTCGACGTGCAGCGCTTGAGTGTCTCAAAGGCCTCATTTACTTTGCTCAGGCGGCGCCGCTCGCGCATGGTGGCGGCCTTGCGGCGGTCGGCGTTGGTGGTCTTGCGCTTGCACG
chr11	68370741	68370861	cg21611682_IDT_2294	2	-	good	ACCAAAGCAGAAAGATTCAGGCTCAGAGTAAAACAGTCCCCACACTGGCTGCATGTGGACGTTCCCGGCCCAGAGTCTCGCCCAAGCAGGGCCTATAAATGACACAAAATGTTTTTCTCC
chr12	6970430	6970550	EPIC_v2_IDT_218_2	2	+	good	TCGCGCACACCGTAGGCCACGGCGCCGGCCCCCAGCAACAGCTTCAGGGCCGTGCCCATGCCCCGGGGCCCGGCGGGCAGCCGTCCCGCCAAGTCCTTCAAGTTCTGGGCCATGTCTGAT
chr12	21643920	21644040	cg20759281_IDT_2400	2	+	good	GTATACAATAATACCTGGGTTGGAAACCACAATTATGATGCAATCAGGACTGTACTTGACGATCTGAGGAATAATGAATTTGAAGACATTAACATTTCTCTGCACCAGATTGAGCCGACT
chr12	24950649	24950769	cg07259733_IDT_2401	2	+	good	AAATCTGTATCTGTAAGCATTTAATCAGCCATTGAGTCCTTGTGAAACCTCCTGGCCCCCGTCAGTGAAAGCACAGCTAGATAGATTTGAACCTGACACTGACATGAGACAGGCAATGTG
chr12	29146666	29146786	cg07730159_IDT_2409	2	+	good	GCTAGTGGCTGTTGGCATTTCTTGGCTTCTCTGGCTTCCACGTGGCTCCAGTTTGTCTCCGCCTTATATTCACATCACCTTCTCCAGTGTGTGTGTATCTCAAATCTCCCTCTGTTTTTA
chr12	57227793	57227913	EPIC_v2_IDT_229_1	2	+	good	CATCTGAGAGCAGAGTTAGGTGTGTCTTCCTGTCATTGCACTTGTCACACTTTGTTACCTGTTCACCTCTTGGTATCCTAGCAGCCAGTGAGCTCTTCATGTATCTCCAGGGCTATGGAA
chr12	57768810	57768930	EPIC_v2_IDT_236_1	2	+	good	AGGGACAAGGTGAGAGGAGCCAGGGGTAGTCATGAACACCAGTGGGTTCTGCCCTGGGCAGCTCCCCACCTTCTTTAAGAGAGTACTGTGTCTCAGCTCCAGCAGTCTCAACTGGGAAGA
chr12	57769050	57769170	EPIC_v2_IDT_236_3	2	+	good	ATTCTTCGGAAGATGGCTGGGAAATTCTTCCCTCCATTACGTAGAACTTTCTTCCCCTCCTCAGTTGAGGTGCCTAGATGTCCCACAACGGGGTCTTCACTCTGGGAGAAGGAAGGGTCC
chr12	112978355	112978475	EPIC_v2_IDT_247_3	2	+	good	AGCTTAAGTTAGTTTTGGTTTCCCTGCCCCGGATGCAGGAGTTGGTAAACTCACTGCAAGGGGCAGGGCAGAGCCTCTGAGCTTAAGTTAGTTTTGTTTCCCTGTCCCGGATACAAGAGT
chr12	9448228	9448348	cg03529744_IDT_2378	2	-	good	GGCGGAAAGCAGCGGGAGGAGGCACCTAGCCCTGGGGTTGAGATCCAAGTTCCTGCGCGCGCAAACCACGCCCCTGTGGATTCTGGCTGCTGCGTGTTCGCGCGCGTCCCGGAGTGCGCA
chr12	62928804	62928924	cg10524576_IDT_2458	2	-	good	CTGGGGAAGACTTTACTCAAGTCTGTTGCAATATAGGAAAACAACCCAGCTCAATACCACGTTGACAGCTGGTACTTGTAGGCAAAGAGTAGAGTGTGAGGGGTCAGTGGAATGGAAAGT
chr12	108612387	108612507	cg03600432_IDT_2479	2	-	good	GTGCTGGGATTACAGGCATGAGCCACTGGTGAACAACTCTTTCTAATGTCTTTCACTGACGTAGCCCAACTGCCTCTAGAGACAGTCGACAAAAGATCAAACCTCTGTGTTTGAGGTGTC
chr12	132064687	132064807	cg14622549_IDT_2528	2	-	good	TGGGGGCTCTGCTGCTGCGGCGGCTGCGAGGTCTGCACTTGCACTTGGGCTGTTGGCTGCGGGGGCGCAGACTGGGCCTGTGGCGGTGGGGGCTGCGGGGGCATCTGCAGTTTCTGCTTC
chr13	22897780	22897900	766574_40656288_Diab_325_1	2	+	good	CAGCCGTGGCATCCTTCTTGCCCTCTGTCTCCTCGGCCTTGCCCTCCGCGTCCTGGTCAGACTTCTTGCCCTCCATGGCCTCGGCGGGCTCTGCAGCTGCCTGGGGCTCACTCTCCTTCG
chr13	41193936	41194056	cg22829304_IDT_3545	2	+	good	GCTCTCGTACATGCCACCTGTGAACATGCTCTTGAAGTAGGGACACGCAGCTGCTAGCACGTTGCGATTGCAGGAAAAGAGGCGACCCGTGCCAGGCCCGCTGCCAGGCGTCACCACCTC
chr13	52196172	52196292	766574_40656305_Diab_342_2	2	+	good	AAAAAAAAAAAATAGTGAGGAGTTGCCTCTGTGCTATGTGGAGATTAGGAGGGTGTTGTATTACTCTTGATAATGGAGCTTGTGCTTTCGACCTGTGAGGACTCAAAAGTTACGTTTTAA
chr13	55391073	55391193	766574_40656307_Diab_344_3	2	+	good	ACCTTTGAAACTCTTATAGATCTTATGGTCAGAAGACTCTCCCTACTGCAACAATCTCCCTCTCTTATTGCAGTGATTCTTTTGAATAAAGTCTTTCCCTACCTAAGTCCAGATTGGTTT
chr13	59783029	59783149	766574_40656308_Diab_345_3	2	+	good	CATTTTAAGCTAGGAAGTAACATGGTCAAATTTCTACTTTAGAAAGAATATTTTGAGAAGAGAAAAGACTAAAGGCAAAAAACAAACAAACAAAAAACAAACCCAAGAGGCATGTTTAAT
chr13	23777474	23777594	cg17843665_IDT_2539	2	-	good	TTGCAAAGTACCTTTCACCCAGCTTCCCCAGTGATAACATTCTGTGTAACCATGTGTACCGTCAAACCCAGGAAATTAACTGTGGTACAATACTGTAACACAGTAATCTGAATTACTTTC
chr13	38361770	38361890	cg19750657_IDT_2547	2	-	good	TTTGTTTTCCCTTTCAGTTCTCCCCAACATACACCTTCTGCAGTTTTGTCTATCCAGTCCGCTTTTCTGTAACACTTTGCTACCCCCTTCTGTTCCCCTTCACTGTTTCCTCTGTTGCTT
chr14	51928481	51928601	766574_40656335_Diab_373_1	2	+	good	CTGCGCCACAACTGTTGCCAGCCTCTTCTCTCAACACCAACCTCATATCGTCCTTGTGTGTTCCACCCTACCAAGGATAGAGGGATCAAGGAAGCTCCTGTGGCAAACGGATTCAGTTTT
chr14	51928601	51928721	766574_40656335_Diab_373_2	2	+	good	ATCTCATCCTAAAAAAACACTGTAATGTCATGAAAAATCAAGCCAAAACTGAGGAGGAAGGAGAGAGAGACGTGACTTTTAGTTTTAACACTTGTCTATTCATTAACCCCACCCACCTCC
chr14	51928721	51928841	766574_40656335_Diab_373_3	2	+	good	AATCACTTTTGGCTCCGGGTACATACGGCTTATATTTATGACTAATGCCTGGTATTCTTTCTTTACCTTGGGCCTTCCTTGGAGGAGCAAATCCTGCTGGAGCTGCCTAGAGGGTTCTGT
chr14	51928841	51928961	766574_40656335_Diab_373_4	2	+	good	GATTTACAGGCGTGAGCCACCGCGCCTGGCCGGGTGTTTGCCATTTTCTAGCCTCCATACCATCACAAGAACTAGTGAGAACTAAGCCGTAGTCTATAATAAATGATGTGCTTTCGTTGT
chr14	60397687	60397807	cg18487343_IDT_2642	2	+	good	TAAAAAAAAAAACATTTTGGAGGTACCTAGTGTCTGAGCGGCACAGACGAGATCTCGATCGAAGGCGAGATGGCGGACGTGCTAGATCTTCACGAGGCTGGGGGCGAAGATTTCGCCATG
chr14	61891228	61891348	766574_40656339_Diab_377_3	2	+	good	CATACACACACGCGCACACACACACACACACACACACACACACAATTTATCCATCTCTCTCTTGCTTTTGTGGCAAGCACGTCTTCACCTGTTTTTTTTTTCCCCTTGCAAACTTGAGCA
chr14	100239520	100239640	EPIC_v2_IDT_271_3	2	+	good	GACCCGACCCAGGTGCACCACCACCAGGAGGTGATCCTGGTGCAGACGCGCGAGGAGGTGGTGGGCGGCGACGACTCGGACGGGCTGCGCGCCGAGGACGGCTTCGAGGATCAGATTCTC
chr14	100240000	100240120	EPIC_v2_IDT_271_7	2	+	good	GCCGCCATCTTCTTCGCCAGGGCAAGTATGGCGGCCCCAAAAGATGGCGGGCCGTGCGGCGGCGGGGGCGCGGCGGCGGCGGCGGGCGGCGGGCCGCGAAGATGGCGGCAGGCCGCGGGG
chr14	101744141	101744261	766574_40656356_Diab_394_2	2	+	good	AAGACTCTTCTGTGTCTATGCTGTCAACTCGCCACATGTGGCTATAAGCACTCAAAATACGGCTAGTGTTAATTAAACATGGAATTTTACATTTTATTTCATTTTTTATTATACATAAGT
chr14	103189315	103189435	cg10397678_IDT_2684	2	+	good	CCCCTGATGCGTACCTGGCGGGACTGGGTCCCAGGGGCTCTCCGCGCTCCTTCTGGGGGCGCCACGTCCGGACCTTGTCCCCTGCTGAGGACTACCTCGCGGGCCGGGCGGGGTGAAGGG
chr14	105704559	105704679	cg07587786_IDT_2698	2	+	good	ACATAGGGAGGCGGCATCTGCCAATCTGCAACACAGCAAGAGCCTGCCAGGCCCAGACTCGTGTGAACAGCGGCTATGCTTCCTTGGGGTCTGGGGACAGTGGGGTCTGGGTCCCCATCT
chr14	64225376	64225496	cg13057576_IDT_2645	2	-	good	CAGCATGGGGTAAAAGGACCGGGCAAAGTTGTTGGCCTGAGTGCAGCTGTAGTCTTCTTCGGAGGAGGGCAGCAGGCAGGCCAGGAGCAGCAGCAGCAGGAGGAGCAGCTGCAGGGGTAG
chr14	106844998	106845118	cg19901523_IDT_2699	2	-	good	CAAAGGAGCGCGGAAAGGGCTGCGGGATGATCCCAGAAGCAGCGCTAATGAACCGCGGTCGGCTTTTGGGGCCCAAGGCAGGACCCGTCCCACGAGGACGGAGGGGAGCCCCATCACCTG
chr15	24857026	24857146	766574_40656366_Diab_405_3	2	+	good	TCTCTGGTTGAAAAGGAGAGGAACAAAATTTTATGTGAGGCACAAGATCACATATGCTCAGAATCGCATGCTTTAATAAAGGCTGTGATTATTTGCATTATATTGTTTAGCTTGTTCTAA
chr15	78341035	78341155	cg05478779_IDT_2760	2	-	good	GGTGCGCACCGTGGTGGATGTCTTGATGTAGAACTGATCCCCGTCCTGGCGGATCTCCACGTGCGGCTTGGACGCAGCCGCTACGGCCACTTTCCTCAGCATGGCGTTCACACCTGCGCA
chr15	78601936	78602056	rs1051730	2	-	good	ATGAACCTCAAGGACTATTGGGAGAGCGGCGAGTGGGCCATCATCAAAGCCCCAGGCTACAAACACGACATCAAGTACAACTGCTGCGAGGAGATCTACCCCGACATCACATACTCGCTG
chr16	613414	613534	cg03736944_IDT_2797	2	+	good	GACTGCCGCCCTGGCCGGTAGAATCAAGAGCACAGTGCAGCAGCACGCAGCACACTCAGCGGATGGAGGGCCTGGCTTCTGCACGCCGGCTGGCACTTGCTGCCAGTTGCCCTTTTCTGC
chr16	2793808	2793928	EPIC_v2_IDT_294_2	2	+	good	AGAAATCATTGCCCAATCCAATGTCCGGGAACTTTTCCCCTAGGTTTTCTTTCAGGAATTTTATTCACACACTGGGAATTTCTAGGAATTTTTCTTCTAGGAATTTTATGGCTTCAGGTC
chr16	3129267	3129387	cg24496523_IDT_3561	2	+	good	ACTCAAGCAAGAGGTTTCCTGGTCCCTGGGCTTAGATCCAGACCTTGAAGAGGGCACAACGGCAGTTTCACTGAATGGCAGAGAAGTGGCTGTGGTACCACATGGGCAGAATTTGCTGGA
chr16	13426910	13427030	cg07448679_IDT_2832	2	+	good	AGGACAGTCTAGGCTATGCTGCAGTAACAGGCAACCCCCAAATCCTGGAGGCTTAAAATCGGAAAGGTTTATTTCTCACTCATGCCGATTGTCTACTACAGTCAGCTGGGGAGTTTGCTG
chr16	15014729	15014849	766574_40656426_Diab_465_1	2	+	good	AACTGGAAATTTAGGACGGTTGGGGGAATGCCTGACTCAACGTTTTAACTAAGCTCTCTCTGAAAAGGGATCTCCCCAGCAAAATCTGTAGTGCAATCAATTACCAAGGGAGCGGCTGAA
chr16	15014849	15014969	766574_40656426_Diab_465_2	2	+	good	AGTGCTTAATATGCTTAAGCTGGCTTCAGAATGCATGTTCTGTATTACAAGGAACCTGGGTGGAAACAAAACAAATTCATCTATATGTTTTGTTTGTTTGTTTTTTGAGCTGGAGTCTTG
chr16	15395702	15395822	cg09844907_IDT_2835	2	+	good	GCCCGTGGCCTCCGGATTGGACGGCGCGAGCTGGGTGTGTGTGGGTCGCTCAATCGCTCCGGAGCTTCTGGAGGGGGCAGATGCAGGTGCCGGCTGCTGCAGTGCAGTAGCTGCTGGAGG
chr16	21557998	21558118	766574_40656429_Diab_468_1	2	+	good	GCAAGCATAAAAGAAGAAAAGTCCCTCATTCATCCAAAAACACCCGCTGAGTTTCTCCCGCGTGCCGGGCACCACGCTCAGTACGGGGGACAGAGGGAGGAGGCTCTAGGCTCTGACTTG
chr16	28597005	28597125	EPIC_v2_IDT_306_1	2	+	good	TGGGAACCTGGCCTTGTGCCCTCCTCGCCCGCAGTGGCTGAGTGTGGGTGTTGTGTGGGGAATGCAGGGGTGTTGTCTGTGCTGAGGGTTTCTTAGGTCAGTGTGGGAGGGATCTGGAGC
chr16	51137111	51137231	cg08304084_IDT_2862	2	+	good	TTAACTCGTGACGATCTCCTTGCTGTCCTCCACGAAGCGGGTGAAGCGGAAGTTGGTTCCGTTCTCACTGCTTGCCATTTTCTCCAGGCCGGCCAGGGGAGCATTGGGCTCTGAGTTCTG
chr16	56607738	56607858	EPIC_v2_IDT_320_1	2	+	good	CCCACCTCCTCCCAGGCTGGATGGGGTCTCCTCCTCTCTGTTCCCCCAGCCCCTGAGCTTCCTGAGGACCAAGCTTGTGGCTTCTTCTCCTTACTCTTCCTCCTTGGTGTCTCTATGTTA
chr16	56607858	56607978	EPIC_v2_IDT_320_2	2	+	good	GAGGGCCGTTAGCATCTGCTGGGGCCTGGTCGCATTCACCCTGCTCTGCCACTCACTGGCTGTGTGACTCTGGACAAATTAACTTCTCTGGACCTGCAGTTTCTCCTCTCTACAATGAGA
chr16	56608578	56608698	EPIC_v2_IDT_320_8	2	+	good	ACTCCACCACGCCTCCTCCAAGTCCCAGCGAACCCGCGTGCAACCTGTCCCGACTCTAGCCGCCTCTTCAGCTCGCCATGGATCCCAACTGCTCCTGCGCCGCCGGTAAGAGGCTGGGGA
chr16	66935543	66935663	cg03163767_IDT_2880	2	+	good	AGGCACTGATCCACTGCTGGACAGACCCGGGGCAGCCTCTGGGTGAACAGCAGCGTGTCCGCCGGCAGCGAACCGAGACCAGCGAGCCGACCATGCGGCTGCACAGACTTCGTGCGCGGC
chr16	70286275	70286395	cg07992340_IDT_2884	2	+	good	CAGAACCTCAGGTTTCACTTACTAACAGGAGCTGTAAAGGTCTTGGGTGCCTTAAATCACGCTGTGGCTCCAGCCACTCCACAGGAATTTTTTTTTTTTTTTTTTTTTTTTGAGACAGGG
chr16	85324750	85324870	766574_40656468_Diab_511_1	2	+	good	ACAGAGACAGGAAGCGGATGAGTGGCTGGCAGGGCCTGGGGAAGGCGATTCCGTCGGGGAAAGGGGGATAAATCTGAATGGGTATGGAGTTTTGTTTTGGGTGATGGAAGAGTTCTGGAG
chr16	85324870	85324990	766574_40656468_Diab_511_2	2	+	good	TTAGTTGCACGGCATTGTGAAATGTAAAAAGCACTGAGTTGGACACTTTAAAATGGTGCTTTTTGTGATGTATAAATTATATCCCAATTCATTTTTATTTTTATCCGTTTTTTTTGAGAC
chr16	88048833	88048953	cg04945572_IDT_2913	2	+	good	AACAGTGTTCTCGGTATCGAATTGGCGCTCACCACAGATTCTGACCTCAAGGTTGAAGGCGCTGAAGTCAGTGTCTTCGTCAGGTGTGGGGTGCGGGGTCTTTGAGACTGCACGGTGCAC
chr16	88452986	88453106	EPIC_v2_IDT_330_8	2	+	good	GAGCGGGGCGGGGACAGTGCCTTGAAGGCCCAGACGGACAGGGGCGGGGCCGCAGCGCTGGGGTCGGAGCCAGCGCCGTAAAGAGCGAGGCGGGCGGGGGCGCGGTCGCGGCTCTGGGGG
chr16	88453106	88453226	EPIC_v2_IDT_330_9	2	+	good	CGGAGCCAGAGCAACGAAGAGCCGGGCTGGCGGGGGCGTGGCCGCGGCGCTGGGGGCGGAGCCGGAGAGGTGCAGGGCCCGGCAGGAGGCACGGGGCGGGGCCGGAGCGCCGGGGGCGGG
chr16	89919648	89919768	rs1805007	2	+	good	AGCCTCTGCTTCCTGGGCGCCATCGCCGTGGACCGCTACATCTCCATCTTCTACGCACTGCGCTACCACAGCATCGTGACCCTGCCGCGGGCGCGGCGAGCCGTTGCGGCCATCTGGGTG
chr16	89919675	89919795	rs1805008	2	+	good	GTGGACCGCTACATCTCCATCTTCTACGCACTGCGCTACCACAGCATCGTGACCCTGCCGCGGGCGCGGCGAGCCGTTGCGGCCATCTGGGTGGCCAGTGTCGTCTTCAGCACGCTCTTC
chr16	14405239	14405359	cg02648613_IDT_3562	2	-	good	CATAATCAGACAGACAGACAGACATGCCCTCCTGGAACTGACATTGTAGAACAAGGGTCCGCATCCTGTGGCTCACAGGCCAGATCTGGTTGACCGTCTATTTTTGCATGGACGTTAAAC
chr16	15143805	15143925	cg07578331_IDT_2834	2	-	good	GCACACGCCCGCCGCTGACCACACGCGTCTGGAATGTGCAGATGTTTCTTTGGGGGCTCCGTCCGGCCCCCAGACCCCACTCAGCATCTGGTCTGGGAAATGGGCGCCTGGGGCACTCAG
chr17	21452873	21452993	cg20273670_IDT_2981	2	+	good	CTCCTCTCGTTTCCTTATTCCTGGAATGCGCTCACATGCGGCCACGTAGGGACCTGGGACGCTCAGCCCTTTCTGCGCCCTTGCCCTCTCCGGGGCGGCATCTGGCAAGGAGGGCGGCCC
chr17	27801986	27802106	EPIC_v2_IDT_348_2	2	+	good	ACGAAGAGCAATGCATTTTAGAAAGTGACAAGATGGCCGGGCGTGGTGGTTCATGCCGGTTCAGTTCAGGTAAACAGCACTCAGGGAAAGAGTCAGAATCCTGGCCTTAGGGAGTGCAAG
chr17	35449417	35449537	EPIC_v2_IDT_359_1	2	+	good	CGCCCGAGCTTTCCCCTTCCACCGCACTGCAACTGCCCATACCCCAGCTTGGGCTTCTCTCCCCACTGCCTGCCCCAGAAAGTGGGCCTTGAGACCCGGGAACCCCAGGTCAAAATGCGA
chr17	35449657	35449777	EPIC_v2_IDT_359_3	2	+	good	GGACTACGAAACCCATACACTCGGACAGAACCCTGGCAGGTGTTAAAGGCTGCGGCAGAGCAGAAAAGCAGAACCCTGGCTGGTTTTCTTGTAACACGAGCAGTGTGACGGTTACCGGGG
chr17	36001458	36001578	EPIC_v2_IDT_363_1	2	+	good	TGAGGCAGGAGAGGGCAGCCACGGAGACCTTCATCCTCCTGGTGGGCAGGCAGGGCTGGCCGAGGACTCCTGGGCTCACTGCTTCCTGGCTCCCCGGGATACCAGCTCTGCCCTTGTATT
chr17	36017858	36017978	EPIC_v2_IDT_366_1	2	+	good	AAGCATGAGGCAGGAGAGGGCAGCCACGGAGACCTTCATCCTCCTGGTGGGCAGGCAGGGCTGGCCGAGGACTCCTGGGCTCACTGCTTCCTGGCTTCTCGGGATGCCAGTTCTGCCCTT
chr17	36017978	36018098	EPIC_v2_IDT_366_2	2	+	good	GTATTTATAAGAAGAAGAGGAAGTTACAGGGCAGAGGTCAGAATGCTGTTTTTTGACTTATGATAGTTAACAGGCTCTTTCTAAAAAGGAAACAAGGCTGAGAATGCAATAGGAAGTAGA
chr17	36018098	36018218	EPIC_v2_IDT_366_3	2	+	good	CGACAAAGATGACTTGGACTGTCCTTGTGGACTTCCCGAGTTGTTCCAATAAGTACAGGCAGAGAGAGCAAATACTTTATGATGGATACTTCCCTCTGGGAGATTCATTCATCCTCTAAA
chr17	36089018	36089138	EPIC_v2_IDT_369_1	2	+	good	CCTCACTCCAGCTCCAAGTCAGGTCACACCTCGGAGCCCTGCGTCCTGTATCCCCGATAGGCTCCTGAAGGCTGGGCCTTTCCAGGATAGCCTTCTGGCCTGTCTCTGCCCCAACCCTGA
chr17	36089258	36089378	EPIC_v2_IDT_369_3	2	+	good	TGTAGCTGAAGCAGCAGGCGGTCGGCGTGTCAGCAGCAACTGTGGAGAAAGGAAGAGAATGAGCCCGAGTCACAGCTCAGAAGAAAAGGCCAGGCAGCTTCTGATCCCCGAGCAGTTGAG
chr17	36089378	36089498	EPIC_v2_IDT_369_4	2	+	good	GAAGGCAGGCTTGCTCAGACCAAGTGACTGGAAGGCATTTGGGCATTTTTGCTGAGAAATGTCTCTTTGTTTCTGTCTGTATCCTTCTTTCTCCTTGACTCTTCATAGTGGGTTCTCTGT
chr17	36089933	36090053	EPIC_v2_IDT_370_1	2	+	good	GGTCTAACCATGGCCAGAGAGTGGTGATACCCACAACGAAACTCAGACTCACGTGATGCAGAGAACTGGTTGCAGAGAGCCATGGTGCAGAGGAGGACAGCAAGGGCAGCAGTGGAGACC
chr17	36090053	36090173	EPIC_v2_IDT_370_2	2	+	good	TGCATGATTCTGAGCAGGTGACGGAATGTGGGCTCGAGTGTCAGCAGAGCCAAGAAAGGACTGACCACTGTCTGCTGCCCGTGTCCTTCTGAAGTCTGAAACCAGCTCTCCTCTTTATAG
chr17	36090173	36090293	EPIC_v2_IDT_370_3	2	+	good	GCAGCCCTGGCGGATGGGGAAATGGAATCTGGGGGTGAGGAGGGAAATTTTTAAGCGTAGTGATGCTGTCATGCTAAGTTGCACAACTCAGGGTCCCTGGTGACCACAGGGGCTCAGGAT
chr17	36090293	36090413	EPIC_v2_IDT_370_4	2	+	good	ATCCAAGAATAGCATCTTTGAGCTATTCTCTAACTCTCAGCTCTCAACTCATGACTTGTTATAGTTTCATAGGGAAATGGTTTCTCCTGTGAGTGTGAAGAGGGGTATATGTCAACCCAA
chr17	36090516	36090636	EPIC_v2_IDT_371_1	2	+	good	AACCACAGGGATAGGGTTGATGGGCTGATGCTGTGGAGGGCTGCACAACCCTTCCTCCTCCCAGAGGCAAAGAACTGAATGAAAGCTGGAGGAATAGAAAGCATGAGGTCATGTTTCAGT
chr17	36090636	36090756	EPIC_v2_IDT_371_2	2	+	good	CATTTGTCTATTTATTAGTCATGTAGTGACTAGGGCGCTGTGTTAAACGCTAGTTGTGGATCATAAAAATACTTTAGAGGTGGGTGTCAATATGTCAGGTGCCTAGAAATATCTGTAGCC
chr17	36090756	36090876	EPIC_v2_IDT_371_3	2	+	good	ATTAACCTAGAAAAAGCATTTCTAGGAAAGAGTTCTGTGGAAACAACCCAAATATGGAGCCATCTTCAAACATAAAGATACCTGACCCAGCATCGTTTATAACTCTAAAATAAACAAAGC
chr17	36102776	36102896	EPIC_v2_IDT_372_1	2	+	good	ATACTAGAAGAACATTCTCTATCTGGGTCTTCCAAACTTGATTCTTACTGGTTAATTTGTCCTGTTCTTTTGCTGGTCCAAGAAAATATCCTGAAATCTTTATTTCTTCTCCGTTTCCTC
chr17	36102896	36103016	EPIC_v2_IDT_372_2	2	+	good	CTTGTCCTAGGACAGACTAGCCCTATCCCCTTCCTGAATTAAGTCCGAATATAGTCAGTCTTTGAGTGTGGAATAGCTCCTAGCAGTCTATCAGTCAACGGGTTCTCTTTGTGGTCACAT
chr17	36103016	36103136	EPIC_v2_IDT_372_3	2	+	good	TCTATGTTTATTCAGGAGACTACAGCATGGAAAGAAAATGGACTTTGGAGTCAGGTGAATCTTGATTCAAATCTTGGCAGTGCCATTCATCAGCTCTGTGGCATTGAGCGCATCAGTGGA
chr17	42112350	42112470	EPIC_v2_IDT_381_2	2	+	good	GCGCCCTGGCAGGCATGATCACCTCCCATTGGTAGGGCCACAGCTCCATTCTGGGAATGGCAGGGGACTCAGACCCACTGGGCCCTCCACTCATCCCAACTCCTGGCCAGAGCAGTCGGT
chr17	54968220	54968340	EPIC_v2_IDT_392_1	2	+	good	TTTGTCTTGCACCCCCACCTCTCGCGTCTGCGCCACCCTGCGGGCGGCGCCGGCCCCTACCTGGCAATAGAGCCGATAAAGGGGTACGGCAGCGTAGGACGCCCCCAGCATGCCCACGGC
chr17	54968340	54968460	EPIC_v2_IDT_392_2	2	+	good	GACAGCGGCCACGTAAGTGAGGGTCGTCTTGTTCTGCCGCCGCCGCTCCTCCTCCTGCGCGCGTGTGAAAGGGTTCGAGCTCTTAGGCCGCCGCGGCGGCTGCAATGCTGGATGCCGGGC
chr17	54968460	54968580	EPIC_v2_IDT_392_3	2	+	good	TCGAAGGCTGCAGCGCTTCCATGTCCCAAGCCACCTCAGTCCTCTCTCGGCACCTCCTGTCCCACTCCACTCTGGCCTAAGAAACGGCTCTACCCTCTCTGCAGCCCTGGTTGGAGACCC
chr17	54968580	54968700	EPIC_v2_IDT_392_4	2	+	good	AGGGTGGATCCAGCGCCAGCCACAGAAAGGAACGCACCTCCATCCAGGACGCCAGAGCCCTCCCATAACCCTCTGAACTAACACCCACCCGCCTCTCAGGGACGAGAGGTCAAATCTCGC
chr17	56913891	56914011	EPIC_v2_IDT_394_2	2	+	good	AGAAGTTGTGGCCGCACGGAGTGGTGACCGGCTCCTTGAAGGGCTCCAGGCAGATGGAGCACGACAGCTCCTCGGCCAGGGGGCACAGCTCTGCCATGGCGCTCCCAGGGGTCGGGACAC
chr17	58278380	58278500	766574_40656520_Diab_563_1	2	+	good	GGCCTCGGATCCCTCCTCACTAAAGCGTCGCCCGTCTCTCTCCCCTTCTCTCTGCTGTGCCTGCTCTCCCTCTGGCCCTGACATTCTCCTGTCTGTCTCTCCCTCTCTCAGGCGCTCTCT
chr17	72231458	72231578	766574_40656535_Diab_578_3	2	+	good	GCAAGACTCCGTCTCAAAAAAAGAATAACAATAATAATTATGTAAGAGAGAAGAAAAAACAGTTACTCTGAGGTCTGCTAAAGTGCAGGAGTAACATCCTCAGGAGCTATGGAAACAGAA
chr17	78359572	78359692	EPIC_v2_IDT_402_2	2	+	good	AGAAGCCCGAAGGCCCCAGCCGGAGTATTCCGGGAACCTGGGATCTCCGGCTTCCATCCGCTCTGCCCCTACCTCGTCACCTCCCTGCCGGGAATGACCCGGGAAGGGGAGGGGAAACCG
chr17	79481387	79481507	EPIC_v2_IDT_409_10	2	+	good	GTGTCTGTCCCTGGTTCCTGGGAGGTGATCTCTAAAACTGCTGGGGTTTCCAAGGGATAGGAGTGTCTTCTGTTATTCATAAAAAGCCACTCCTGACCACACCTGACCGTGTGCTGACCT
chr17	353541	353661	cg27575622_IDT_2920	2	-	good	CTGAAGAGGGGCTCCACACCCCTGGCTCCTTGGAACCCAGTTTGTTGGGTTATAATAACCGGCCTTGTTCCCAGCCCCCTGCTTCGCCTGTACAGTCCTGAAGAGGGTCTCCACACCCCT
chr17	3420437	3420557	cg05674036_IDT_0271	2	-	good	GGGAGGTATCAGTTCACTCAGTTCACATTAACATTTTAAACCATTTATGTTCAAAGCCCCGTGGCGAGTCCCCAGGCCATCCCTCACTCCTCCAACACCTCAATGCCTTTACCTTGCTCT
chr17	40999465	40999585	cg13560794_IDT_3003	2	-	good	GTGAGCCCTGCCTCCCAAGAGGCTGCTGATGGATGGCTACTTTGCTCAGTGCCCGACAACGAAGAATCCAGAAGCTGTCCCTTCAGTATTCACTTGCCTCAGTAGTTTGCCAGATGTTAA
chr17	42112292	42112412	cg01274824_IDT_3572	2	-	good	TGCCATTCCCAGAATGGAGCTGTGGCCCTACCAATGGGAGGTGATCATGCCTGCCAGGGCGCTGGCGCAGCAGCAGTACTTAACCGGAGTTTGTACTCACGGCAGTTGGCGATGACTGTT
chr17	43938463	43938583	cg10251007_IDT_3016	2	-	good	TGTGGTTTTTAGATTTCTTCGGGCTGGGAACAAGTCTTTGCAGTCATGAGGCCGCTCCCCGAGCCCAGCTCAGGCCGCGATGTGCGTGGGGGTGCCTGGTGGCGTCCGTGTCCCCCCCCC
chr17	60170637	60170757	cg09893570_IDT_3048	2	-	good	AAAGTGAGTGTGGAACCCTTTACAACCAAGGACACTTGTGCAAATGCAGTGTGTTGTTACGTAAGGAGAGGAAGTGGGTGTCCCCAAAGCAGCTCCTCCTCCTCTTCCTGGAAGATGATG
chr17	67717971	67718091	cg27020281_IDT_0287	2	-	good	CACCTTATAGAGGATGACTGTCCTGCCGCTGTCTGTCACTAGAAACTGGTCTGTTTTGTCGCTCTGCTCCACGCCTAGGAGTCCTTCAGGCCCGGCGCTCAGGACTACCGAAGACAACGT
chr17	82022931	82023051	cg19001231_IDT_3112	2	-	good	GACGTGAGGGAGGGGCTGCTGGAGGGCGCGCTCCGGGCTCATTGGCTGAGACGTGGGGGCGGGGCTCCGAGAGCAGGCGCTTCGGACTCATTGGCTAGGGGCGCGGGGCGGGGCTCCGGG
chr17	82022993	82023113	cg11040439_IDT_3113	2	-	good	ATTGGCTGAGGGTCGTGAGGGTGGTGCCCCGGGAGGGCGCGTTCCAAGTTCATTGGCTGCGGGACGTGAGGGAGGGGCTGCTGGAGGGCGCGCTCCGGGCTCATTGGCTGAGACGTGGGG
chr17	82023013	82023133	cg04489846_IDT_3114	2	-	good	GGAGGGCATGCTCCGGGCTCATTGGCTGAGGGTCGTGAGGGTGGTGCCCCGGGAGGGCGCGTTCCAAGTTCATTGGCTGCGGGACGTGAGGGAGGGGCTGCTGGAGGGCGCGCTCCGGGC
chr18	11908192	11908312	cg09830678_IDT_3126	2	+	good	ATACATACAACAGCCATGCTTTCCAGCTCTGCGCACAACGCCAGGCAGATGGGGAGCACCGGGCGGTGCGGGAGCCCTTTCACCAGGGCAGGGTGGCTTCGGTGGCCGAGGGACCCGGGA
chr18	12884079	12884199	EPIC_v2_IDT_413_2	2	+	good	AGCGGCTGCCAGCGACGCTGAGTATCCAACTCTTCGAACTCCCGCTCGATGGTGGTGGGCATGGCTGCGGGAGCGAGCTGGCGCGAGCAGAGCCTGCGCCGGCGGAGAGGCTCAGGCCCC
chr18	49813895	49814015	EPIC_v2_IDT_422_5	2	+	good	GGGCTGAGGAACTTGGCGCGCGGGCGGCCGCGGCCGCCAGCTGGGGGCGGGACCGAACGTCCTGTGGGCGGGGCGCGGCGGCGGCGGCGGGATTGGCTGGGGCGGGCGGGTGCGCAGTCC
chr18	35971996	35972116	cg13214542_IDT_3131	2	-	good	CGTTTAGTAAATTTACAATGTTGTGCAAGCACCATTCTGCTATTTCCAAAATATTTCGCCGAAGGACAGCCAACTCCATGAAGCACTTACGGCCAATCCTCCTCTCCCTCCCAGGCCTTG
chr18	52342248	52342368	cg02624705_IDT_0296	2	-	good	AGGGAGGGAGCACCAGCGGCTAAGCGCGGGGATGCGGGTACGCGCTCATCACAGGACAGCGCGCGTGCACACACACACACACACACACGCACACACACACACCCCTCCTGCCTGCTCTCT
chr18	58859303	58859423	cg15871086_IDT_3139	2	-	good	CTAGGTTCTCTCTTCAGAGTATACACCCTCATCCCCTAGCTGCTAAGAATATTGGCTGCCGACTACTCACAGCTGACTCCCTCACTGCAAATTGCTTTGGCCACCGTCTTGTGACAGTTC
chr19	531915	532035	EPIC_v2_IDT_426_1	2	+	good	CCCCTCCGCCGCCGCCATGGCTCGGCCGCTAGTGCCCAGCTCGCAGAAGGCGCTGCTGCTGGAGCTCAAGGGGCTGCAGGAAGAGCCGGTCGAGGGATTCCGCGTGACACTGGTGGACGA
chr19	532035	532155	EPIC_v2_IDT_426_2	2	+	good	GGGCGATCTATACAACTGGGAGGTGGCCATCTTCGGGCCCCCCAACACCTACTACGAGGGCGGCTACTTCAAGGTGAGCGCGGCGACCCCCGCCCGGGTCCCGGAGCCCACGAGCGACCT
chr19	2868030	2868150	766574_40656580_Diab_628_1	2	+	good	AAGGAGGTGAATTTCAGAAAAAAATAAAGTTCTCGTCTTACATTCCATTTGTTAAAAATTCTAGCGTGCCTTTTTTTTTTCTTTTTATTTTCTGTTCCTTTTTTGCCCGTGTGGTTAAGT
chr19	4229100	4229220	EPIC_v2_IDT_432_1	2	+	good	TGTCTTCCTTCTGTCTTCTCTGTCTCTCTGCCTCTCTCCCCCATCTCTGCCTCTGTCTCCCTCCATGTCCCTGAGCCCCTGCCTGCCTGCCTGGGGTTTCCCCCGCTTCAGGGCAGCGGA
chr19	4831990	4832110	EPIC_v2_IDT_436_4	2	+	good	ATTGTAAAGTGGGATCATCTCCGTTAGTGATAGGTGCTTTCCAGGAAATAAATGTAGCAGCTGTTTTTATTTTATTTCTCTTATTTTATTTGTTTGTTTGTTTATTTATTTTTTTATTTA
chr19	5340871	5340991	EPIC_v2_IDT_438_4	2	+	good	TCCGCCAGCGCCGCCGCCGCCGCCGCCGGGTCGGGGGCAGGGCCGGCCCGTGCGCGTCACTGCGCAGCCGCGCGGCCGCCACGCCCCCCGGCCAATGGGACGGCGCAGCGCGGTCACGTG
chr19	5678426	5678546	cg07737179_IDT_3168	2	+	good	CTGAAGTCCTTTATTGGGCCGGCAAGGCCGGGAGCTGCCCTCGGAGTGGGGTCCCAGTCCGGAGTCTTCAGGTCAGTGGCAGCCCTGCCCGTTCTGGCCGGGGCAGGCGGCCCCTGCTGA
chr19	8922770	8922890	766574_40656590_Diab_638_2	2	+	good	TGGGTGGGGTGAGGTGGGCTTGGCTAAAATCAGTGGGTGGGGCAGGGAAAGGTGTCTGGGGTTGGATGAGGTGGGCGTGGCTGGCATCAGTGGGCGAGGCAGTGTGAGGTGGGCTGGTTT
chr19	9835299	9835419	EPIC_v2_IDT_443_7	2	+	good	AGGCGGCGCAGCTGAGGCGGAGCAGGCGCTGCGGCAGGAGGGAAGATGGCGGACGAGGAGAAGCTGCCGCCCGGCTGGGAGAAGCGCATGAGCCGCAGCTCAGGTGCCGCGGGGGTCGGG
chr19	10403350	10403470	EPIC_v2_IDT_446_2	2	+	good	GGAAAGGGATGGGCGCGCGCGCCTTACCTGATGCCGCCAGCGGAAGAGACTGGCCGTGTCGATGTTGGGGTGCGTCTCGTCTTCATCATCAGACACCTCAATGTGGTCCCACACGCTGTA
chr19	15479840	15479960	EPIC_v2_IDT_451_1	2	+	good	GAGGAGAGAAGCAGAGGCCTGAAGTTGGCACTGCCTTCTGCTTTTTTTTGCAACCAACACTTCAGGCTCAGGCACAGCATCGGTGCGGGGGCTGAGGACAGTGTTTGCTGAGGCCTGAAG
chr19	15479960	15480080	EPIC_v2_IDT_451_2	2	+	good	TTGGCACTGCCTCCTGCTTTTTTTTGCAACCAACACTTCAGGCTCAGGCAGAGCATGGGTGCAGGGGCCGAGGACAGTGTTTGCTGAGGCCTGCTCTGAGCCCATGGGGACCAGGGGCTG
chr19	20039636	20039756	cg17771737_IDT_3221	2	+	good	TCTGAGAATGTGTTGAATAAGGCAAGAGTTACAGGTTTTTCCTGAACCCTTTTCTGGCGCGCTTCCTTCCTGAATTGGAAACTGGCCCTTCCTGGGGAACATTTGCATTTAACTTTGTAT
chr19	38292330	38292450	766574_40656612_Diab_660_2	2	+	good	CTTTTGTTTGTCTGATTTATGGTTTTTTTAAGTATAAACAAAAGTTTTTTATTAGCATTCTGAAAGAAGGAAAGTAAAATGTACAAGTTTAATAAAAAGGGGCCTTCCCCTTTAGAATAA
chr19	38773879	38773999	EPIC_v2_IDT_465_1	2	+	good	CACAGACATATTAGGTCCTGGGAGGCCAATCTGGGTGGGAACTCCAGACCCTTCTCTCCAGCTGAGAACCTCCTGCCTGGACTGATCCGTGCTGAAATCTAAGCTTCTGCCTCTGTAATG
chr19	38773999	38774119	EPIC_v2_IDT_465_2	2	+	good	GAACAGCGGCCACAATAGGAGCACTAGTGACTGACAGGGTGGCTTCATGGGTTCACAGGGGGCCTGCCTGATCCCCTCAGCGCTGCACCCCTGGGTCCTGGAGTGTGCCCAGTTCATGGA
chr19	38774119	38774239	EPIC_v2_IDT_465_3	2	+	good	AGTCCTCAGTCAGGAGGGGTGAAAGGAGGGGATCCACTAGGACTATGCCTGTCATTTCCAAGGCCCCTCGGCTGCCCAGGAGATGCAGGAAATCACTGATTGGGACCCCATCATTCCAAC
chr19	38774239	38774359	EPIC_v2_IDT_465_4	2	+	good	AGGGAGGAGTATGGGTCACCCCCATTGTACAGAGGAGGAGGCTGAAGCTGGGATGGGAAGCGATTTGCCAAAGGCAGGAGCGTGCAGGACCCGTTGCCCTGACCTCTGGCTCTCCTCACC
chr19	39244743	39244863	EPIC_v2_IDT_466_1	2	+	good	CGGGTGGAGGCTAGTCCATGGCAGGAGGGCAGGGGGAGACTCACTAAGGCATCTTTGGCCCTCTTAAAGGCCTGCAGCTCCTGTGGAGACAGGGACTTGAACTGGGCTATGTGGCAGCCC
chr19	39244863	39244983	EPIC_v2_IDT_466_2	2	+	good	CTTGCATCCGGGAGAGCCCCGCGGAGCCTGGCGACAGGAACTGCTCCAGTCACGGTCAGCACTGCGGCCATCAGCACCAGCACTGGCATGCAGTCCCCGGTCATGTCTGTGTCACAGAGA
chr19	39244983	39245103	EPIC_v2_IDT_466_3	2	+	good	GAAAGGGAGCTGAGGGAATGCAGAGGCTGCCCACTGAGGGCAGGGGCTGCAGGAGCTGAGCACGGACAGAGATGTGGGACTCACCTAGTTTCATTCCTGATCTCTGGTCTTTGTCAGCAG
chr19	39246184	39246304	EPIC_v2_IDT_467_1	2	+	good	AACGCAGATTGCTAATGCACAGATTTGGAGAAAAAATTAATAACACAATTGTTTGTGTATTTATGTGAGTGATTATTTAATAGAATCCACTCATTAAGACCATACTAGGACCTCAGCTGG
chr19	39246304	39246424	EPIC_v2_IDT_467_2	2	+	good	AGAGTTTAAAACGTGATCTCAACGGACACTACTCCTCCACAAGGCAAGTATGCTAACCCATCCTATAGGTGAGGAAACAGAGGCTCAGAAAAGTAATTTGCCCTGAATTCCACTGTAATT
chr19	39248676	39248796	EPIC_v2_IDT_468_1	2	+	good	TGCTCGGAGCGTGAAGGCACAGCACACACAGTGGGAGAGAGAGTGGGAGCCGGCCCCCTCCTCGCCTTGGCCTCTGCCCTCACTCCTGTCTGCAGTGCACCCTCTGTGCCTCGTGCTGCA
chr19	39248796	39248916	EPIC_v2_IDT_468_2	2	+	good	GCAGGTGCTGCCGTCCACTGTCCCCTGGGAGGCGTCCAGAGCCGTCTCCACCTGGGCAACAGTGCCTCGACGGTCCATGCTGGCTTTTATGCGCAGGGCTGAGAATGGGGTTTGCAGCCG
chr19	39248916	39249036	EPIC_v2_IDT_468_3	2	+	good	GGCTTTCCCGTCCAGGGCAAGCTTTCCCAACATCAGAGCTGGCCCCAGGCCTCTGGGATCCCAGTCGGGTGTGAGGACTTCAACCCGAGGTTGGCCTGTGCCCGGGATGGCTGCCCTCCA
chr19	39268576	39268696	EPIC_v2_IDT_470_1	2	+	good	AGGTGAGTCCCACATCTCTGTCCGTGCTCAGCTCCTGCAGCCCCTGCCCTCAGTGGGCAGCCTCTCCATCCCCTCAGCTCCCTTTCTCTCTGTGACACAGACATGACTGGGGACTGCACG
chr19	39268696	39268816	EPIC_v2_IDT_470_2	2	+	good	CCAGTGCTGGTGCTGATGGCCGCAGTGCTGACCGTGACTGGAGCAGTTCCTGTCGCCAGGCTCCACGGGGCTCTCCCGGATGCAAGGGGCTGCCACATAGCCCAGTTCAAGTCCCTGTCT
chr19	47745701	47745821	cg19496566_IDT_3254	2	+	good	GGCGGCGGCTTGCTCAGGAGCCGCTGGGGCTGGAGGTTGACCAGTTCCTGGAAGACGTGCGGCTACAGGAGCGCACGAGCGGGTACGTTGGGCGGGACTTCCGGGAGGTGGGACGGTTCC
chr19	48273600	48273720	766574_40656637_Diab_685_2	2	+	good	TCATCAGGTGTGGCTGTTTCCTTGGGAACTATAAGGTCAAGATAGACGTGGAATGTTGTGTCTCAAAAACTCTTATTTACAGCTCAGCCCCTGAGTTGCACAGGCTTGCTTCTGTGTCAA
chr19	56217922	56218042	766574_40656647_Diab_695_1	2	+	good	ATGCTGTCTGCGAAGAAGGGGCCCATCCATGCCCGCGTTGGCGGCAGCGCCAGGCCGATGGCGCTGGATGGAGCCCGAAGGCCGAGACCCCAAATCCCTCTGCTTTTCTAAGAAATCGCC
chr19	9786257	9786377	cg16124981_IDT_3181	2	-	good	ATTAGTGAAAAGGGATGTATCAGTTATCTACTGCTGTATAACAAACCACCTGGAAACAGCGCATACTCGTACATGGCGGCATAAGCGCAGAGGAAAGCGAGCAGAGGCATTTCGAGGTCC
chr19	48703356	48703476	rs601338	2	-	good	CGTGGTCGTGCAGGGTGAACTCCTGGAGGATCTCCTGGCGGAGGTGGTGGTAGAAGGTCCAGGAGCAGGGGTAGCCGGTGAAGCGGACGTACTCCCCCGGGATGTGGCGGTATTCCTCCT
chr2	38620249	38620369	cg20698781_IDT_0726	2	+	good	GCTTTTTAGGAGGCACTCTTAAAAATAATAGCCAGCCAAGGATCCCAGACATTTCAAAACGGTCTGCAACATGAAACACAAATACCAAAATAAACAGAGAAAAATGGAATTCAGATGTTA
chr2	55693206	55693326	EPIC_v2_IDT_516_1	2	+	good	ACGTGGGGGACCCGTGGTGCACTAGCCACCCGGAGCCTCTGCTGAGGTCTGTGTCCCAGCTCGAGGGGCATCAGAGCCCCAGCTTCCAGGGTCCGGGCCAGCATCCCGGGGGGCCTCGTC
chr2	55693686	55693806	EPIC_v2_IDT_516_5	2	+	good	GCTCGAGACCCTGCGCTACTCCATAGTGCTCGCACTTGCAACTGGGTGAGTGCCCGATCCCGCCGTGGCAGAAGGAAAGGACCATCGCTCAGGGGCCGGAGCCGGAGGCACGAGCAGCAG
chr2	65227136	65227256	EPIC_v2_IDT_520_1	2	+	good	ACAGAAGTACATGTACTTAAGAGGTGTGAAGCAACATGGGACTACTGGAAGGAGGCGGTGAGCCACGAGGCTGGAAATGCAGGCACCTGCTCTCGCTCACTTGACCATAGAGCAACTTGG
chr2	65227256	65227376	EPIC_v2_IDT_520_2	2	+	good	GCAAAGAAGGGGTGGGCTGACATTGGAGTATGGAACAAACGCATGATTTCAAATAAGCATGTGTGTATCCATCCCAGTTCTGTCCGCTGAAAAGGCCTAGAAGCAATAACACACCAAGCC
chr2	65227376	65227496	EPIC_v2_IDT_520_3	2	+	good	CTGTCGAATGGTGGGGTCCGCCAGGACCTCCAGGCTTGCTCCCCGCCCTACCCGCCAGCTTCTCCGCCACATTCCACTGCCGCAGCAGAACCGGTGTCCTTCACCTGCCTGCGTCTTCTG
chr2	65227496	65227616	EPIC_v2_IDT_520_4	2	+	good	CAGTTCGTTAAGCAGCGCCCTTAGCTCCTGTGACACTTTAGGGAGAAAGCCGCAGCACCGGCGATGTTGGCCGCCATTAACGCCCGGCAAAGCGCCCGGAACTAGAAGCAGCGAAGAACC
chr2	113059085	113059205	EPIC_v2_IDT_536_3	2	+	good	GACTTAGGGTGATGTGAAATCACGCTGGGAATCCTGCTCCTCCTCAGGTCCTGGCAGTTTCAGGGCCCCTCCCTAGGCCTTACTTAAAAGGCTGAGGCATCCTTGGAGGAACAGGCAGAC
chr2	113059205	113059325	EPIC_v2_IDT_536_4	2	+	good	TCCACAGCTCCCGCCAGGAGAAAGGAACATTCTGAGGTATGCTCTGGGGCGCTGGTGGTACCGGAGCTCTCTCCTGACCCCAGACCCAGAATCTGCTCCGTGGAGGCTGTTCACATGCTG
chr2	113890060	113890180	EPIC_v2_IDT_538_1	2	+	good	GCAGGGCGGGGACTGCCTGCCTGCCTGGGTTGCGGAAGTGATAGCCGCCGACCGAGCCTGCTGCTTTCTTGCTACTGCTTCGGCTTCCCGGCTACCCCCCGGACGGTGAAGGCGGCCCAG
chr2	129979590	129979710	cg10010257_IDT_0814	2	+	good	TTTAGTACATATGTTTTGTGTATTTAAAAAACTGTGTTGAGGCGCCCTGGCTCGCCCTGCGCCAGAGGCTCGCGCACTCAGCAGGTTGGGCTGCGGCGGCGGCGGCTGGGGAAGCCGAAG
chr2	151261891	151262011	EPIC_v2_IDT_542_5	2	+	good	TGCGACCTCGTGGCCTCTGAGTGGGAGCTCGGACTCAGGAGTGCTGTTGCCAGCGCCTGCCCAGACGCCCTCCGTAGTTTTGCAACTTGTGGAAGCACTCTGGAGAGAGGCCGAGAGGAT
chr2	169504794	169504914	cg03133777_IDT_0840	2	+	good	ACCGTCCGGCCGCGGCGCTGGCTTAAGCCATGGCTGAGGGTAGCTGGATTCCTCAGGCCCGGGCGCTCCTACAGCAGTGCCTGCACGCCCGGCTGCAAATTCGCCCAGCCAATGGGGACG
chr2	230415972	230416092	EPIC_v2_IDT_561_2	2	+	good	TGGCCCTGCTCGTCCCCTGGGCCCTCCTTCCCTGGTCCTGCAGGTCTTGCTGCTTGTCAGGCCTCTCCTCCAACCCTCTGCCACATTTCAGAAAAGCTGAGAATCCCTTGGAGTGAAAAA
chr2	230416092	230416212	EPIC_v2_IDT_561_3	2	+	good	GGAGGAGAAACACAGTGTCCGTAGCCCAGAAGGAGGTTAAATACTTTCACTTCTCTTTTCCCCATTTGGGCGGAGCCCTTTCTGAGTCAGTCTGTCGGCCGACTTCCTGCTTGGGGCCTG
chr2	230416212	230416332	EPIC_v2_IDT_561_4	2	+	good	GGCAGCCACACTGCACGCAGGCTGGGCCGACTGAGGGGCTCAGAGGCCAGGCTCTGAGGCCCACGCAGGGCCTAGGGTGGGAAGATGGCAGGTGGGGGCGGCGACCTGAGCACCAGGTGA
chr2	230416394	230416514	EPIC_v2_IDT_562_1	2	+	good	TCAGTTTGTGCCTAAGGCTTCACTTTAATCCTTCTTTGCAAGAACATAGGTATGCGATGTTATATAATGAAATGAAAGACAAGTAATGAGGAAATCAGATTTTTTAAACAGGAGCAGGAC
chr2	230416514	230416634	EPIC_v2_IDT_562_2	2	+	good	AGCTGTTGGTGTGAGTTCAACTTGCCATAACACACGTGACTTTCTTGTTTTGGATTTACTGCTCAGCTGACCGGGACACTCTAAACATAGCAGTTGTTGGTGGCTGGGATTAACTATTTC
chr2	230416634	230416754	EPIC_v2_IDT_562_3	2	+	good	CTCATGATCTGTGAACCCTTTCACCCCTCAGCCTTCCTCTACCTTCAAATATGTCATGTCAAAAAAGGTGCTTTAGAAAATAAACACTCCAGGGTAAACACCTGGCTTACTTTTAAACAT
chr2	232377988	232378108	cg25138484_IDT_0883	2	+	good	CAAGCATGAGTGGAGAAGGGGCTGCTGTGGTTGGGCTGGGGTGGACTCCCCACCTGCGTCGTCCAAACATTAGTGTGAGTGCACCCACACAAACACATACACAATCACACACAACATGTG
chr2	237692117	237692237	EPIC_v2_IDT_564_1	2	+	good	CCGGGAGGGCCCCTCCGAGGCGGAACTGCGTGGGGGGCGGGGCGGGCCGTGGGACGGGCGGAGGCGCCCGAGTCCCGCTTCCCCGGCGCCCTTCCACCCCGAGCCCGACTCAGCCCGCGG
chr2	237692237	237692357	EPIC_v2_IDT_564_2	2	+	good	CCACCTGCGCCCCGCCCCTGTCGGCCGCGCCCGAGCCCAGCGCCGCGAGCCGCTCCCCGGCGGGCTGGCTCCTGGCCCCGGAAGCGCGAGCGTTCACTTAGCGGCGAGTGGCTCCGTCTC
chr2	237692357	237692477	EPIC_v2_IDT_564_3	2	+	good	CGCGGACAGAGCGCGCGCCCCCTGGCCCGGCCCGCGAGGGGCTCCCGGCGCGGTCCCCGAGCATTTCCCGCCGGGTGGAGCGGGCCGAGCCCGGCAGGATGACCAGCCCCGCGGCCGCTC
chr2	25234286	25234406	cg13828701_IDT_0701	2	-	good	CAGTCCACTATACTGACGTCTCCAACATGAGCCGCTTGGCGAGGCAGAGACTGCTGGGCCGGTCATGGAGCGTGCCAGTCATCCGCCACCTCTTCGCTCCGCTGAAGGAGTATTTTGCGT
chr2	73700523	73700643	cg10066188_IDT_0772	2	-	good	TGCTCAGGCAGGGCGTCTATGATTTCTTTCCTTCTGTATTGGTCAGAATAGAATCCATTCGGCTGTAGCAGCAAGCAATCCCCAACCTCTGACTGCAATGACCTTTCTGTGCAATAAAAG
chr2	79120513	79120633	cg05828624_IDT_0042	2	-	good	CCCACTGAGGCTTCATTACAGCTAAAACCTCTTGGACAGAAACTCATGCTGTATCTTCCCGAAGATTTTAGATCTACAGTGCATGTTAGAGACGCCCTTCTCCTGTAATGCCCACTTACC
chr20	1894124	1894244	EPIC_v2_IDT_566_2	2	+	good	CTTTTCCTTCACCTCGGCCCGGCTCTGAAAGGATCGGGCCCCTCCGGCCCGCACCCACCCCCAAGAGGGGCCTTCAGCTTTGGGGCTCAGAGGCACGACCTCCTGGGGAGGGTTAAAAGG
chr20	1894244	1894364	EPIC_v2_IDT_566_3	2	+	good	CAGACGCCCCCCCGCCCCCCGCGCCCCCGCGCCCCGACTCCTTCGCCGCCTCCAGCCTCTCGCCAGTGGGAAGCGGGGAGCAGCCGCGCGGCCGGAGTCCGGAGGCGAGGGGAGGTCGGC
chr20	1894364	1894484	EPIC_v2_IDT_566_4	2	+	good	CGCAACTTCCCCGGTCCACCTTAAGAGGACGATGTAGCCAGCTCGCAGCGCTGACCTTAGAAAAACAAGTTTGCGCAAAGTGGAGCGGGGACCCGGCCTCTGGGCAGCCCCGGCGGCGCT
chr20	16049969	16050089	cg08559712_IDT_3292	2	+	good	CAAGTCCCATGGAAGGACGGGGAATCCTTTACTCTAATTTCTCCAGCTGCATTTTGTTCCGTTTATCTGCAGAAAAAGAAAGAAAAAAAAGAAAAAAAAAGTTTCCTTTAATTTGGTGGA
chr20	30511345	30511465	766574_40656663_Diab_712_1	2	+	good	GAGGGCCACCCGCGGGTGAACGGGGATAGGTGCCCTCACATGGGTGCACCGCACCGTCCAGTGGGACCGCCACTGGTCGCCTGCTGGCCAATCTGGGACACAGGGAGCCGCCGGCTAAGT
chr20	33679795	33679915	cg19593285_IDT_3309	2	+	good	GATGCCCTCAAGGACGTTGGTGATGTCATAGATGCGCCGCTTCTGCACCTTCAGCACCTCGGCAGCCCAGTTCAGGTCGACGACACCGTCAGCCGAGTGGCTCAGCAGCTCCAGGAAGCG
chr20	53589582	53589702	cg11551296_IDT_3331	2	+	good	TTTAGGAAAGAATGGTCCCTGTTCTTCCACTTCCTTAAAGTCAGATTTCTATCTCTCCTCGTGGTCTAAATTCAAAAACCTTTGCCCCAGATACCACTGCAAATTTGTCTGTTATTACTG
chr20	62815860	62815980	cg08696494_IDT_3335	2	+	good	CCGATGTTTTAATTTTTGGTAGACATGAGGCCTCCCTCTGTCTCCAAGCTGGCCACGCCCGGCCGATGTTTCAATTTTTGGTAGAGATGAGGCCTCCCTCTGTCGCCAGGCTGACTGCGC
chr20	37316469	37316589	cg00916899_IDT_3315	2	-	good	GATTGCCCAGCTGGAGCCTGGGGACTGTTACGACTGTCTAGATCTCTGCGGTCATAGGGCGTCACAGCCTCCTCAGACCCTGAGCCTGGAATGCGGGGGAACACAATGTAGATTCCCAGG
chr20	62825152	62825272	cg27564579_IDT_3337	2	-	good	AGCCAGGCCCTGTCTGGAAGACAGGCACAGAAGGTGCCAGTGCAGGTGCACCCATGAAACGGTCCCTCCCCACCGCCGGAGCCCAGCCCCTCCCTCCCGCCGGAGCCCAGCCCCTCCCTC
chr21	7743910	7744030	cg15125868_IDT_3344	2	+	good	CTGATTTGATAGAATCTATACCCAGATTACCCAGGGTCAAGTCCCAGCTCTGGTACCTGCGGCCTTTAAAACCACGAAAAAATTACTTTAATCTCTGTGTCTCCATTTCCTCATTTGTGA
chr21	9639995	9640115	Diab_B_29	2	+	good	CCACAGCAAGTGTCTTATTTGAATTATATCCGATGATAGCGATGGATCTACGTTGCTGTTTGCCTCTTGTAACCCACAGAGTGAGAATGCAAAATCCAGGGTTAGGAGTGCAGTCAGTGG
chr21	9640115	9640235	Diab_B_30	2	+	good	CAGTGTGACTAGGTGTTTCTCTGTAGGATACTAAGAAAAATACAGCCCAGGAAACTGTTAGTGCTTTCATTTTGTTTCACTATAGGTCTGCCTGGATGATCAAAACAGATGGGAAGGAGC
chr21	9640235	9640355	Diab_B_31	2	+	good	CATGGTGGGGCAATGATCCTCTTCTGTTGCCTCCTGGAGATTCAAGCATTATATATGGAGAGCTATCATCTCTACCCCTCCTCCCGGTTTACTCTCATGGTGAGGTCAGGTAGAGTTTAG
chr21	9716051	9716171	766574_40656679_Diab_731_1	2	+	good	TTCGACTCTCAGTTATGAACCTAACAATGAAAGAGGAAAACAAATCCTTATCGTACTTCACGATCGCCGCAGTCATGATGCAGAATGTGTCCGTCATCCCCAATTTTCCCTGCCTCATGG
chr21	41244869	41244989	766574_40656690_Diab_742_2	2	+	good	TGTGTGTGTGTGAGTGTGTGTGTATGTGTGTGTGTGTGTATTAGAGAGGAAAAGCCTGTATTTGGAGGTGTGATTCTTAGATTCTAGGTTCTTTCCTGCCCACCCCATATGCACCCACCC
chr21	42619433	42619553	766574_40656693_Diab_745_4	2	+	good	CGCCTGTTTGAGATGTTTGCCTGTACACCCGTTCATGAATGCTCTGTGAGGTCCTCTCTGGCTATAAGGCCCCATTGTTTTAAAGACAGCAACTTACAATAACTTAAAATGTCTGTTTTG
chr21	43431304	43431424	cg08155625_IDT_3355	2	-	good	ACAGCAGGGCCTCTCGAGCCTTTGTGGACATCTGGAGGATGACTCCGAACTCACCCTCGCGTTGCACCGTCTCACCTCTCTCTGGGGACCTGTCCCTTCCCACAGTGAACTTCGAAGCAT
chr21	43449742	43449862	cg20999167_IDT_3356	2	-	good	AATCAGATACACAGGAAGGGCCGGGGTCCTGCCACCTGCACGTTAGACCCTGAGGGTGACGTTTGCTCTTTGATCCTCTGGTCCTTTGCGCTCCGGGGGCCTCTGCCTGGCATGGAAATG
chr22	19656454	19656574	cg25476775_IDT_3361	2	+	good	AGAAGCTTCCTGCAGTCCCTGGGTGCCACTGGCTGGCTCTGCGGCTTTCTTGGAGGGCCCGCGGCCTCAGCCCGGCTCCCTCCCTCAGCTCTGGTGCGTGGCCGCAGATGACCCGAGCGG
chr22	20699604	20699724	cg23406864_IDT_3366	2	+	good	CAAATTCTGTGGGGTGCTCTGTGGGGTGGGGACCAGCCTTAGAGTTCTCATCGGAAGCCCGGGGTGGCTGGATGGGGGCAGATGTTTTCAGGGCAAGAGCGGCTTGGCTCGCCTCTCTGG
chr22	20452061	20452181	cg12259507_IDT_3583	2	-	good	ATACTCACCTTAGTTCTTTGCAACATATGAGGCACAACATACATATAGTACACCAAGCACGTGGTAAGTTAGAAATGACAGGAAAGTGCTCCCCAAAGTAGTGGGAGAGGTAATGTGGTC
chr3	32391390	32391510	cg21096345_IDT_0935	2	+	good	AGGAAGGCCCACCACGGAACTTTCTGGGGTGATGGGCACGTTCTATTTGTTGATCTGGGCGACGGTTACACAGGTGTACACATATATAAAAATTAGTGGAGCTGAACACGTAAGGTCTGG
chr3	46577237	46577357	EPIC_v2_IDT_619_6	2	+	good	CTATCTCAGTTTCAAGCTTCCTAGTCTTCCCCACACACACACACCTAGCTCCTCAGGCGGAGAGCACCCCTTTCTTGGCCACCCGGGTATCCCCCAGGGGGAGTACGGGGCTCAAAACAC
chr3	46577475	46577595	EPIC_v2_IDT_620_1	2	+	good	CTTTCCACCACCCCTCCAACCTGGAATCACCAACTTGATTAGAGAAACTGATTTTTCTTTTTTCTTTTTTTTTCCCAAAAGAGTACCTCTGATCATTTTAGCCTGCAACTAATGATAGAG
chr3	46577595	46577715	EPIC_v2_IDT_620_2	2	+	good	ATATTAGGGCTAGTTAACCACAGTTTTACAAGACTCCTCTTCCCGCGTGTGGGCCATTGTCATGCTGGTGGGCGTCCCGCCCACCTGAAAGGTCTCCCCGCCCCGACTGGGGTTTGTTGT
chr3	46577715	46577835	EPIC_v2_IDT_620_3	2	+	good	TGAAGAAGGAGAATCCCCGGAAAGGCTGAGTCTCCAGCTCAAGGTCAAAACGTCCAAGGCCGAAAGCCCTCCAGTTTCCCCTGGACGCCTTGCTCCTGCTTCTGCTACGACCTTCTGGGG
chr3	58008360	58008480	EPIC_v2_IDT_637_5	2	+	good	GGGCGGCTCAGCGCGCAGGCGCGGGGCCAGGCGCCTCGCGCGGCCAGGGGCGGGCGGCCGCAGAGCAGCACCGGCCGTGGCTCCGGTAGCAGCAAGTTCGAACCCCGCTCCCGCTCCGCT
chr3	58008480	58008600	EPIC_v2_IDT_637_6	2	+	good	TCGGTTCTCGCTCCTTCGGCCCTTGGGCCTCCAAACACCAGTCCCCGGCAGCTCGTTGCGCATTGCGCTCTCCCCGCCACCAGGATGCCGGTAACCGAGAAGGATCTAGCTGAGGACGCG
chr3	98657486	98657606	cg02466830_IDT_0994	2	+	good	GGGGAGAGTCAGGTGTCGGCGAGCTGGAGCTCGGTGTGCCGGCACCCAGTGACTGCTGGCGGCCTGGGCTGCTGGGGCCGACGCCTGGGTGGCTGCCGCCGCCGCACCTGCTGCGAGATA
chr3	112332666	112332786	EPIC_v2_IDT_646_1	2	+	good	AACTCTTCACCAAAGAATTGATCACATCATGAAAGGTGAAATCATTACGGAATTGCTTAAATATATAATTTGAATCTGGATTTAAAAATAATAAATGTAAGTTTTTTCTTTAAAAAAAAA
chr3	122680869	122680989	EPIC_v2_IDT_648_6	2	+	good	GAGCGGAGCTGAGGATGGCTGTGCCCGGCTCCTTCCCGCTGCTGGTCGAGGGCTCCTGGGGCCCCGACCCCCCGAAGAACTTGAACACCAAGTTGCAGATGTACTTCCAGAGCCCGAAGA
chr3	128052478	128052598	EPIC_v2_IDT_651_2	2	+	good	GGCCGCGGGCAGCGTCGCCTCACGCGGAGCAGAGCTGAGCTGAAGCGGGACCCGGAGCCCGAGCAGCCGCCGCCATGGCAAGTGAGTCCTGTAGGGAAGCCCTATTGAGGCCGGGACGGA
chr3	128052838	128052958	EPIC_v2_IDT_651_5	2	+	good	ATTTCTGGAAGTCATCAAGCCCTTCTGTGTCATCCTGCCGGAAATTCAGAAGCCAGAGAGGAAGGTAAGTACCCCAAATCGCCAACAAAGAAGGTTTCAGGAAACTGTCTGGACTCTGGA
chr3	129121250	129121370	EPIC_v2_IDT_653_2	2	+	good	GGAGCGCCTTCCAGGGGCCCTGGCCGGCCTCCCACCTTGACCCGCTTGCCCTGGATCTCCAGCGTCTTCATGGTGAAGTCGACGCCGATGGTGCTTCCCTGGCGCTCCGAGAAGGCGCCG
chr3	129121370	129121490	EPIC_v2_IDT_653_3	2	+	good	GTCTTGAAGCGCTGCACCACGCACGTCTTGCCCACGCTTGCGTCGCCCACCAGCACCAGCTTGAACAGGAAATCGTACTGCTCGTCCGGGTCCCCCGGGCCTGGGCCCGGCCCTGCCATG
chr3	129121905	129122025	EPIC_v2_IDT_654_3	2	+	good	CGACCCGGGTTCCGCCTACGTCCCCGCCCCCGACTCCGCCCTCAGCTCCGACCTCGACTCCGCCCCCAGGCCCACCTCAGCGCGCCCCGACTCCGACCCGACTCTGCCCTCAGCCCGACC
chr3	146544001	146544121	EPIC_v2_IDT_657_1	2	+	good	TGATAAATGACAGCTTGCAGGCTGTATTAACCATTCCTTCTAATAGCCCCACTACGCTGGCACATGCTCCTGAGCCCAGACTCTACCCAGGATTCAGGGCCGCTCTCTACCTGTAAAGCA
chr3	146544121	146544241	EPIC_v2_IDT_657_2	2	+	good	GTGTAGCTAAGGGGAAGCTGAGCCCCGCAAGGCGTTTTCAGGCAGGGCACCCCTTGTCATTCGAATGGTTCTGGGGTGAGCCCGGGTGCCGCTGGGCCGCCTGGGGCCCCTTGCCGTGTA
chr3	146544841	146544961	EPIC_v2_IDT_657_8	2	+	good	GTTAAGGAGAGGAACTGGGACTCCGACACTAACTGGAACTGGAAAGTCATCAGCTGGGGAGTGGCCTCCCCCGGGAACTTTCTTTACTCTGGCTTTGACCTCCATCCCTCGGAAGCCCGT
chr3	190321958	190322078	EPIC_v2_IDT_663_1	2	+	good	CGCTGTGAGGTGGGGGTGCACTCACTGCTCAGATTCAGCAAGGAGTCAAAGACTTTGCACTGGATCTGCCCGGTGCTCTGCGACACGCAGGACATCCACAGCCCCTCGTACATGGCCTGG
chr3	194687071	194687191	cg00166216_IDT_1092	2	+	good	GGCGCGCGGCGACGGCTGCACCGACCTTGCTGTGGGCAAGATCTGGAGCAAGAGCGAGGCGGGCCGTCAGGGCACCAAGATGAAGCTGACGGTGAGTGCGCAGGGTATCCGCATGGTGCA
chr3	124269106	124269226	cg05766129_IDT_1011	2	-	good	GCTGAAAGCACTGGTCCAGCTTGAGCTTGCGCACATGCCACATCTGGTGCAGGTGCTGCCGGGTGGAGTGCAGCTTGTCCAGGAGACTGGTGATCTTGGGCACCAGGCTCTGGAAGTCAG
chr3	155240814	155240934	cg01334229_IDT_1048	2	-	good	AGGTGGCAACAGTGCTAGGCGACTCTGGTGTGACCTCATAATGGCCTTGTCTTCCACTGCGTCTCCTCCCAGAGCCCAAGAGGCCCTGAGCCTGTGGCACCTAGCATTGAAATGGGGAGC
chr3	187725419	187725539	cg18146226_IDT_1073	2	-	good	AGCCCTACAAATGCGAAACCTGCGGAGCCAGATTTGTACAGGTGAGCAGAGTGGGCAGGCGAGCGGAGCGGGCAGGCGAGCGGAGCGGGCAGGCGAGCGGAGGAGTGGGCAGGCAAGCGG
chr4	145098285	145098405	EPIC_v2_IDT_683_9	2	+	good	TGGCTTGCGCGTGCGGCGGCTGGGCACCGCCATTTTGGCCGGTGGCCGTGAGAACACGCTGTGTGGCTGAAAAGTGAAGGCAAGAGCTGATTTGGCCTCTGTGCTCCCCTCCGCAAGGGG
chr4	6904243	6904363	cg06620034_IDT_3462	2	-	good	GAAAGGAAATGTACACATATTTCAGTGGTTACCTCTAGAAAGCAGTATTACAAGTACAACGTATTTTCTTCTTTGGACACATCTGAATTTGCCATTTTTGTTATTGTTGTTTTTGAGACA
chr4	119725750	119725870	cg01883540_IDT_1177	2	-	good	TCTGAATCAGAATCTGCCTTTTCACAAGATCCCCATGTAATTCACATGCAAGTAAACATCGAGAAGCATTAGTCTAGGCTGTCAAGGCCAGGAGTCAGCAAACTTTTCCTATACAGGGAC
chr5	267865	267985	cg02495120_IDT_1222	2	+	good	GATGATCTCTCTTTTTGTTGGCAGATGGTGGTCTCTGCTGTAGCTTTGTCCCCTGGTGACGGGACTCAGGCAGCAACCCCCATCATTGGCAATACCCCCACCTCTGAGAATGTGGAGAGG
chr5	843807	843927	cg16999677_IDT_3465	2	+	good	CAGGGGGTGTGCACGGGGTGGGCAGGGGCGGGCGTGGGGGGCACAGCGGCAGGGGCATGCGGGGCATGTGGGACAGGTGTGGGGGCGGGGAGGCAGGGGCAGGGACACGCAGGGCATCTG
chr5	45695760	45695880	cg06498267_IDT_0100	2	+	good	GAGGGAGAATTTGTTGACCCCGGGCTGCAGCATGGAGGTGAACTGCCTCTGCATGAAGCCGTACTGCCGCCGGGGCCCCTCGGCGTCTTCGAAGCCCCCCGCCGGCTCCTCGCCGCCGCC
chr5	90474082	90474202	EPIC_v2_IDT_698_4	2	+	good	CTCTTTGGCCTCTCGGTCCTGCAAGAGGCCGGAGGAGTACAGGTACTCCGGGAGGCTGCGCAGCCCCAGGCCTGTATCGATCACCACGTCCTGCTCGGAGCCGCGCACCAGCCAGATGTT
chr5	90474202	90474322	EPIC_v2_IDT_698_5	2	+	good	GGCACGGTTGCCCGACTCGTAGAAACGTTCTTGAATCCAGAAGATACCATCGCCTAGAGACTTGTGGGCGTACCACTCGAGCGCCGACATGCTGGGCAGGGGTGCAGCCAGGCGGGGTGA
chr5	177517595	177517715	EPIC_v2_IDT_719_12	2	+	good	TCCAGGGAAGCGTGGCAATCTCAGGCCGGGAGAGGAGAGGCGTCCTGGGCCAGGGCGCTGCAGGAATACAGGTCTGGCGATGTGCAAGTACACAGATTCACCAGGCAACAGCATTGCGGC
chr5	177517715	177517835	EPIC_v2_IDT_719_13	2	+	good	AAGGGTGGGATGGGGAAGCCAGACCTAAGGCCAGAAAAGGAGATTGCGACCAGAGCATGCCTGCTGTGACTGTCAGAGTAAGTGGTTTCAACTTTATTAGAGACTTCTAAGGAATGACTT
chr5	142359452	142359572	cg19933985_IDT_1344	2	-	good	TATGGACCACCGCCGTTATCTGCAGTCCATCATTAACTGAACCATCATTATGCAGCCTACGACTGTACACATATATATGTATAGACATATACACATATACATACACTTACATATATATAA
chr5	177943916	177944036	cg12513616_IDT_1386	2	-	good	GAGCAGGGCGCAGGCGGGAGCAGGGCGTGGTGCTGGGAAGGCCACCACTAACCTGGGTCCGCTCGCCTTTGCACGCACAGCCCCTCCTTTCACCAGGTGCACCTGCCTGCAGTCCCTGTG
chr6	391605	391725	EPIC_v2_IDT_722_1	2	+	good	GCCCGCCCGGCCGGCCCCGGCTCTCGGCTTGCAAAGTCCCTCTCCCCAGTCCAACCCCCGGCCCCCACAGGCCTCGGCGCCCCGCCCCGCCCCAGGCCCCGCCCCAGAGAGTTCTATAAA
chr6	26364111	26364231	EPIC_v2_IDT_724_1	2	+	good	ACTCCCAGCTATTTTGGCCTCCCTTTGAAGGATTTCTGGGAGAAGTACAAGCCCACAACTTTCACCTACAAACCGCTGGCTCCAACTTAGTCCCTTGGCCTGCCCTATCTTCAAGGGGGA
chr6	26364471	26364591	EPIC_v2_IDT_724_4	2	+	good	ACTCCTTACAGAGATGGTGTACAGGAAACGAGCCTTACAGAGACCACAGCCTATGGAGTGTCTAGCTTCAGAGAATATGTACTCCACTGGCAGCGTGAGAAACAAATACCCAAGAAAATA
chr6	26365260	26365380	EPIC_v2_IDT_725_4	2	+	good	TGAGAGGCTAAGCCATAATAGAAAGAATGGAGAATTATTGATTGACCGTCTTTATTCTGTGGGCTCTGATTCTCCAATGGGAATACCAAGGGGTAAGTGCAGGAAATTGATTAGAGCCTG
chr6	26400844	26400964	EPIC_v2_IDT_726_2	2	+	good	CCGCTGCACCTCCAGGTCAAAAGCCTACATCGCAGGCAAGAGGAAGAGGAAGTACAGAGAGTGTACCCTCACACTCCCAGCTCTTTTGGCCCCTCCTTTGAAGGATCTCTTGGAGAAGCA
chr6	26401960	26402080	EPIC_v2_IDT_727_1	2	+	good	CAGTAGCATTTTAATTAGTGCTCATCTTTCTCTCTTCACCACATTAAAATCTTTTCCCATTGTGTTCTGCTGATATTTCTATTATGATAAAAGACTTAAGACAAGTGACTATATAGAAAT
chr6	26402320	26402440	EPIC_v2_IDT_727_4	2	+	good	CCAGAAGGAGATTTAACCATAGTAGAAAGAATGGAGAACTATTAACTGCCTTTCTTCTGTGGGCTGTGATTTTCAGAGGGGAATGCTAAGAGGTGAGTGGGGGAAGTCGATTAGAGCCTG
chr6	29722884	29723004	EPIC_v2_IDT_731_1	2	+	good	AGAAGAAAAGGAAGAAGAAGAAACTGTCTCTACACCTTCATTCTCAGGACAAGTTCATTGTCTGGCACCAAGCTCCTTGGGGTGAATTTTCTTCCAAAAGAGTCCGGGGAGTCCAGGTAT
chr6	30562621	30562741	cg11460110_IDT_1456	2	+	good	ATCCACCACTTCCCCCGTGTGGGGTCCAGAGTGGTGTTGCATCACTGGTGCGCGGCATACGCGCTTTCTTCTGATCCAGCCTGTAGAGACTCGCCTTTGGGACCCATCTTTGCTTCCTTT
chr6	30743603	30743723	EPIC_v2_IDT_744_1	2	+	good	AAGTTAAAATAAATATTACGTACACATCTCCATCACCTAGGAGGACGTACATAAATACATATAAATATTAATTAGGAGCAATAAGAAATAAATTAACGACGCTCTCCTTCCCACCGGGCC
chr6	30743843	30743963	EPIC_v2_IDT_744_3	2	+	good	TCCCAGTTGGGGATACGCTCTCGCGCACCAGGTACGCCTGGTGTTTCTTTGTGGTTTTTCGGATTCTTTTTGGGGAGTGCGGGGAGTCACAGTTAGAAGGCGGCCGGGTGTTGCTGGAGG
chr6	30744083	30744203	EPIC_v2_IDT_744_5	2	+	good	GGCGCCGGCACACCCTCTTCAGCCATCAGGATCTGGCAGAAGACGATGGTGAGCAGCAGAAAGAGAAGCCTTTTGGCTGGGTTCGGTTCCTCGACTGGCAGCTGGCGCCGGACCTAAGGG
chr6	30744323	30744443	EPIC_v2_IDT_744_7	2	+	good	AACCCTGCGGCTGCGCTTTCGGTGCCCGCGAGAGGCGCTGGGGCGCCCGGCAGGGGCCGCTGCGGGCTCCGGGAGAGGGTCGAAGGTGAAGATCTCAGGACCGGAGCCCCGCCGGGGTCC
chr6	31272754	31272874	EPIC_v2_IDT_747_1	2	+	good	TTATTGATACAGTAGGTAGCACAATATTGGTAATCCCTGAATGATTAGAATTCCAATCTGTGAAAGACCTGTGTCAAAACTGCATTACAATTAAATTCTCAAAGCTCCTGTTTTACTTTC
chr6	31616019	31616139	EPIC_v2_IDT_756_1	2	+	good	AGTTGGTTGGCAACCCCTTCCTCAGTCCCCTGCTGAAAACCCTCCAGTCAGCGCTTATCCCTTCTGCTCTCTCCCCTCACCCAGAGAAATACATGGAGTTTGACCTTAATGGAAATGGCG
chr6	32637273	32637393	EPIC_v2_IDT_760_3	2	+	good	TCCAGGGCTCTTAATACAAACTCTTCAACTAGTAACTGAGATGTCACCATAGGGGATTTTTCTAATTGGCCAAAACCTGACTTGGCAGGGTTTGGTTTGGGTGTCTTCAGATTTCCTTGT
chr6	32637393	32637513	EPIC_v2_IDT_760_4	2	+	good	CTTGAGGTCCTCACAATTACTCTACAGCTCAGAACACCAACTGCTGAGGCTGCCTTGGGAAGAGGATGATCCTAAACAAAGCTCTGCTGCTGGGGGCCCTCGCTCTGACCACCGTGATGA
chr6	32668203	32668323	EPIC_v2_IDT_761_1	2	+	good	TAAACCCAGTCTAAGGAGGGTCTCCACTGCTGTGATGGACGCATAAAGGAGGAACCAAATGCACACCTGGAATGGAGTTGGGGCAAGGAAGAATAGGCAGAGAGACCTGAAGGTGCCCTC
chr6	32740622	32740742	EPIC_v2_IDT_762_1	2	+	good	TGAGCCAGCCAAAGCTTTTTTAATGTAATCAATGTCCCTAAATTTCCTTTAAATATATTCAAGCAGCTCCGAAACACAGAGCATAAAGATTACTAGAAGCAAAACAAAAAACTGTGTAAA
chr6	32740742	32740862	EPIC_v2_IDT_762_2	2	+	good	AGATCGGTTACTGTAGGCAGCACCGCATGACAGTCTAACCCCTTTAATTGCCCTGGTCAAAAACACCTGGAGCTTTTGAGAACTTACCCAACTGGATTTATACAAGTAGAAAAGGCAAAG
chr6	32741263	32741383	EPIC_v2_IDT_763_1	2	+	good	GGCTCTTAATATAAACTCTGCAACTGGCAAACAATATGTCACCATAGGGGATTTTTCTGATTGGCCAAAACCTGACCTGGCAGGGTTTGGTTTGGGTGTCTTCAGATTTGCTTGTCTCGA
chr6	32741383	32741503	EPIC_v2_IDT_763_2	2	+	good	GGTCCTCACAATTGCTCTACAGCTCAGAGCAGCAACTGCTGAGGCTGCCTTGGGAAGAAGATGATCCTAAACAAAGCTCTGCTGCTGGGGGCCCTCGCCCTGACTGCCGTGATGAGCCCC
chr6	32741503	32741623	EPIC_v2_IDT_763_3	2	+	good	TGTGGAGGTGAAGACATTGTGGGTGAGTACATGAGTGAGGAATGTTCTCTGGAGCTGAAAAACAGTAAATTAAAGGAAAAGAGAGAGTGTAATTTGCTAAGAAATAGTAGAAATTTCCCA
chr6	32741623	32741743	EPIC_v2_IDT_763_4	2	+	good	AGGGTCTTTTCAATATTAAGAAATTTTAAAATTATGGCAGTTCCTCCTTTAGGAAACCAGAGCTCCAACCGACTCTCTTTGCTACCTGTGCTATTGGAGTTTACCAAGGACGTTGTTCTG
chr6	32741743	32741863	EPIC_v2_IDT_763_5	2	+	good	TTTATATTATATCCAGAGACTATAGCCTGGAGGTCTGTGTGGCATTCCATCATGATTGCCTCAAAGACTAGGGATGTTTCCATGAATGGAGTATTTTTTTGTTATTAAAAATTTCTGAAC
chr6	32763375	32763495	EPIC_v2_IDT_764_1	2	+	good	GGAAAGTCTCTGGCCTCAGCCACTGGGGTGCTCAGCATCACCAGCATCACGGTCACAGCTGCTGCCCAAAAGCCTCCAGGGATCTGCAGAGCCATCTTCCAAGACGTAAGTGAGACCAAG
chr6	32763495	32763615	EPIC_v2_IDT_764_2	2	+	good	GAAAAAGCAGTGGTAGTCAACACAGCTCAAACCTAATGGATCTTATGTACCTGCCGGAAAGAATAAAAACCTCTGGATGTTTCCATGTGTGGTAGGATTGGGGAGTCCCTAGGAAAGGAA
chr6	32763615	32763735	EPIC_v2_IDT_764_3	2	+	good	CCAATCAGCACTGGAGCTGAAGGACCTCATCTGCCTCTGGGCAGACGTTTTTCTGTGAAGATTCTCACTCCAATGCCTGGCACTGTTTCTTCTTCAAATTGCACTAGATGAACATTTGAG
chr6	32764547	32764667	EPIC_v2_IDT_765_1	2	+	good	GGTACCAATGTGTTTTTATAAATAAATTTCTTACTTATCAGGCTTACGTTGCCCATGGCTAGGGATAGTACTAATGGTTATAAAGCAATTAAAACAATGCCTGACAAACATTACTGGTAA
chr6	32764667	32764787	EPIC_v2_IDT_765_2	2	+	good	TCCTAACCAAGACAATAAATATCTCCACCTCTCTTCTTGTCTCCCTTCCTCCCACTCTTCCCTGTATATTAGTAAAGTAGAAGATAGAGAGCATCTAAAAGCAGAATATGTTTACCAGGT
chr6	32764787	32764907	EPIC_v2_IDT_765_3	2	+	good	AAAAAGAAACAGGGAAGAGACGGTAGCAAGAGGTTTGCAATAGTGGCACATGAAAGCATTGAGCCACTCTAATATTCTGTATTATTCTGTGCATAGATTTAGATCACCTGAGACTGGGAA
chr6	32764907	32765027	EPIC_v2_IDT_765_4	2	+	good	CGTTGTTACTGGGCTTCTAGCAGCAGTGGTGTACTCAGGATCAGGGTAACCCCCAGTCTAAGGAGGGTCTCCACTGGTGCGATGGAAGCATAAAGGAGGAACATCAAACTCAGACCTAGA
chr6	32765027	32765147	EPIC_v2_IDT_765_5	2	+	good	ACGGAACTGGGGGCAAGAAAGAATAGGCAGAGAGGGACCTGAAGATGCCCTCAATGTCCTCTCAGTCCCCACCTCAGCGTCCCTCAGAATAGAGGCCTCTGGCCCACCCCTTCTTCCTGT
chr6	33075235	33075355	EPIC_v2_IDT_767_2	2	+	good	GATCTTAAGAGCTTTGCTATAAGGCAGGTTATATCATCCCCATATTGAAGACAAGGAATCGAAGTCCAAGAGAGGCAGTGTCGTTAAAGCTGCATATTTACATGGTAGGGTAGGTGGTGT
chr6	33075355	33075475	EPIC_v2_IDT_767_3	2	+	good	GTCCACGCTCCCAGTGTAAGGTCCCTAGACTGAGCCCTCCTGACCCTGATGACAGTCCTGTGGAAGAACCTGGTAACTCCTGCACATCGCAGGACTCACAGACCTCTGGGAGAAAGTAAA
chr6	33075475	33075595	EPIC_v2_IDT_767_4	2	+	good	TATGAATGGGTGCTAATCTTAAACACACCCTTGGACAAAGGCAAGACAGACAGACTCAGACCTCATTTGAGTTCTGAGATGGGTACTCTAATCCCTCTAAGTCATGCCACTGAATGACCT
chr6	33075887	33076007	EPIC_v2_IDT_768_1	2	+	good	TCCATTGGTTCTTTTCTCAGACTCTGTCCAATCCCAGGGTCACAGAAGACTACTTGGGTTCATGGTCTCTAATATTTCAAACAGGAGCTCCCTTTAGCGAGTCCTTCTTTTCCTGACTGC
chr6	33076007	33076127	EPIC_v2_IDT_768_2	2	+	good	AGCTCTTTTCATTTTGCCATCCTTTTCCAGCTCCATGATGGTTCTGCAGGTTTCTGCGGCCCCCCGGACAGTGGCTCTGACGGCGTTACTGATGGTGCTGCTCACATCTGTGGTCCAGGG
chr6	33076127	33076247	EPIC_v2_IDT_768_3	2	+	good	CAGGGCCACTCCAGGTAAGAGCCGAACTGCCATTCTTGGAGGGTCTGGCTCAGGGAACAATTCCTAGGGGACGTTATCTTTAAGGGATCAAATTCTGAGACAGGCTGCGGGGGCTCCTGC
chr6	33080196	33080316	EPIC_v2_IDT_769_1	2	+	good	GAGAAAGAAGGAAGGGAGGGCTTCCTGGAGGAGGTGGCATTTGAACCAGGACTGACATCAGGATGGAAATGTCAGTCAGGGAGTTAAGTAGGGGGAGCAGCTCCGCCCTCCACGTCCCCA
chr6	33080436	33080556	EPIC_v2_IDT_769_3	2	+	good	GTGCCCCTGAGCTCATTCTTTTCAGTAAATTCTCTCTCTGCGTGGTGAGAAAACAGGCCTGGAGAGGCTCTGCGACCCGCTTAGGACCACAGAACTCGGTACTAGGAAAACTCCTATTTT
chr6	33080915	33081035	cg12893780_IDT_1500	2	+	good	CATGACCCTGCAGCGCCGAGGTGAGTGAGGGCTTTGGGCCGGCGGTCCCAGGGCAGCCCCGCGGGCCCGTGCCCAGGGCGCAGGAGCAGCCGGGTTGGCCTAAGGGACCTTAGTGCCGGG
chr6	33080916	33081036	EPIC_v2_IDT_769_7	2	+	good	ATGACCCTGCAGCGCCGAGGTGAGTGAGGGCTTTGGGCCGGCGGTCCCAGGGCAGCCCCGCGGGCCCGTGCCCAGGGCGCAGGAGCAGCCGGGTTGGCCTAAGGGACCTTAGTGCCGGGC
chr6	33081036	33081156	EPIC_v2_IDT_769_8	2	+	good	GGAAAGGGGACTTTGGGTTGGGGATTCATGGGGGGAGCCCATCTGGAGCTTGTCAGGGGAGCGAGCGCGGGGACCTGGACTGGGCTGAGCATGGAGTGAGGAGGACGAGAGCAGAGAGAC
chr6	33081038	33081158	cg02197634_IDT_1501	2	+	good	AAAGGGGACTTTGGGTTGGGGATTCATGGGGGGAGCCCATCTGGAGCTTGTCAGGGGAGCGAGCGCGGGGACCTGGACTGGGCTGAGCATGGAGTGAGGAGGACGAGAGCAGAGAGACCC
chr6	44247098	44247218	EPIC_v2_IDT_772_6	2	+	good	CTCTCTCGAGTCACTCCGGCGCAGTGTTGGGACTGTCTGGGTATCGGAAAGCAAGCCTACGTTGCTCACTATTACGTATAATCCTTTTCTTTTCAAGGTAAGGCTGAGATCTCCGCTAGG
chr6	48068416	48068536	cg20116804_IDT_1542	2	+	good	AGGCTGTGGCTGGGAGCGACCAGGCGCTCCAGGTCGCCCTCGGGCTGGAAGCGGTTGAGCGCGCTGAGGCCGAAGGTGATTGTCAGGACTGCGGGCACGGTGAGGAAAAAGACCGGGTGC
chr6	85642786	85642906	EPIC_v2_IDT_774_5	2	+	good	CAGTCGTTACCTCCCCGTTGGGCTGAGGCGGAGAAATCCTGTCCGATGGTATCGGGTTGCGGGAAACGCGTGCTCGCTGCTCCCTGTGTCCGGCGCGAGTGGAGCTGTTGTAAAATGGCG
chr6	85642906	85643026	EPIC_v2_IDT_774_6	2	+	good	GCCGAAGCTCACGCCGCTGGCAGCAAACCCGATCCAGTTCCACTCGCCTCCGAGCGCGCTCCCGGTGCGCGCGCGCGCCCCCGCGTGACCCCCCCTTCCCTTCCCTTCCCTTCCCTCCCC
chr6	85643026	85643146	EPIC_v2_IDT_774_7	2	+	good	TCCCTCGCGCGTCCGCTTCACTCACTCCCTCAGCCCCTGCCCTCCTCCAGCTCCTCCTTCTCCCCCTACCACCACCACCACCACTAGCCTCTGTCCGCCTTCTCTCGGCCTTTCTTATTC
chr6	85643146	85643266	EPIC_v2_IDT_774_8	2	+	good	CCGCCCCCCGCTCCTTTACCCCACTGCTCCCACTCCCCTCTGCGGTCGCTCAGGCACGAGTGGCCGCCTTTCCCCTTCTGGCTCGCACGCTCCCTCACTCCCTCCCTCGCTCGCTCGCAC
chr6	85643266	85643386	EPIC_v2_IDT_774_9	2	+	good	TCTCGGCCCGGTCCCCCAGTCCCTGCCGAGTCGGCTCCTCTCTTTCTCTCTCCCGCGCTGACGTGACAACGTAGCCTACGCCTCGGGACGCGCGCCCGCGGGCTCCGCCCCCACGCCGCG
chr6	85643386	85643506	EPIC_v2_IDT_774_10	2	+	good	CCGCCTTCCCCGCTCCTCACCCCTTGGGTTGGGGGTGGGGGAGGCACAAGACCCCGCCCTTCCGCTCCGACGGTGGCGGCCGAGGGGCCGAGACTGAATGAAAGGCCCGCCCCTTCCCCT
chr6	17282822	17282942	cg23207527_IDT_0112	2	-	good	CAGACATTTCTCACCTGGTTGCATGATCCTTGGTTTTGCTCCTAAGTATGCCAGGTTCACGTTGGCCTTTCTGCCATCAATGATGGGATTGGGATCCTTGCAGGCCCTTTCGGCAGCAGC
chr6	31411229	31411349	cg07603941_IDT_1465	2	-	good	CAGGACTACGCCGGATTCTAGATATCGCCGTAGTTCCTGCAGGCAGTCTGCATGCATAGCGTGATAGTGTGTCTTGGTCTTCATGGCATCTTCCTTCAAGAAATTCCTGACGTTCATGGC
chr6	32974592	32974712	cg25158622_IDT_1499	2	-	good	GATGTTTCCACAGAGCCTTCATCACTACCTTGTGTAGGTATTGCAGCTGGTTGGTAACTCGTCCTGGCTTTTTGGGATTGGACACCTCCGGGGGTGGTGGGTTGGCAGGGGTAAGTTGCA
chr6	55277478	55277598	rs2653349	2	-	good	CTTTAGCACATTGAGGATGCTAATTGGTAGATAGCAAATTGCAAATACCAAAAGCACAATCATCAACATCCGGGCTGTTTTCCTTCTGGCTCGGATCTGCTTTATTTCAGCCGCCACAGC
chr6	112087250	112087370	cg12289509_IDT_1575	2	-	good	AATCCAGCGGCCATGTTTCCTGCTTAATGTCCTATTCTCTTTCCTTCCTCTCCTCCGGTCGCAGTCGGCCAGTGCGGAAACCAGATCGGCTGCTGCTTCTGGGACCTGGCACTAAGGGAG
chr6	153131125	153131245	cg01535733_IDT_1602	2	-	good	CCTCGCCCGCTGGGTGCTGAAGTTGGGCGGATGGCAGCAAACCGGCTCCGCTAGAGGACCGAGCCGCCCAGCCCCGCTCCCCCGGACCCATCGGCGCGCTGCCCACACCTCCAGGCGACC
chr7	44325420	44325540	EPIC_v2_IDT_787_2	2	+	good	TGGCGGCGGCGGACGGGCTCGGCGTGCGCTCGGCTGCGCTCGGGCGGCGGCGACTCCGGCTCCCGCTCGCGGGCACGGCGGCGACACGGGCGCGGGCGCGGGAGACACCTCGGCTCGCGG
chr7	53187230	53187350	cg25550279_IDT_1710	2	+	good	CTTTGAGGTGAAATGGCTCTGGGCGTGAAAGGAGCAGGCGTTGGCAATGGAAGGACCACCGCGACCTCAGGCTGACCGTAGGGAGGGATCTTGAGGGCCCTCCGAGTCCCCGGGGCTTGC
chr7	66114769	66114889	EPIC_v2_IDT_791_2	2	+	good	CTGCCCCCCGAAAAAGGGGAACGCGCAGCGCGAGGTTCCGGGTCCGCCAAGCTCCCGGCATGCAGCGCGGCGATCCCGGCGAGCACCTTGGCGCGCGGAGCTGGCACCTTGGCGCTGTTG
chr7	66114889	66115009	EPIC_v2_IDT_791_3	2	+	good	GTGGCGGCGGAGACAGCTGTGAAGTGTGAGGTTCTTTGTCTGCTGGCAGCTAGGGGCGACGAGGCGGGACGTCATGGAAGTGTAAGTCTTCTCGGGCGCGTCCCTTTTCGCCCGAGGAGC
chr7	66115009	66115129	EPIC_v2_IDT_791_4	2	+	good	CCAACGGTTTGACCGCTGAGAGCTGAGAGCCGAGAGCCGTGGGGACTGGGCGACCCTCGTACGGGAGTGAGGGCAGCGGGCCGGCCCTGTCCGGGAGGGCCGCGGGGTGGTGACGGGGAC
chr7	66115129	66115249	EPIC_v2_IDT_791_5	2	+	good	GAACGGGACTCTCGCTTTGCCCTTCCGAACCTTCGCTTCCCCTCCACGCCGTGTCTGGTGCGGGGCCGAGCACTTCCGTGTCCGGCTGCCTTTCAATGTGCCCCCTCCTTCTCTCATTCG
chr7	66115249	66115369	EPIC_v2_IDT_791_6	2	+	good	TTTACCAGCGTTTCTGGGTCACAGTGCGGGGGTGGAGCCCAGTCTGGTATCCGACCCCGGACTTAGAAGGCTATAAAGGCCTGAGTCTGTCCGCCCTGAAAGTAGGTGGAGGAGAGACGA
chr7	66115369	66115489	EPIC_v2_IDT_791_7	2	+	good	ATCAGGGCCGGGTAGAGCTCTGCTTGCAGCTGTAGGCCCCTGGAGAGCCCTCGGAAGAGCTGCCCTCGGAATTTGATGGGAGCAGTAAACACTGTGAGGGAAGGGGCTGGTTTTGGGGTG
chr7	83749515	83749635	cg09826692_IDT_1731	2	-	good	GTCCTTCCTCCGAGGCTCGTGGGACCAACAGACGGACGCAGCCAGTGAGGGCTGGACTGCGGGACGTGGCCAGCACAGGGTGAGTGGTGCTCTTGAGTCCCTTCAAGTGATTACGACTTA
chr7	98208585	98208705	cg08853658_IDT_1740	2	-	good	GCACTTTTTCTGGGTTGCCCTTTCTGGCTTATTGACAGGGTCATTCAAAAAGACAAATTCGCATCTAGCTAGTAAGGAAATGAAAACTAGATTATTTTTGTTATAGGATTTAAAATGTAC
chr7	99287911	99288031	cg13373361_IDT_1742	2	-	good	ACATGCTCCGTCAGCTCGGCCATGGAGTCCACGTGCTTCTTGCGCAGTGTGGAGGCCGTCGCCTCGCTCTGCAGGGCGGCCTCTTCCAGCTCCCGCCGCAGCTTCAGCAGCTCAGCCTCC
chr7	148446049	148446169	cg20432646_IDT_1790	2	-	good	CCCTGCAGCCAGCAGCCGGGCCACCTGATTCAGCATGGGCAGGAGTGCCAAGGTGACACCGGGGGCGGTGTGCTCCTCCTCGAGCCGCATGGGGTCCAGCAGCCAGGTGGGCACGGACCC
chr8	935596	935716	cg17741799_IDT_1816	2	+	good	TGTCGCATTTGCATACTCCTGCACCGAGTTCCATGTTTCAGGGCCGGGTGTGCCTCAGTCGTGTTCTGTCATCCGTCGTGTCTAAGTGTGTTTCCTTCACAAGATCTCTACACCCCAGCA
chr8	17246971	17247091	EPIC_v2_IDT_802_7	2	+	good	CTCCCTGGCTGGCCGGTTTGGGCGTCTGGGCCGTGAAGGTGGGACCTCCTGTTCCGGGCCGCAAGTTTCCCTCTCCAGCCGCCCGCCGTTCGTAGCATGTCCCCCAGAACTCGGGGAGCG
chr8	17247091	17247211	EPIC_v2_IDT_802_8	2	+	good	CAGGCAGGACAGGCTTAGAGAAGACGCGGTCCCCAGCGCTTGGGCCACGGACGTCCCACCCCGCTCCTCTGTCGCTGGAGAACCGCCGGGCCGAGCCACTGGGAGAAGCAGGCCAGAGCC
chr8	17247211	17247331	EPIC_v2_IDT_802_9	2	+	good	TTCCAGGGCCTCCGGCCCGTGGACCCGAGGAGGATGAGCTGGCTTTTTCCCCTGACCAAGAGCGCCTCCTCCTCCGCGGCTGGGTCCCCCGGTGGCCTCACCAGCCTCCAGCAGCAGAAG
chr8	22244454	22244574	EPIC_v2_IDT_803_1	2	+	good	TTTAAATTCCTCCAGCAGTAGAGCAAACTTGGTATTCCAATTCCCTCCAGGCTTTGACCAAGAGCGCACACGAGGGCCACCGCCTTCGTGATCAGAAGCGGGTATGACTGGGCACCGGTT
chr8	22245414	22245534	EPIC_v2_IDT_803_9	2	+	good	CTGGTGATCTCGTCGCCCCTTCTCTCCCAGGCAACATGTCGGAAGGAAACGCCGCCGGCGAGCCCAGCACGCCGGGAGGGCCCCGACCTCTCCTGACTGGGGCCCGGGGGCTCATCGGGC
chr8	38150763	38150883	EPIC_v2_IDT_805_1	2	+	good	TGCGCATGTGTCTGTAGGAGCTCCCAGCGCACAGCTTGAATGTCGCTAGCAGCATTGTTTCCTGGCAAATGTGGCAGTGGTGGGGTCGCTGCCGCTGCTGCTGCCGCCGCTGCTGCTGCC
chr8	38150883	38151003	EPIC_v2_IDT_805_2	2	+	good	TCTTCTCTCAAGGGTGGTTCTTCGTCCTTCCTGAGCCCCTCAAGCTTCGCCTCTGAGTCCCGCAGCTGCAGCCTGGACCTGGTGTTCTGCGTCTTAAATGTCCCCCGCTGAAGGCTGTGC
chr8	54457924	54458044	cg02919422_IDT_0161	2	+	good	AGGGGCGCCCGCAGTGTCACTAGGCCGGCTGGGGGCCCTGGGTACGCTGTAGACCAGACCGCGACAGGCCAGAACACGGGCGGCGGCTTCGGGCCGGGAGACCCGCGCAGCCCTCGGGGC
chr8	73975967	73976087	cg07454192_IDT_1861	2	+	good	TTCTAGGAAGGAGGAGCCGCTGAGCCAAGGACAGAGCGGCGGGCTCCCAGCTCAGCTGGCGGATAACGCGCGCGGCCGGGAAGGCGGCAGGCGGGCGGCAGGCGGGCGGCAGGCGGGCGG
chr8	143815166	143815286	EPIC_v2_IDT_819_2	2	+	good	CGGGCTGGGGGCGCGCCTTTGGGCGGCAGGTGCGGGCGGCCGCTCACCTTGGGCAGCTCGCGCAGCTGGTTGGCGTCGAGCAGCAGCTCCTCCAGGCTGCGGCTGTAGCGGTAGATCTCC
chr8	23164037	23164157	cg04134048_IDT_1832	2	-	good	AACCTGGGCCCTCCTGGAGGTGCTGGGGGAGACCCAGCCTGAGTGCCTGGAAGTGACTGCGGGAAGGGAGTACAACTGACCACGCCTTTTTTCCGGGGTATAAAAGCGGAGGAGCACGTT
chr8	42974572	42974692	cg22561380_IDT_1847	2	-	good	CCACCATCTGGACCAATAAGAAAAGGCAATCGCTGGAGCCCGGGCTTTGCGAGGAGGAGCGCACGTGGGCCCAATGTTTCATTTTTATCTATCAGCACAATCATGTTCAAGTGAACCAAA
chr8	140791148	140791268	cg12075928_IDT_1911	2	-	good	GCTGTGGTGTACTATGATCATGCCTGTGAATAGCAACCACACTCGAGTCTGGGTGACTTCGTGAGACTCCACCCCATTTCTTAAAACACAGACACACACACACATAGAGGAATCATGAAC
chr9	21079319	21079439	EPIC_v2_IDT_828_3	2	+	good	ACATATATAAATGTTGATTATATTACTATCATAGTAACAAAGACAAATGTCCATCAGCAGGGAGCTTGTCAAGTAATACTATCACGTGGACAAGATGGAATATTATTCAGCCATCAAAAA
chr9	21142550	21142670	EPIC_v2_IDT_830_2	2	+	good	TCTCTGACATTTTTCTTCCTTCTAGAAAACATTCATGCAGGTCCATGTGGTTACGCTTCACTGGGACCACAAGGTGAAGATTAATATAGACACTGCTTTTTCTTTCCATCATTTGCTTAC
chr9	21240228	21240348	EPIC_v2_IDT_842_1	2	+	good	TTAATAACACAGACATACCATATATTTGTTGATATACTGTACATATCTATTTATAAGGAGTGTAAAGTTTAATCTTTTTATTTAACATAGTGTTAAGAATGACCAAATGGGCTGGGCCCG
chr9	21305427	21305547	EPIC_v2_IDT_843_3	2	+	good	TTTCTACATAGATGTACAGGAGTGTTTCTCAGTTTATTTATTTTTACATTATTACCTCATCTTCCTCTGCCACATATGCTTTTTAGAAATTTTTTTTCTAACTAAAAATCCCATTAAATT
chr9	81688252	81688372	EPIC_v2_IDT_864_2	2	+	good	GGCCGGGGCTCTGTTCCCCGGCAACTCAATTCTCCGGTCAATTTCCAACTTTAATCCCGCCGAGGAAAATTAAGCCGGAAAGCCAAGCAGAAGCGGGGAGCGCGCTGGCCACGCACGCGC
chr9	81688372	81688492	EPIC_v2_IDT_864_3	2	+	good	GCTCCGCCGGGCGCACCGGCCACTCGGCGCCCGCAGCTGCTCCGGCTCCCGCTCCCGTCGGTGCGGGCTCCGGCCCTCAGGGCCACATTAGTGGGCGCCCCAGGCCCAGCTGCTTCAAGA
chr9	81688492	81688612	EPIC_v2_IDT_864_4	2	+	good	ACCTGCGCGGAGACGTCGGGCGCTCGGGGACTGTGCGCGGGGGCAGCGCTCCAACCCCCGGCCTCAGCTGCCCGGGCGGGGAGGCGGGGGCGCGGTGACTCCGACCGCACTCCCCTCGGC
chr9	81688612	81688732	EPIC_v2_IDT_864_5	2	+	good	GATCCGCGTGCGCGGCGCCAGTCCTGGGCAAACAAATCCAGACGGACTGCTTTTCTTTGCTCTTCTCCTGGTCCGCCTCCTCTTCGGGCTTTCCCCGAGGCGGCGGCGGGCGAGGTGCAG
chr9	81688732	81688852	EPIC_v2_IDT_864_6	2	+	good	GTGGCGCGGCGGCCCCCGCTAACCCCACACAAACCCGACGCTTTCGGGGCGACTCCCGCAAGATTCGGCTGCGCCTTCGGCCGGGTGCTCGCAGGCTCCCGGGACGCAAAGGGGAGCGAG
chr9	81688852	81688972	EPIC_v2_IDT_864_7	2	+	good	GTTGAAGACGCAGCGGAGGCTCCTGGCCGGGGAGCGACGGATGACGAGGCGGGGAAAGTGCGGAGGGCGCGCCGGGAGGCGGCTCGGCACGCCCCGTGCGACCAGCACTCGGTGTTCTCC
chr9	81688972	81689092	EPIC_v2_IDT_864_8	2	+	good	GCGGTTGCACAAACCCTCCGGGCCCGACGGGGCTACTCCACCGAGAGCAGTCCCGCAAGTGCCCAATGCTCCTCGAGCCCGGGGAGCATCAGGGCGCCGCGCCTCGGGCGCACTCGCCCT
chr9	81689212	81689332	EPIC_v2_IDT_864_10	2	+	good	TTCTCTCACCACCCGAGGGACGACATCCACGAGATGGTGGGGAAAACAGCAGGAGTGCGCTCCGCCAATCGGCCACCCTCCCCGGCGGGCAAACTCTGCGGGCGAGTCCAGAGTAGTCAC
chr9	81689452	81689572	EPIC_v2_IDT_864_12	2	+	good	GGCACAGAGTACCCGCCGCTGTTTCTGCTGCTGCTGCTTCTGCAGCCGCCGCTCCCACCGCCGCCGCCGCCCGCGCCTCTCGCGCCGCTTACATTAACACGCGGTTTCACACTCCGGAGC
chr9	130713599	130713719	EPIC_v2_IDT_882_3	2	+	good	AGCCTCTAATGCCCTGACTTCTTCCAATGTCACCTACGGCCCCCTTAGTCTCAGCTCAGCCAAAAACTTTAATGCAAAGGAAAAGTCTGGATTGGTTCCACAGGCCTTTTAAAAAGCGGA
chr9	130713839	130713959	EPIC_v2_IDT_882_5	2	+	good	CGGCAGGAAATTTGTTGGAAGATGAAGAAGCTAAGATAGGGGGTTGGTGACTTCCACAGGAAAAGTTCTGGAGGAGTAGCCAAAGACCATCAGCGTTTCCTTTATGTGTGAGAATTGAAA
chr9	65455170	65455290	cg20015338_IDT_1946	2	-	good	GGACCCTGGGTGAGCTGAGGCAACCCAGTTTCCTGGTCTGTGACTCCAGGCTCTGTCCTCGCCCCATCGCTCCCCATCGTGGCACAGGTTCGAGGATGTTGGCTTGCCTGGCCTCCTGAG
chr9	136746372	136746492	cg23469878_IDT_1995	2	-	good	CAAACACCATTGCACCTTTGCTGGGTTTTGCTCACTCTGGGGACTGACCACTTAGGGAGCGCCGGCCCCTTCCCCCGAGTCGCAGGCAAACCCCCACCCCGCCCCATCCTTCCCCTGAGT
chrX	698197	698317	766574_40656729_Diab_783_1	2	+	good	TTGATAAATGGCGCTTGGACCGTTTTGCACGCGTTATACATTCTGAAAGTAGGATGCCCGTGGTAAATTCCAAACAGTGATCTTTGGTATAATGTCATTTTTAAGAAGCTCACTTGCCTC
chrX	698317	698437	766574_40656729_Diab_783_2	2	+	good	CGGACTGTGAATTATTGAGCTGTGAATATTGCAGGAGGGATTATTTCCCATAAATCGCGGACCGCTGCAAATGCTTCATAATCAGAATATGTCAAATGTTGCACAACCGGGAACCAAGTT
chrX	767176	767296	766574_40656730_Diab_784_1	2	+	good	AAGACAGCCAGAAAAGGCCCTGTCCTTTCCCCGGGCCCTGGCTGACCGTGTAATGGCAAATTGATATAGGGCTGCAGCCCTGTCCTTCATGGAAAGTGACTGAGAGATCTGTCAGGACCC
chrX	767296	767416	766574_40656730_Diab_784_2	2	+	good	GTGTGCGCATTTTGATCTGCAGAAAGATTGAATTAGGCAGGGGATTAGAGTGAGGAACATTGCGATGCTTGCCGTTGTGAAAACAAATGTCAGGTAGGCGTTCATTAGGCGGGCTGGGAG
chrX	1215170	1215290	766574_40656732_Diab_786_2	2	+	good	AAAGTCTGGAGAGAGCTGGTTGGAACAGACATGTCATCTTAAAAGATCTCGGCTCATGCCTGGAGATTCCTTGCGGTCAAAACACAAGTGTGCCAGGCAGAGCAGGTGATTCCTGTTGGT
chrX	1239650	1239770	766574_40656733_Diab_787_1	2	+	good	GTGAATTAACCAGGAGGCCGGCTCGTCTTGCGGTCTGGGAAGGGCGTAACTTCAGAGGATCCCGGGCTTTGGAAAATTTGCCAAAATGAGACATTTCGGCTCCATTTAGCTGCGGTTTCT
chrX	1882945	1883065	766574_40656734_Diab_788_1	2	+	good	AATATATTTGCAATCTCAATACGTTGAACAAGTTGACCTGGTTGATTCTGTGGTTCTTCACACATTTCTGTTTAATGATGGTACAGGGAATTGAACACTGACCTCTTACATCATCCTCAA
chrX	1883065	1883185	766574_40656734_Diab_788_2	2	+	good	ACAGTTTTACTTTTACTGTTGTAGAATACATTGTTGCAAGCTTTTCTCCCTAAACACTCTTGCACCACACACGAATGTTACTTCATTGGCAGGATGTTGACTAGTTCTTGCCCGATATTT
chrX	12865712	12865832	EPIC_v2_IDT_887_2	2	+	good	TTGGCCAAACCCAACCAGAAGCCAGCGAGCAAGGGGCTACTGATGAAGCACATATAGCTCAGCCTCCAGAGACACAGAACAGGATAAAAGGCTGAGACAGTGGGTCTGGTGGGGCAAAGA
chrX	48682109	48682229	EPIC_v2_IDT_893_1	2	+	good	AAACCCTACAGCCCTCAGATTCCCGTCTGAGAGTCTGCATGCCTATGTGGACCAGGAGATGTGTGCGGGAGTGAACACTGCAGTGTTGCTCCCAACAGCAAGAACCAGAAGCAGCCCAAA
chrX	48682229	48682349	EPIC_v2_IDT_893_2	2	+	good	GGGCTGTTACAGGAGAATATGGACACCCAGGCTGCACATGCACACCATGGAATGCTGTATGGCAGTGGAAATAAATGAACAGCTACCACTATAGGCAAACAGGAATCACAGCAACAGCCA
chrX	49122007	49122127	EPIC_v2_IDT_902_3	2	+	good	TCACAATGGCCTACAAGGCCCTGCCTGGTCTAGCACCCCCATCTCCTTTCTGACTTCGTCTACTACCCCTTCCCCTTACTCATTCCACTTCAGTCACACTGGTCTCCTTGGTGTTCCGCA
chrX	123859764	123859884	EPIC_v2_IDT_907_4	2	+	good	GGGGGGTCGGGTGGGGGTGGGGGTAGGGGTTGCAAGGGCCTCATTTTTTCTTACTGCCCCCATCCGGTTCGGGGAGGTGGCGGGACCTTGGCGGCGCCCGGAGCCGGCGTGGCGCTCATC
chrX	123860124	123860244	EPIC_v2_IDT_907_7	2	+	good	GCGCGTGAGGGAGACGAAGGGACTTCCGTTTCCTTCACCTAGGCTGGGGCCAAGCCGCAGAGCGGAGTTGGCATTTCCAGATTGGGGCTCGGGCCGCGCCTCCTCCGGGACCCTCCCCTT
chrX	153076981	153077101	cg21393587_IDT_3431	2	+	good	GCCAGTGCCGGGCTGACACGAGGGGCAGGATAGGGTTCCCAGCGCGGACCAGGGTGGCACGGGGCGGCGGGGGTGTGGGGGGATGAACTGGGGTCGGAGCCCAGGTCTCCACAGCCTGTG
chrX	27981551	27981671	cg25602651_IDT_3406	2	-	good	CAAAGTGTGGCAACTTTCGATCTTGAAAAAAACCACAGCTACTCACAGTGTAAGATGCCCGTGGGGGTGTGGCTCTGGGCCTGGAAAAATTAGAGCAGTCGACACTGAGAGGAGGCGAGC
chrX	57910510	57910630	cg02678356_IDT_0351	2	-	good	CCTCTGGGCTTTCTATTCCGTTCCAGAGACCCAGTACCAGAATATTTAAATCACTGTGGCGTTGAATACATTTTAATATCTGATAGGGCCAGTTTCTGCGCATTGCACATTTTTTTTTCC
chr1	920209	920329	cg09856436_IDT_0356	1	+	good	CAATGGTAAAGGTTCAGGTCGGTGGACAGACTGGACTTGGAAACACCTTCTTGCGTCCTCGAAACGACGTGGCACGCAGCCAGCTCACAGCACCCAAAGGCACGGGCAAGTTGCATCACG
chr1	936540	936660	cg05819296_IDT_0357	1	+	good	CCCCTCAGAGGGCACTGCTGTAGAGAGGGGCACAGCAGAGCCTCAGCCCCAGGGCAGGCCGTGAAAGGAGGCGGGGGCGCCCCGAGGCCCTGTGGACCCCAGGCAGGGGTGTTCCCAGCA
chr1	1008207	1008327	cg26155520_IDT_0358	1	+	good	TGAAAGTCTGGTGAGAAGACACGGCGAGAATCGGGGTCCAGCACAGATGATGGCGACAGCGGAGAAGGGAAGGTAAGGGAGGGGGCTCAAGCTTTTATCGTTATGGGACCTCCTGTGTCT
chr1	1011562	1011682	EPIC_v2_IDT_1_2	1	+	good	AGCAATCACCCCCCACTCCCCCTCCCTGGCCCCCGGTAACGGGGTCGGCTTCCTGTGCTGCGGCTCTACCAGTTCCGGTCGTTTCCCCTGCGGTGAATGGAACCAACACTCTGCGGCCTT
chr1	1011922	1012042	EPIC_v2_IDT_1_5	1	+	good	CTAGAAGTGGAACTGCTGGGTTCCCAATAATTCTGTTGAACGTTTTGAGCATCGCGGCGGCCGCACTGTTTTACATTCTCAACAGCAATGCATGTACCAGGATTCCAGTTCCTCTATGTA
chr1	1013932	1014052	EPIC_v2_IDT_2_1	1	+	good	GGTGGGCCTGGGGCTGGCGCCGCAGTCTCTGAACCTGTGTGACGCCTGCAGGGCTGGGACCTGACGGTGAAGATGCTGGCGGGCAACGAATTCCAGGTGTCCCTGAGCAGCTCCATGTCG
chr1	1014052	1014172	EPIC_v2_IDT_2_2	1	+	good	GTGTCAGAGCTGAAGGCGCAGATCACCCAGAAGATCGGCGTGCACGCCTTCCAGCAGCGTCTGGCTGTCCACCCGAGCGGTGTGGCGCTGCAGGACAGGGTCCCCCTTGCCAGCCAGGGC
chr1	1014172	1014292	EPIC_v2_IDT_2_3	1	+	good	CTGGGCCCCGGCAGCACGGTCCTGCTGGTGGTGGACAAATGCGACGAACCTCTGAGCATCCTGGTGAGGAATAACAAGGGCCGCAGCAGCACCTACGAGGTACGGCTGACGCAGACCGTG
chr1	1014292	1014412	EPIC_v2_IDT_2_4	1	+	good	GCCCACCTGAAGCAGCAAGTGAGCGGGCTGGAGGGTGTGCAGGACGACCTGTTCTGGCTGACCTTCGAGGGGAAGCCCCTGGAGGACCAGCTCCCGCTGGGGGAGTACGGCCTCAAGCCC
chr1	1014412	1014532	EPIC_v2_IDT_2_5	1	+	good	CTGAGCACCGTGTTCATGAATCTGCGCCTGCGGGGAGGCGGCACAGAGCCTGGCGGGCGGAGCTAAGGGCCTCCACCAGCATCCGAGCAGGATCAAGGGCCGGAAATAAAGGCTGTTGTA
chr1	1014532	1014652	EPIC_v2_IDT_2_6	1	+	good	AAGAGAAATGGCCGCCTCTGTGTCTGTGCTTGCCCCTCCTCCAGCGTCCGCCTCAGACCCCTGGTGATGGGGCGGGAGAAGTCAGGAGGGAGAACCCAGGGTCCATCCTGGTGACCAGGC
chr1	1158017	1158137	cg14288281_IDT_0361	1	+	good	CCGGTGGCCGAGGAGCCAGGAGCGGCTCCCGGGGCTGTGCGCGGAGAACCCGGAAGAAGCGGAGGAGCCCCGGGCGGCGCTGAGCTGTGTCCCTGCCTGAGGGGGGCCCCAGCCCTGAGC
chr1	1219413	1219533	cg14531564_IDT_0363	1	+	good	ACACCCGCGCCTGCCCCTCTGGAGGAGCGGAATCACCCTGAAGGCTGACGTGCGCACGGCGCCGCGGGGCGAAGGACTCACTGCCCTTTTCCGTTTCCTTCACGTGTGACGTCACAGGGA
chr1	1441300	1441420	cg08426733_IDT_0364	1	+	good	CGCCCACCAGCTGGGTGTGGTCACCATTCATGGAGGGCCGGCTGGGGCCAGGCTCACCACGCAGAGTTTGCCCTCCGGTGTGATGATGCATGAGACACAGTAGGCCCCCCTGCCTGTGTG
chr1	1539769	1539889	cg00813378_IDT_0365	1	+	good	GTCCATCAAGCACGCGATGGCCTGGAAGAGCTCATGACCGGTCAGCGCCAAGGAGCGGGCGGGACGAAGCGGGGCTGGGGGTGGGGAGCGCAGGCCGGGGTCGGGGCAGCGCAAGCGGGG
chr1	1859549	1859669	766574_40655969_Diab_002_1	1	+	good	ACATAAAGGTGCCATGAATCTGCCCTCAGGGATGAGACGCCAACGGAGACTGATTGGCAGGAGTGGGGGAGGAAAGAAAATGTAAAGAAAGGGGGAGCAGGGTAAACTAAAGGAGAGAAA
chr1	2230387	2230507	cg09469355_IDT_0369	1	+	good	GGGCCTGCCAGGGACCAAATCCCAGAGTCCGCCGTGTGGGGTGAGGGCCATTTGGCACCCGGCTGAGGGGCCTGGTCAGCAGGCTCCTGGGCCCGCGTGCTGGAGTTACTGGCGGCCTGC
chr1	2413976	2414096	cg20664247_IDT_0001	1	+	good	TCCTGGACACAGAGGCTGCCCTCTGATTGGGTTGAGCACCTTGGGCTGAACCCCTCATCCGTGGACCAGGCAACCCGGCATCGCCCACGTGGAGCCGCTGAGGTGATCATGTGTTCTGGT
chr1	2499886	2500006	cg24295985_IDT_0371	1	+	good	GGCCTGGCTCCTGAGCCACCAGTGCCCACCTCTGATCTCAGGGCTGGCTTTGGGCATCTCGGGCAGGACAGGTCCTGAGTGCTCCGGGCCTTGCCCCGCCCTGTGTCACCCATGCCTGTC
chr1	3330971	3331091	cg11946666_IDT_0374	1	+	good	AGCTCACAGGAAGTGGGCCTGAATGCGGAGAATAGCAGCAATTCCATCTGATAAGGCCCCGCTAAACCCCACATTGACAGGCCCCACCGCCCACCCGGGCTCCAGGGGCCAAGGGAGGGG
chr1	3787060	3787180	766574_40655971_Diab_004_1	1	+	good	GCTTCCTCTCCCTCCTCTTCCTCCGGCTCTCTTCCTTCTCCGAGCCCTCGGCACGGCCCTTGCCCTTCCCGCCACCACGGCCTCCGACGCGCAGGTACTCCAGGATGGATCTGGTCTGGC
chr1	4033480	4033600	cg24699985_IDT_0378	1	+	good	ACAGCCTGTGCTCTTCTGAGTCAGACCAGCTGCTTCTCAGCAGGGACCACAGCATTTCCCGTGGCTCAGCTCAGGACAGTAGCCGGGGCGCTTCTCCGGGAGTGTTCCTGGGAGGGCTTG
chr1	6127484	6127604	766574_40655973_Diab_006_1	1	+	good	CAAGAAAAAAAAAAAAAGAAAATTGTGGGCCGTCCTGGAACGTTGGCGGTCCAGGTGCAGGGCCGAGATGCAGGCCCTGAGGAAGGGGCGGGAGGGTGCAGCTGGGTAGGGACTGAAACC
chr1	6209140	6209260	cg15731815_IDT_0003	1	+	good	TTCTCCACCGACAAGAAGTTGCTGTTGTGCATCCGCTGCTTCCGCGACATGCAGAAGTGCGTACAGGGGACGCGAGGGGAGGGGGCTGGGGGCCGCTGGAGCGGGCCTCACCCGCCGCCT
chr1	6613551	6613671	cg17246131_IDT_0384	1	+	good	CCGCCGCGGAGCCTCATGGGGGTTGGAGTCCCCAAGGTTTCCTTTGTGCGCAGTATTGGCGGGGCCTTGGACTACCACTCCCACAAGGCACCGCGCCCGCCTCCCGCGCCACGCCCCCTC
chr1	7770912	7771032	EPIC_v2_IDT_3_1	1	+	good	CCAGTCATCTGTCTCTAATACTGTTAGAAATGGTCCCGAGCCCAGAATAACATGAATTGCCCCCACCCTCACTTATCCACGCAGTCCCTCGCCAGTGGCTAATGCACCACGTTTACAGAC
chr1	7771032	7771152	EPIC_v2_IDT_3_2	1	+	good	CACGTCCCCAAGCGCCAGCGCGGACGGCGGTGCGGACAGGGAGCTGTATTGACCTGCGTTCTGCGTTTCAGAGCCCGGACCGCCCTGGGACCCCTGTGGCCCTCAAGTTCCCAAGTGACC
chr1	7771152	7771272	EPIC_v2_IDT_3_3	1	+	good	TCGTCCGGGGAGGGGACGTCTCGCTCTGACCCCGCCCTGGACGCACCCACCCACGACGCCCCCGCCCACTTCCGGCGCGCCCCCTCTTCGCCCCGCCCACTCCCCCGGCTCCGCCTAGTG
chr1	7771272	7771392	EPIC_v2_IDT_3_4	1	+	good	ACGTCTTTGCCCCGCGCCGCGCCGTCCCACCCATCTCCCTGGCCTCCGGTCCCAACTTCGCTTCTCTGCTGACCCTCTCTCGTCGCCGCTGCCGCCGCCGCAGCTGCCAAAATGTGAGTG
chr1	7771638	7771758	EPIC_v2_IDT_4_1	1	+	good	CTGCCCGCCCGCAGCCCGCTCCTCGCCCCTTCCCTTTCTAGTCCCCGACGTCCCTGAGAGGAATGGGGACGACAGCCCTGGTTCGGGAGCGCCCGCTCTCGGCCCGGTGCTGCGCTGGGC
chr1	7771758	7771878	EPIC_v2_IDT_4_2	1	+	good	CCCAGAAGTTGCGAAAGAAAGGACCTCGGCCCTGTCCTGAGCCCCTGTGGGCCGAAGAGCTCCTTGCCTAGCTAGGGGCATCTGCACTGGAAAGATCACTTAACCGTGGGCCTTCGCTCT
chr1	8336813	8336933	cg07908574_IDT_0386	1	+	good	ACCTTCCTCTACCAAAGAAGGAATTCCCATGGTTCAAGGAACGGAGCGCTAAGCACTTCCGCCAGCACATCCATGTCTGTGCTTCCCGGTGGATTTCTCCCAATTAAATGGATCCCCTCC
chr1	9240985	9241105	cg02276314_IDT_0388	1	+	good	TGTCAGGGCAGCAGGGAGGATGACCAAGCCAGCCTTCCTCCTGCTGCTTCCAGACTAGTCGGGAGTGTTGAGTTAGGAACCAGGGTTGGTTCTCCAGTGCTGTCTGCAGGGCCTGGCTCT
chr1	9611024	9611144	766574_40655976_Diab_009_1	1	+	good	GGGTCCTCTGTTTCTTGGAACTGATCGAAAACACATCACGCATTGCCAGGTGCGTGTGGCCACAGATAGTTTCACTCAAATGGTGCTGTACTGCAAAGCATTTAAAATGTTTATAGTTAG
chr1	9823914	9824034	cg23508540_IDT_0005	1	+	good	CTCCCCGCCTCAGAGCAGCGTCTTGCTGAAGGCAGCGGCAGCAACTAAGATGGCGGCGGCGCTCTCTCTCGGGTCCGGCGAGGGTACCCGGCCGGGGGCGGGGTGGCGGCGGGAGGGGCG
chr1	11690546	11690666	cg13796218_IDT_0007	1	+	good	AGACATTTAGCCTGACGGCAGAACTGTGTTCTAAAACCTCAAAGTCATAATTTGCCACACGCTGGAGAAAGAAAACAGTCGAAATGGAAGCCACCTGGCGAGCTCAGGGCGCCAGGTGGG
chr1	11807336	11807456	cg03427831_IDT_0008	1	+	good	GACTGTTTAGCAAGCCCTTTTCTCACCTTAACCCCAAAACAAGGTCTGGTGTTTTTACACGTTTATAAATCTGTGGCACCTTAACCTGGATAGAGTATGTATTTGCCATTAAACTGTTTG
chr1	11843958	11844078	rs198358	1	+	good	AAGAGCGGCCTCTGTCTCTGATCTGCTTCAAATCATCATTCCATCAGTGACAGAAGTGGCTGTTCCATCAGTGGTCGCAGCCAGTTCAGCTCCTGCATCCATCCCCAAGTGTTCTGTAAG
chr1	12028479	12028599	EPIC_v2_IDT_5_1	1	+	good	CCCCGGGGCCTTTGCGCTTGCTCTTTCATCTCCCTGCGATGTCCTTCCTGGGAGGTCTCTGTGGCTTCTCCATGTCTCTGCTCAGGGTCATCTCACTCGGAGAGGCCTTCCCTGGTATGG
chr1	12028599	12028719	EPIC_v2_IDT_5_2	1	+	good	CTGCCCGGCCATACTAGGCTCTGACGCTGCTCTCTTGCTTTCTGGCAGGTATCAGCATTCAGTCTTGTATCACGGGTTTTTTTTTTTTTGGTGGCTAGTTCATCTCTTGCCACCTTACAG
chr1	12028719	12028839	EPIC_v2_IDT_5_3	1	+	good	TGTAAGCCTCATTAAGGCCAGGGGCTTTGTCTGTCTAGTTCCTGGCACATGAAACAGCATCTAGCCCTGTCATAAGGGCTCTGTCGATATTTTTTCCATGGATGGTTGGCTATGCATCAG
chr1	12028839	12028959	EPIC_v2_IDT_5_4	1	+	good	GGTAGACAGACACTGAAACCAACCAACAGTCCCAGTGACTGGAGGGGCCCTCCTGGCCTGTTTGAGGCACAGTAGGGATGAAGCAGGTGGCCTGGGGTGCCAGGGCTGATCGTCTCTCCA
chr1	12028959	12029079	EPIC_v2_IDT_5_5	1	+	good	AGCCTTGGCCGGTGGCCACACAGCAGCCCCCAGCCCCTCTCCCGTCAGCTGCCTGGTGCTTTGCCCACACCAGGGTCTCTGGACACCAGCTCTTCCATCACCAGCCAGCCTGAGGCCTTC
chr1	12029079	12029199	EPIC_v2_IDT_5_6	1	+	good	TTCTCCAAGCTGCAGGAGTTTCGGGAAACCAACAAGGAGGAGTGTATCTGCAGCCATCCTGAGTGAGCAGGGGCGGGCGAGGGTGGGCGAGGGCGGCTGAGCGGCTCCATCCCCCGGCCT
chr1	13699927	13700047	cg23813012_IDT_0398	1	+	good	TTCAGTCTTTTTGATTCTTTGAGAATCTTTGAACCACGCAGGATCCTAGCCCTAGGGTGCGGTCGGACTTGCCGCGACGCCAGCCGCCGGGGTTCCTTCCCGAGGCGCCGCCATGGGATC
chr1	14055617	14055737	cg08548284_IDT_0399	1	+	good	GATCATCAGACAGGGGTTCAGCTAACAGTTCCCTGTAAACCTAAACTGTGCAGTGCTGTCGCTCCACAGAAGGTAGATTTTCAGTTCCTCTGCCAAGAACAGATGAGTCAGAGTGTGGGG
chr1	16190460	16190580	766574_40655980_Diab_013_1	1	+	good	GTGGAAGCAACATCAGCAGTCCCTCCCTAAGCAGTCACTACTTCAGCTGCAGGCGCTCCCCACCCTGACCTCGATCCATCAATTAGTCTGCCTGGTTTTGTACTTTATGCAAATCAACTA
chr1	16190580	16190700	766574_40655980_Diab_013_2	1	+	good	ATTTGTTTTGTTGTTGTTTTTTTTTTTTTTTGGCGTCTGGCTTCTCTCACGTTCAGTCTAGATTCGCCTATGCAGACACAGACAGTACTTGTAGTTGTAGACAGTTTAGTCTCGTGACTG
chr1	17841260	17841380	cg24738993_IDT_0406	1	+	good	CATCTGTCCTGGCTCTCCAGCTGCCTGGTGCTGAGGTGTCTTTGCTTCCTGGGGATCCTCGATCACTCCCGTGCCCTTCTCTTGTCCCTGAGAGATGCTCTGCCCTGACAAACACCAGGT
chr1	17866735	17866855	cg04139043_IDT_0407	1	+	good	AGGGCAAGAGCTTAAATGTCAGCCAGAGCCTACTGAAATCCCAGATTTCACACTCTTATCGGCTGTGTGATTGCCTGCAAGTGGCTTTCCCTCTCTGAACCTCATTTCTCATTTGGAAAG
chr1	18109936	18110056	cg19585156_IDT_0408	1	+	good	GAGAGGACTGATGAGAAGGGCTTGTTGGGAAACCCTGGCTCCGTCAGGACCCCACCCTGCGAGCTCTCCCTGGAACCCGGGAGCAGGGTTCTTCTGGCTGCCCGGCTGCAGAGAGCTGAC
chr1	18349649	18349769	cg05335953_IDT_0410	1	+	good	ACCACAGCTGACATTTATTCATCACTTGGCAGGTGCCAGGTGTGGGTCTACATACTTTACGTAGTGCTCACAAGATCCCTAGAAAGTAGATCTTGTGATGATCCCATTTCACTGGTGAGG
chr1	19505620	19505740	cg23919742_IDT_0411	1	+	good	ACACCCATGGACTCTGAGACTCCACTGAGCCTGGTGTGGAGTCCAAGCGGGTGGAACAACGGTGATGTTCTTGGGTAGGGTTGGCCCAGTTGAGAGGCTGGGATCGGGACCCCAGGTTGC
chr1	21601403	21601523	cg04346228_IDT_0412	1	+	good	GGCAACAGCCTATGAGGCCGCGTTCTGATGGACCTGCGGCCGTGAGGCGGGGACCTATGCGCAGGGCACCTCTGTGCTCCAGAGCCGGGCGCGGGGCTGGGCGTGCACAAAGTGCTCGCT
chr1	22051916	22052036	EPIC_v2_IDT_7_2	1	+	good	AGCGAGGGACACTGGGTGTAGGTAGAGATAAGAAGAGTGATACTCAGTTCTCACATCACGGCGGACTGAATACAGGCCCGGGGAGTGAGAGACCATCCACCCCTGTGATCTGGGGCAAGT
chr1	22052036	22052156	EPIC_v2_IDT_7_3	1	+	good	CACCAGCCCTTTCAGAGAAGCTTCCGTCTTCTCTGCAAAATGGGACAATACCTTGCTTCACAAGCTTGCAAGGATCAAAAGAACTGGTAGTGGGCCGGGCGCGGTGGTTCACGCCCGTAA
chr1	22052477	22052597	EPIC_v2_IDT_8_2	1	+	good	ACAAATACAACCATTAGGAAAACATGCAGAGCATAGCCCCGAACTCACGAGCTGCGCCGGCCCGCGCGTGCGCGACAGGCGGGCGGAGCCAGGGCAGTCCAGGCACCGCCTTGACCCGCC
chr1	22052597	22052717	EPIC_v2_IDT_8_3	1	+	good	CCAGCCTCTTCCCCTTCCCTGTTCCTCCCACTTCCGCGGGCACCCAACTGTGCGTCTCCTGCGCGCTGACGTCAGGTGCGTGCCCCTGTCCGGCAGCCGAGGAGACCCCGCGCAGTGCTG
chr1	22052717	22052837	EPIC_v2_IDT_8_4	1	+	good	CCAACGCCCCGGTGGAGAAGCTGAGGTGAGTGCGGGGCCCGAGGTTCCCCGCGGGAGCTGCCACCCTACCTTCCCATCCCCGCCGTCTCCGTCCTCTCCCAGTCCTCGGGGACACCCCGT
chr1	22052837	22052957	EPIC_v2_IDT_8_5	1	+	good	CTGCGGGATCGTGGGGGGCCCGGGAGCACGGGTTGTGGGGGAGTGCCCGGCTCGCGCTGCGTCCTCCGGGCGGGCGCGGGTCCGCGTTCTGTGGGGGAGCCGGGGCGGGGGTCGCGGCCG
chr1	22053325	22053445	EPIC_v2_IDT_9_1	1	+	good	CGCTGGCTGCTCGCGGCGGTGCCTGTCCGAGCTCCCCTCCGCGCCGGCCGCGTCCTCTGGGCGGGGTGGCCCCGAGCCACGGCCTCCAGGCTGCTCTTCCTTTCGGAGGTCGAGTTCCTA
chr1	22053445	22053565	EPIC_v2_IDT_9_2	1	+	good	GCATTTCCATCCGCTCCTCCAGCCCGCTCCCTGCCGGTTTAGCTGAAGCTTCCCTTTCGGGGAGTTACCTAACTACCTCCCGAAGCCGTCGTTCTGCTGCTTGGTTAATTCCTCTTATCG
chr1	22053565	22053685	EPIC_v2_IDT_9_3	1	+	good	GGGGGGAATTTTCTTTGTTCGTTTGTTTTTCCTCCCCTTTAAGTCCAAGATAAATGTAGTGTGGAAGATTACGTCATCGCGGTATAAGGAGTGAGACTTAACTCCTACAAGTCAGGGACT
chr1	22593320	22593440	cg11721177_IDT_0414	1	+	good	CCCAGCCCCGTCCCAGGTGGTGGTGATCCGTCAAGAGCGGGCGGGGCAGACCAGCGTCTCGCTGCTGTGGCAGGAGCCCGAGCAGCCGAACGGCATCATCCTGGAGTATGAGATCAAGTA
chr1	24142960	24143080	EPIC_v2_IDT_10_1	1	+	good	GGAGGGTGCTGGGGAGATGACCCTGATCGTTGGCCCCTGGGATAAGGGAGGTCTGACCACAGGGTAGATGGGCACTCACCAGCCAGGGATCCCACAGTCAAGATGGTCAGCAGCGTCCTC
chr1	24143080	24143200	EPIC_v2_IDT_10_2	1	+	good	ATCGGGGCTGGCACAGAGCCCTCCCTTGGCCTCTACTCTGCCGTGCACAGAGAGAGGGCTGGGAGTCTTGGCGCCCTGGCAGCTGGCTCCACCCGGGCATGGGGCGGGGAGAAGGGGGTG
chr1	24143200	24143320	EPIC_v2_IDT_10_3	1	+	good	GGTGGGACCTGTGCCGGTGGGGAGCAGGGGTACAAAGGTGTCCTGGCCCTGTGTGCTCTGGAATTCCAGGTTCTGGGCGGGATCTAAGGGAGTTCCCTTCCGACTTGCAGAAAACAGCAA
chr1	24559113	24559233	cg03655701_IDT_0419	1	+	good	GTGCCTGTGGTAAGATGTCCACTTTGCATGCTGCTGTCCAAGGGCCTCTGAAGTCAGCCCGGAAGCAGCGGCCGGTTTGTTTGTCCTGGACAACCTCCAAGCCTTGTTCTAGTTCCCCTA
chr1	25430635	25430755	cg05062148_IDT_0420	1	+	good	GTTATATTTATAGGGCCTATTTATAAGCCTCTATTTAAATCTTTTCTGATAGGCTCAGCCGGGGACCCAGACACTATAATGATTGGCGCATTCTTCCGTCCTTCAAAGGGGCGGGTTCTA
chr1	25499229	25499349	cg06961873_IDT_0421	1	+	good	CTATCTGTATCAAGCTCACTGCGGATCCTGCTGTAAAACTGGTGGGTAGCTGGGCTGTCCGTTACCACCACAGCTACATCTTCTGTTTCTTTGAATAGAAAGCACCACAGTGTTTTGCAC
chr1	26067749	26067869	cg01973987_IDT_0424	1	+	good	CTGAAAGACTGGCCCTCTCAAATCACATGCAGGGATGAGCAATCACTATTCTGCTGGGACGGGGGTCATAAACAAGAACAGCCTGTTCAGAGGCAGGCTTAGGGCAAGACTGGGTACCCA
chr1	26410565	26410685	cg07095205_IDT_0425	1	+	good	GGGGAGGGGGTGTCAAACCTCAAGGTTCTGAGAAGGGACACCCCAGAGGTGTCAGAGACCGGAGTTGTGGGGGAGGGCCGGAGCTGGAGCCGGAGGGAAAGGGAGGGGAAAGGAGAGGGA
chr1	26733960	26734080	cg09849688_IDT_0427	1	+	good	GTCTGCAGAGTCCCTTAGTACCTGGTGTTCAGGCTTCTGAGGCCAGAATGCAGATAGGACGTCTGAGATTGTTGACTTTCTCAACTGAGGAATTGGGGGAAGGAAGTGCCTTAATAAAGT
chr1	26900209	26900329	cg07956264_IDT_0428	1	+	good	AGAAGCTGGCCCTCAGCGGCTGGGTCGGTAGGAATTAGGGCAGAGTTAGGAGCGGCCTGCGGAGGGGCCCGCTCAGGCCGATGCCGGTAGTGGAAACAGAGGAAGCCACCGCCGCGCTCT
chr1	26921278	26921398	cg26005232_IDT_0429	1	+	good	CTGTGCGACTGCAATTTGTACTCCCATGAAGCTGGCCCTAGTCAAGTACGCAGTGAGGTCGATGAGGAGGAGGCTGTCCTGTGGTAAGTCCCTTCTAGGATTGGAAGAGATGAGTAAGGC
chr1	27077882	27078002	766574_40655990_Diab_023_1	1	+	good	TTTGAAAATTTTCATAATGTTGGAAAGATTAGGTATAGAACGTAGTAGGAGTGTAAATTAGTACAACATTCCTGGAAAAGAAATCAGCAGCATTTGTCAAGAGCTTTGCCTCATTAATTT
chr1	27078002	27078122	766574_40655990_Diab_023_2	1	+	good	CCCCGTTCTAAGGGAATAATTGGAAATGAGGACAAAGATTTATGTAAGATCAGAATTGTTACTTTAACACTTGGCAGAACTGAGCAGGCATGGGTGGAGTTTTCTTTACGGGAAGATATT
chr1	27078122	27078242	766574_40655990_Diab_023_3	1	+	good	TGACTACTGATTCAATTCCTTTACTCACAAGGTGGGCAGACTCCATGACCCCCAGTGATCGCTGCCTCTTGTTATCAACGCTTTATATAATCCCCCACCCTTGAGTGTGGGTGGGATGAG
chr1	27544175	27544295	cg15009810_IDT_0430	1	+	good	GGTTGTGGTGGGGAGACACACCCCACCTCATAGTCTGCTGTGAAGGGTCAGTGAGGCAGCGTTACATAAAGGGCCCAGCACAAATGTCCCTTTTCTCATCAAGGGGGCAGAGGGCTGACT
chr1	27623772	27623892	cg11254522_IDT_0012	1	+	good	GGCAAATGAGGATGCAGGCCGGGCCTTAGTGGGGTCAGGCCCATAGTGGTCTGCTGCCCCGTAGCTTCTGAAGTCCCCTTCCAGGCCAGCATCCTCCTTGGCCGTGGCCACCGGCTCCAA
chr1	27631971	27632091	766574_40655991_Diab_024_1	1	+	good	CGCATCTCTCACTAGGCCCTATCCCTCAGACCGGGCGGGCTTCCATCCCTCACCCTCAGTCCTCTCACCGAGACCCTCCACCTGGCTGAATGCCAGTGCCTTTGCTGAGGCCCCCACTGC
chr1	27672188	27672308	EPIC_v2_IDT_12_1	1	+	good	AAACGGTTCTCCGGCTGAAGGCTGGCTTTTTATCATCACTTGTGGATCCTCCCACGTCTCACCCTAGGCAGCCAATCCCTGTCGGAGTTTCTATTTCTGCACTCTGCAGTTTCATTTTCC
chr1	27672428	27672548	EPIC_v2_IDT_12_3	1	+	good	TGGAGCCGCTAAGGGTATTCAAAGCATGTCACACTATGATGAGAGCCACGGCCATACTGGGCTTAGTGAAGCCTGATCACCAGCTCCCCCTGGGGCACACAGGCCTTTCACCATTCAGTC
chr1	27672548	27672668	EPIC_v2_IDT_12_4	1	+	good	CAATTAGTAAACAACACCTATCATTTATTGAGCACTTGCTGCATGCCAGGGTCTGTGCAAAGTGCTCTATTTACATGATCTTTTTCCAATCCCACAGTAGTCATGTGACATACCATATGC
chr1	27858735	27858855	766574_40655992_Diab_025_1	1	+	good	CACCCCTGAGCCCCTCACCGCGGCTCCCAGCCTGCCTGCCTCGGTGGCCCCCACATCCCCGCCTCCCCAATCAAGGCATCTGCTCCCACTGTGCCCCATCCTGTTGGCAGCAGTCCTCCC
chr1	27858855	27858975	766574_40655992_Diab_025_2	1	+	good	TCTCCTTTGGGTCACTGGCAGCAGCATCCAGACTCACCATTACTGTCCTCTCCTTCATGGAAAATTAAGCAAACCCTCTTGATTCCACTCCCCGCCAGCTGCCCCAGCCGCCCTCCCATT
chr1	27858975	27859095	766574_40655992_Diab_025_3	1	+	good	TCTCTGCTCCACTTTCTGTCCCTAGTTCCTCTCCTCCATTTGCTGTTGAACCTACTCCAGGCAGGCTCTTCCCCCAACACTCGCTCCCTCCACAGTTGGTCATGTTTGCTTCTCTGCGGC
chr1	27859095	27859215	766574_40655992_Diab_025_4	1	+	good	CCCTCATTTCCCTCTGAGTGAGAGCCAGCCTCACCCTGCCCTGCACGCCGTCACCCTCCCGTCACCTCTCTGCTTCCCCTTGCTCGCTCCCCTATAGCCCATGGGCTTCTGGCTGCTCCT
chr1	27915006	27915126	cg25410668_IDT_0434	1	+	good	TAGCCTCACAGCACCGCGTGGAGTTGCTTGTTCTTTTACATAGGAGGTCACATTCTCTTCGTGTAATGCCACCAATGGTGCCGATTCTCCCCAGTGGGGCTGTGAGAAACCTACGCCCTC
chr1	28178001	28178121	EPIC_v2_IDT_13_1	1	+	good	GGCACTGGGGTGGACCCTGTCTAAAGAAGCAAGTCCCTCAGATACATCAGCCGACCCAACAACCTCCTACACAGAGAGGGAAACTGAGGTCCCGACAGGACCAGGGTCCCACAGCAAGGC
chr1	28178121	28178241	EPIC_v2_IDT_13_2	1	+	good	AGGTATAAGGAGAGTCGGGGGCCTGCATCAGCATCCAGTCTCAGCTCCGCTCTGGGTATCTGGGCCAGGCTCCTCCTCCTAATGTCCCTTATCAAAGCCAAAAATGGCTCTCAAAGGACA
chr1	28736152	28736272	EPIC_v2_IDT_14_1	1	+	good	GGTCCTTAAGATTCATAGGTTCTCCGGACTCCTTGAAAGTTTTGTGTAGATGCATGAGGTGTATTTTTCTTGGAAATAAAGTCCACAATTTAACAGATTATCTTGGGGCCAGCGATTTCC
chr1	28736272	28736392	EPIC_v2_IDT_14_2	1	+	good	CCGAAAATAAATTGTAGATTCTCCTTCCTGCAATGCTAAGGGGTGAATCTCTTTTGCGGGAGACTGGATTCTTTCGGTGTGTGTTTTGCTCTCTGGGTACTCTTTCTGTAGTCGGCTAAC
chr1	28736392	28736512	EPIC_v2_IDT_14_3	1	+	good	AGAGGATGACCAAGCCCCTCGCGGGGGCGGGGGCGGGTCACTCCCGGACAGGGCCCCCATGAAGTTTCCCTGGGGACTGTGTGACTCCCTAGGGGTCGGGTTACCTCCCAGATGGGGGTG
chr1	28736512	28736632	EPIC_v2_IDT_14_4	1	+	good	GGGTATCACTTGCAGCTGGAAGGCAGGTTCATTTTAAGGTCTCGCGGGCTTCGGAGGCCCCTCCCTCACTGAGAAACCGGCTTTTGTCGTTCTTCTGAAGCCAGAGCTAGTCTTTCCAGG
chr1	28736632	28736752	EPIC_v2_IDT_14_5	1	+	good	TGTTAGTCGAAACCTCGTGGTGCGACCCTGGTCGTCCCAAACCCCCTAGGCCTTAATCCTGGGGCGGTGGGGGCGGGGAGGCCGTGAGCACGGCTTCCGCTCCTCCAATCCGCCAGAGGG
chr1	28736752	28736872	EPIC_v2_IDT_14_6	1	+	good	CGCAGCGGCCGGCCTCTCCCTTCCCGGGGTTCTTCGCGCCGGGCCCCTTCCGCGTGGGTGAGTGAATGTGAGAGTCAGCGCTCGCGCCGCGCGCGCCGCCCGCCTCCGCTGTTCGGCGCT
chr1	28736872	28736992	EPIC_v2_IDT_14_7	1	+	good	CTGCTTTAGGCGGTGGGGGGCGGGCGCGCGCGTAAAAGCATAGAGACGGGCATTGAGCTCTTGGGCTAGAGCGTCGCCGAGTCGGAGCCGGAGCCTGAGCCGCGCGCTGTGTCTCCGCTG
chr1	28736992	28737112	EPIC_v2_IDT_14_8	1	+	good	CGTCCGCCGAGGCCCCCGAGTGTCAGGGACAAAAGCCTCCGCCTGCTCCCGCAGACGGGGCTCATCTGCCGCCGCCGCCGCGCTGAGGAGAGTTCGCCGCCGTCGCCGCCCGTGAGGATC
chr1	28737112	28737232	EPIC_v2_IDT_14_9	1	+	good	TGAGAGCCATGTCGGCCAGCAGCCTCTTGGAGCAGGTACAGGCCCGGCCCGCATGCCTCGGCCATTGTGTGAGGCGAGAAGGAGCCCGACTAGGCCCGGGCCCGCCGCTCCTGGGCAGGC
chr1	28737232	28737352	EPIC_v2_IDT_14_10	1	+	good	CGAGCCGAGCCGAGGCGTCGTCTCTTGCGGGCCAGGTTTCGGGCCTCTCAGGCCGGCCGCGCCCGGCGCCTCTCCCTCAGCCTGTTCTTCCCGCTTCTCCTCGGGCCTCGGAGCCCACGG
chr1	28737352	28737472	EPIC_v2_IDT_14_11	1	+	good	GCCGGGCCGCGCCGCGTTCCCTTCTCTCGGCGGGCCTCGTTTTCCTTCCTTGTTTCCTTCCCCTTCCTTAAAGCCCTGGGTTCCTCGCGTCGCCGGTGGCGCGTCTGCCGCGTTTTCTCC
chr1	28737472	28737592	EPIC_v2_IDT_14_12	1	+	good	CCTGCCCCACGGGCCTGGCGCTTTCCCCCGCCTCCCATTTTCAGCCTCTTCCTCACTACCATTCCTGACGCCTCCCCTCGGGCCTGCTCCTTTATTCTCCCTTCGGGCCCTGCCTTAATT
chr1	28737592	28737712	EPIC_v2_IDT_14_13	1	+	good	TGTTCTTCCTTTTCCATTTCTCCTTTGGACAACTTGCTGCTCGGCGACGTTTCCTTCCCCTGCAGAGACCAAAAGGTCAAGGAAACAAAGGTAAGTCCCGCTCCGCCGGTGGCCCTGAGC
chr1	28737712	28737832	EPIC_v2_IDT_14_14	1	+	good	CGGGAGGGGGACGCGGGGCGGTGGGGGCGGGGTCTCCGGGAAGCGCCCCGGGCGGAGGACCTTTCGGAAGCCGCTTAGTTCGCAGGTGCCGCACACTTAAGTATTTTGACCCTTTCGGTG
chr1	30758348	30758468	EPIC_v2_IDT_15_1	1	+	good	CAGAGAGGGGGAATGATTCGTGCAAGGTCACACAGCTAGTCAATGAAGGTGCAAGGATTTTAACTGAGGCTGACTGGTGCTAGAAGCCTCCCTGGAGCTGGTGTTCTCTCCCACTTCCTC
chr1	30758468	30758588	EPIC_v2_IDT_15_2	1	+	good	ACCCTGAGCCGCAGGGAGAAGCTTGTTCTTCCTAAGCTACGAAGAGGCGTGCAGGGCTCCAGACAAGGACGGAAGAATAACCAGGAAGCAAACCCATCAACTGTGCGCCAGGCCCTGGGC
chr1	30758588	30758708	EPIC_v2_IDT_15_3	1	+	good	TAGGCTTCTCTTCTAGGTGGGTCAATAACTCTTCACAGCAATCTGTGAGACCCGAACCTCACTTTCAGGGCCTCAAGACCCAATCCCCATACTCACACAAAATCAGGGATTGCTTTTCCC
chr1	30758708	30758828	EPIC_v2_IDT_15_4	1	+	good	CCTTGATCTTGCAAAAAGTTGGAATTAATAAGCCACAACTCTTAGGCAAGCTACCCTGGAATCTCTACTCCCTCCTCAGATGATAAATTATCCATATTGCAATAAAGAAAGGGAATAGGA
chr1	31181885	31182005	cg08847173_IDT_0440	1	+	good	CGACGTCTTCTGGGGCGCCTGGTATCCGTAGGAGTCAAAGCCGCCGATGAAGTCAACTGCGGAAGAGGGGCGGCGCATGTTAGGGATCGGCGGCGGGGGCGAGGAGAGGGAGACTGGGTC
chr1	32336372	32336492	cg00556029_IDT_0442	1	+	good	CGGGTACCCCCCACCCCACCCGAATCCCAGGGGCAGGTAGAGTCCGGTGTGGGCAGGAGCGAGGCCAGTCCTCCCGCGAGCTGGGCGGGGCGGGGCGGGGGGCCTGGAGGAAGGAGACGG
chr1	33159739	33159859	cg16286249_IDT_0444	1	+	good	CCAGCCGCTCCTGCAGGATCTGGGCTCCCTCCTGGACCTTGCGCAGCTGCTGGCTGTAGCGCTGGACTTTCTGCTCGATGTCGGTCAGCGTGCGGGCCGTGTCCGCCTCCAGCTCCTCTA
chr1	34237185	34237305	766574_40655996_Diab_029_1	1	+	good	AATACGGATTGCTAGAGTCAGAAGAGCACTCTTTTTCTGGGTCATGGCCAATGGGCAGACAACACGTTTAGCCTGCAGGAAACAAGGTTCGTCTGCTTACCGTCCCTGTTTGCACGTGGG
chr1	34860457	34860577	cg23276912_IDT_0446	1	+	good	CCCACCCTCATCCCACTAATCTCAGCCTGCATATTTATTTTGCTCGCACATACTAAACCCGGCAGACCACACTGTTTCACACCTCAGTGCCTTATTGATGCTTTTTCATCTACCTTCCCA
chr1	36134355	36134475	cg08471205_IDT_3434	1	+	good	AGGAGACTATTTTAATTTTACTGAATGCAATTTCTGCTCCTGAGGCTTCTGTTGCCACCCGCTTCTTGGCCTTGGATGCCCAGTACAAATGTAGGGGAGGCCAACCCCCTAGGAGAAGGT
chr1	37474156	37474276	cg26007664_IDT_0451	1	+	good	TGCGCACCTGGCCGTACGTAGCTTCATCAGGCAGGGTGTACCTGTCAAGTTCTTAGGTCCGAGTGTTCGCGGCTTTACCTGTCCTGGTACCGCCGTCCGCACCTCGGTCAGTGCGTCCCC
chr1	37553610	37553730	cg11950261_IDT_0452	1	+	good	TAGGTAGCTCGCTTAGACCTCGATGTGAAAACCTTTCTGGCAGGTAACCGGAAAGACAACGCCCACACTCCATTTGTGGGAGGGATGGGGAAAATCTCAATCCAATTTAACAGATTATCA
chr1	38046498	38046618	cg18755829_IDT_0454	1	+	good	CCGCCGCCGCCTCCTCCCGTGGGTAGCCACTGGGGGTGCGCTAGGCCCACGGGGTGGCCCGCGCCCGCGCCCAGCCACTCGTGGTGCATCAGCTTCTGCACTTCGCGGTACGCGGCCCCT
chr1	38951144	38951264	766574_40656001_Diab_034_1	1	+	good	GAAAATGCTGTATATCATAACGCTGCCTTATAAAATCACAGCACATGTCAGCGTCATGAAGTCTCTAACCTTCTAAGAAGTCCTTCAACAAACAAGTCTGTTCAATGTTGCTTCACCTAG
chr1	39939050	39939170	766574_40656002_Diab_035_1	1	+	good	GCCACCAGTTTCCCATACAGCAGCCCAAGCTGCTCACTGATTCCGCTCCCCACACCCTCCATCATGCCTCCATGTCTGTGGTGTTCCCTTTGCCGGGCATGCCCTTACCCATCACGGGAA
chr1	39939170	39939290	766574_40656002_Diab_035_2	1	+	good	CTCCTTCTCAACCTTCCGCGCTCAGCTCCATTATCACCTCCTCTGTTAAGCTTTGCCAGACCACCACGCCCAAACGGAATCTGGTGTTCTCAGTTTTGTACATGCAGGCCTTTGCCAAAT
chr1	40625971	40626091	cg17988326_IDT_0459	1	+	good	GGCCCTCAGTGTGGCCAGCTGCAGCGGATGCTACATTTCTCAGAAAACAGTGGCAGAGCCGGGAGAGTCAAGAGTGGAACAAAAGACAAGACAGAAAACAAAGCAGAGACCACCAGGAGC
chr1	40858662	40858782	cg01074104_IDT_0460	1	+	good	GAGCGACACCCTGTTGGCACCACGGAAGCTCGTGTGATTATCTTAGGAGAGCCAAGATGCGGGAGGTGTGGTGGCTTCCTTGAGGTCAGGCAGCTAGTAAGAGTTGCTTCTGAACTGGAC
chr1	41662724	41662844	cg26110130_IDT_0463	1	+	good	CTCCGGCGCTGTCTTTTCCTCCTGGGCCCTCTAGGGAGGGCAGACAGGGAAGCCCCTGTCGCCGCCGCCGGGGCCCTGCCACTCTGCGCCACGCCTTGGTCGCACCCGGGCCCAGCGGGA
chr1	41919931	41920051	cg16145216_IDT_0465	1	+	good	TCCCGCCTAAGAGCAGCGGCAGTGGCTCACCTCGGGAGCTACAGGGGCGCTCCTACAGCCGCTCCAGCATCACAGCCCATTCCCTCCCTTGCCTAGTCCTGCCAGGCAAACCGTGAAAAC
chr1	42164943	42165063	cg18856261_IDT_0466	1	+	good	GCATTCATTCACCAACAAGGCACATTCACTCACGACTGCCCTGTGCTGCTGTGTGGGGCCGGCAGACCCTGCCCTTGAGGAGGGGGGCCCAGCCCGACAGTGAAACGCAGGGCGATTAGG
chr1	42173848	42173968	cg27441384_IDT_0467	1	+	good	AGTAACAGGAACTTTTAATAAAGAGTAGCTGTCCAATTCTGTACTTCTGAGGTCAGCATCGCTTAGGGGTACTGCAGGAGAGCTGGGGGTTGAAGCCCTGACCTAGGGTTGAATTCTGGT
chr1	43008109	43008229	cg15821544_IDT_0468	1	+	good	TGGAGACCGATAGGGATGGAAACCGAGGTCTCCCAAGTCTAGCGTGGAGTCCCGTCCACCGTCTGGGCTGATGTCTGAGCTTCCCTCTCGGGACTCCGTGTGTGCCCTGAGGCCCTTCAT
chr1	43358648	43358768	cg11950805_IDT_0469	1	+	good	CGCGGCGGTGGAAGGCACGCAAAAGGGCGAACCGAGACGACTCCAGGACGCTGAGGCAGCGCAGGCCCCACCCGGCCCCGCCCTGCCCCGCCCTGTCCCGGCCGGCTTTCCAGTACTAGT
chr1	43532910	43533030	766574_40656005_Diab_038_1	1	+	good	TTGCCCCCTCTCGCATACCTGGGCCCGCATGCCGGCCAGGGCTCAAGAAATCTGTGCCTGCACACTCTCGCAGCATACCTGTGCACATGCACAGTCATCCTTGTGTATTTTTGTATATGC
chr1	43533030	43533150	766574_40656005_Diab_038_2	1	+	good	ACTTTCTTGCACATTTTACTTGCTCAGTCTCTTATTTGAAATGTCTTTATAGTGTTTTTTTTAGTTTCCTTTATAGTTTCCTTTTCCAGCTGCTCTTCCTCTTCCCTCTTTCTTTCCTTT
chr1	43533150	43533270	766574_40656005_Diab_038_3	1	+	good	AACAAGAAAATTGTTTTAACATAATTCCTTCCTTCCTTCCTCCCTTTCTTCCTTCTTCTTGCAACTACTGATACCTCCCCTTTATCCAGCTTTGTGTGCCCTGGGCGGGTTGGCTTGGTG
chr1	43546779	43546899	766574_40656006_Diab_039_1	1	+	good	ACCACCCACCCGGTCACCCAAGTCAGAACCTGGGCCTCCTCCAGCCTCCTCCCTCCGTGATATCCCACATCTAATCCATCACCAAGCTCCGTTGCTTCTACCTTCTGAATATCTTTGGAA
chr1	43546899	43547019	766574_40656006_Diab_039_2	1	+	good	TGCATCCACTTCTCTCTCTACCGCCTTCATCCAAGCCACCCTCGGCTCTTGGGCTTTTGCACGCAACAGCCTCCTGACGGTTTCCCTGCCTCCAGTCTTTTCCTTCCTAATCCATTCTGC
chr1	43650248	43650368	cg08552254_IDT_0013	1	+	good	GTAGGTGAGAACTATAGGGTTTTGGAATTCTCGAGGATCATTGCCGCTGTAGCAGTGACCGTGAGTTTTGGTGGGGGAGGGGCGGTGGGGGTGGGTCTTCCAGCGGTGAGTGATCGGCAT
chr1	43716917	43717037	766574_40656007_Diab_040_1	1	+	good	TCTGTGCTTAGCCTTCTCCAGTCAGTTCTCCATATTGCTACACGAGCAACCTTTCTAAAACATAGATTTACGTCATTTGTTTATGTACGTGGTTCCTCATTGCCAATGGGATAAATTTCA
chr1	43717037	43717157	766574_40656007_Diab_040_2	1	+	good	GACTCCTTAGCGTGGCTTGTAATCCCTCTCCTGCCCTTCTGCTTCAGCTTCCCAGAGTCAGTTTAATTCAGGCAACGCCTCTGAAGCTTTTCCTGAGCCTCCCAGACAATTATTAATTCC
chr1	43822232	43822352	cg23290313_IDT_0470	1	+	good	CATCTGGATTCCTTGAAGGAGCCAGATCCTGGTGTCCAAGTGTGACTTTCCTGAGCCGACGTGGGCCTTCTGGGAGCAGATTTAATTAAATGGAAGTTTCATCTATTTCTGCTGGGTGTG
chr1	43939535	43939655	cg04131194_IDT_0473	1	+	good	GTCCTTTGAAGTCTCAGAAGCATTCGATAGTGTCAGTCCTCCTTGAAAACCTGTCTTCCCGTGACTCTCTTGGTCCAATACTCTCCGGGTTCTCCTTCCACTCCTCCAGAGGCTTGTTCT
chr1	43978871	43978991	cg23001650_IDT_0014	1	+	good	GACCTTGAATCTTGGTCCAATTAAAGAGTTGACAAATCCCTAGCCCCGCAGCCTGAGTCCGCCCAACCTCCAGGTCCCCTTCCTGGGGAGTTCGCGCTCCAATGCAATCCCCACTCCCCG
chr1	44031620	44031740	cg12133952_IDT_0474	1	+	good	CTCCTCCTCCCAGGGAATAAAATTACAAGTCTCTCCAGCTTTCAGATGATTGATCCCCACGAACCCCTGGGAGTGAGCGCCACAAAGGAGTCCCCTTCTCCGCCCCTGCCTCGCTGCCCT
chr1	44212891	44213011	cg11683482_IDT_0475	1	+	good	AGCTATCTCCATCAGAGGAGGTGCAAATGAGGGCCCACACCTTACTCCATTTTGGCAGCCGCCCTAGGAAGCTCTGCCTTTATTTCTTCATCTTCAAGCTTATCACAATTTGAAGTTTAT
chr1	44354341	44354461	cg13451048_IDT_0476	1	+	good	GGGGCCCCACATCCAGCATCTTCCAAGTCAACAAGGAGCAGTTATATTTTGCAAGAACTCGCAGTCAAGCCTCAATCCAAGTTCATGCTTTTTTTAAGAAAACACCTGTTGCTGGACCAT
chr1	44739592	44739712	cg21350237_IDT_0478	1	+	good	GGAACCCCGCAGTACAAGGTGACCGAGGACAATACCAGAAATGGGAGCCCCAGACCCCACGTAGCGGCGAAGTTCCCAGAAGGCACAGCGCTCGGGGGTGTGGCCAGACGCATGGGCGGT
chr1	46133270	46133390	cg15076218_IDT_0015	1	+	good	CGAGCGCTCGGGGGCTCAAACTGCCTGGAGACAGGCGGGGCTCCTGCTGAGGCTTGGTCCGCCCGGACGAGTAAGGAGAGGAGCCAGGGAGGACCTGCTGGCGTGAGACGCCTCTGCCCG
chr1	46459021	46459141	cg24860169_IDT_0479	1	+	good	GCTTAGGGAGCTGAGAGCCCAGCGCTAATGCCTAAGAAAGTCGTGGGTGGATTAGAAATCGAGGGGGATTAGGGCCAGAGCTGGTGGCTGATGCAGGAGCGGAGCCCCTCCCTCTGAGGA
chr1	47229478	47229598	EPIC_v2_IDT_16_1	1	+	good	CAGGGAATCGCAAACAGCTTTCCGCCCCCAACCTGCAGGTGTTTGGAGCCTTTCCTCTACCCCCTCCTCCCCCCACCCGCCTTAAAAAACCCTATACATGACCAATCAGGAATAGCTATT
chr1	47229598	47229718	EPIC_v2_IDT_16_2	1	+	good	TAGTCCAACAGCAACAACAACCCCTCCCGACAGGCTGTCTGGAACATTTTCGAACCCTCCAACTGGGATCGGTCTGGTTCAGTGTTTGTTTTCTAAGCAGGGAGGTGTCTACGCGGTTGC
chr1	47229718	47229838	EPIC_v2_IDT_16_3	1	+	good	CTCCTCAGCCAGGTCTCCGGCTGCCGCTACACCGCGAAGGGATAGTCCCGGGCCTGGATGGGCGGAGGTCCGTGTTGGGAAAGGCGAATAGTCTTCAGACTCTGGTCGGTGGGACAGAAC
chr1	47229838	47229958	EPIC_v2_IDT_16_4	1	+	good	CTTGAAGTCCCCCCCACCTCATTCTCTCTCTGACCCCCATCCACCCACCTCCAGCCCAAAGCGAAACCAGAACCCAATTCCAGGGGCTGTACTTTCCTACAGAAATGGAGTTGGGAAGGG
chr1	47229958	47230078	EPIC_v2_IDT_16_5	1	+	good	GGCTTGGAGAGAGATATCTGATCTGTTCAGGTCCTTTCTCGTCTCCCTACTGATTAAGAGAAAGAAGAAAGAGAGAGGAAGAGAGAGACAGAAAAAGAAAAGGAAATAAAGACCAACAAA
chr1	47434524	47434644	cg22438763_IDT_0481	1	+	good	CGGCTGCAGCAGGCATGGTGCTGGAGCCCAAGGCTTCTGGGAAAGAGTCCAGGTTTTCGCGGAGGGAGCGACGGACTCACGCGGGATCGCAGGCACTGCTGCAAGACGCCGAACAGGCTG
chr1	48221627	48221747	cg01416168_IDT_0483	1	+	good	GACTGAAATATTCCAAATGCAGCTACTTTGGAAGGACCATGTGAGCAGATATCTAAGTGCGTGGCATCTGGGCCCCTTGGCTAGATGGTGGTCGATGTTGGTTTCTTTGTGTTAACCCCA
chr1	50976401	50976521	cg23090529_IDT_0485	1	+	good	AAAAGCCATTATTCAATCTCAAAAACCTCAACAATATTCTGTAAGCCTCTTGAACATGCCGAAATGTATAGGATGGATGAAACGGTGCTGCTGGGGACCTATTTTTCAGCGACCTGAGGT
chr1	51421881	51422001	cg21366602_IDT_0486	1	+	good	AGAATATTTTAGAACATCAGCTACAGCTGGTATGGTTATCCATCCTCCTAATCCTGAATCGCTTTTTAAATACATAGTGAAACATTCAATTTTTAAATGAAGGGCAGATTTTTCTACCCT
chr1	51422557	51422677	cg02670343_IDT_0487	1	+	good	CTTTGAAACATCGTTACCTAAATTCTTATATGCTTTAATCAGGCCTGAGTGGCTATGAACGAATCCCAAGCAACCTTAGATTCAGAATTGCAAAATAAAGCTGTCACTTTTGATGTAACA
chr1	51422842	51422962	cg10027723_IDT_0488	1	+	good	GGAGAAGGGAAGACAGCATTTAACAAGTCCTCCAGATTAGTATAGCCAAGTTTCTCCTTCGAGCTTCAAGACTACATTTCAGTTTCCATCTCAGACATAACCCAAAATGTAAGCTCAGGC
chr1	52150823	52150943	766574_40656012_Diab_045_3	1	+	good	AAAACACCCTGTCAGGATTTATACAAACTTTAATCTCCATTTTTCATTTTCAGTTGAGCAGGAGAAACAGTCCCTAAAAGGTAATTAAAATAAAACACTGCCAGTTTGAAACTTGAACTT
chr1	52150943	52151063	766574_40656012_Diab_045_4	1	+	good	CACAGTACATCATGTAGGCCTTTTTGTGATTCTGGTGATAATTGTCTTTTTTTTTTTTTTTTTAGTAGTAGTAGCCGAGGTAAATTATTTTTGAAGTTATTGTGAGGTCACTCATGGAAA
chr1	52842922	52843042	cg06335143_IDT_0490	1	+	good	ATCGTCCCTCCTGACGCTCAGAAGGATGCCCTGGGCTGCTGCGTGGTACAGGTGAGCACCGGGGTGCGGGCGGCGACGCGGACCTCGGCGCCACGTCCAGCTCCGGCGAGCGCGGCGAGT
chr1	52843036	52843156	cg06784991_IDT_0491	1	+	good	GCGAGTCTCCTGGGACGCTGCCGAGGCACTTGCTGGGGAGTGTGGCCCGCGCGGGGCTGCGGTCTAGATGCCGAGCCCCTTCCAGGCGCAGGCGTCGCTGCGGAGGTGCGTTGTCGGGGG
chr1	53306107	53306227	cg09823841_IDT_3436	1	+	good	GCACTCAACCATCTTTCTCTACCAGACTAGCAGCTCGGTGGAGGCAGGCACTGAGGAAGCGTGTGCTGAAGGCATCGCATGCAGGCAATCTGGAAGCCTGGGGCTTTTCCATCTATACAG
chr1	53524822	53524942	cg21812476_IDT_0493	1	+	good	TTGCGGAGGGAGCTGGGGTCTGTGTAGCGCTTGGAGCAGCCAGGGATCTGACAGGCGTACGGCTTCTGTAACATGGGGGGCACGGGTGGGGTGAGTGAGGCCCATCCCTACGGGACACGC
chr1	54287338	54287458	cg24327307_IDT_0495	1	+	good	GGCCACATGCAGAACCGCATGTGCAGACGACTTCCTTGACTGAAACTCAACACAGGCTGCGTGGCCCAGGGCCCAAAACACCAGGGGGTGGGAGGTGTGTGCTGAGGGTGGAGCCATGTG
chr1	59008211	59008331	cg16594806_IDT_0499	1	+	good	GGCAGTGGAATGAATTCCACAACTAGTTTAAAATGCAGTGCCTCTTGCACTGGGAGCTCCGGGGGCTGCCCTCACATGACTCATGCCTTCCCCAACTCACCTCAGACCTCTCGTCCAGGC
chr1	59659894	59660014	766574_40656015_Diab_048_1	1	+	good	AGGTATTTGTAAGAAAAGAAAATGTTTTAAAATAAAAAGTATTTAATTATCGTCTAAGAAATATCAAACATAATCTTCCTGTGGTATTTGTTTTGTTTTTGTTTAAGGTCAGGGTATTTT
chr1	59660014	59660134	766574_40656015_Diab_048_2	1	+	good	CTCTTGGGGAGGAAGGGATAGTTTTTCCCAGGTCTGGAGATTAAACAACTTAATAGGCATTTCACGTTCCGCTCACAAAAAGGGGATTTGCATATGAACTTGTTTCGGCAAGAAAACACA
chr1	62553810	62553930	766574_40656016_Diab_049_1	1	+	good	AAAATAGGAAACACACACACACAGACGTGTGCGTGCGTGCGCGCACACACACACACACGCACACGCAGCCCTTTCACTTCGGTATAGTTGGTATTTCGGACCCAAGATGCTCCAGCTGGT
chr1	62784034	62784154	cg25613600_IDT_0501	1	+	good	GCTACTGCCAATCGCAAGGCTTTCGTATCCCGGAAGTGGCTGATCTGTTGGATTTGACGCGGAGGCGGTTCCTCTTACTACGGTGGCCGGGGTGCTCAAAGTACCTGTAGCTGCGGCGCT
chr1	64581742	64581862	cg21679730_IDT_0503	1	+	good	TGAACCCAGAACCACAAGTAACAGATAATGTCTCTCCTCTTTATTCTCCCAGTCATTGTCGTTGCTCTGTAACACACAATGCCCACTGTCATGCTGACAATAATGTCAACAGTCTTTGTT
chr1	64889835	64889955	cg11743000_IDT_0504	1	+	good	CATAAATATGATCATCAGAATGAGACCACTTTGGCCAAGGGCCACTGCCAGATTTTTACCGTTAAAAACAGACTGGTTGACAGTGAAACTCAATGACAAGAATTAAAATACTATGGATAT
chr1	64922355	64922475	cg01763364_IDT_3438	1	+	good	TACAGTAAGGGCTGGAATCCCCTGTCAGTTCATTCAGCCAAGCTTACAAGAAGTCACAACGTGGGAATTTCCAAAGCCAGTCAAACATCAGGAGTATAAATGTCATGTACCTAGACTTCT
chr1	64965505	64965625	EPIC_v2_IDT_17_1	1	+	good	GGGACCCTGGGGAGTGACTTTGGAGGAGTGTCTATTAGTCCTCCGATGCTCCCGGTCGCCGACGATGCGCGGATGGAGTTGGAGTGAGGGAGCCAGAGACCAGCCCCAGTTTCGGTTAAT
chr1	64965625	64965745	EPIC_v2_IDT_17_2	1	+	good	CAGTCCCTTTCCAGTGGGATTCGCAATTCCCCGGGTAGTTCTCTCCCACTGTTCCCCTTCCCTGGTCCTCTCGCCCAGGGTCTCCTTTCCCACTTCTCGCTGGCTACCTGAGGCCTGGTT
chr1	64965745	64965865	EPIC_v2_IDT_17_3	1	+	good	CCTAACAGAACCTAAGAGGGGAGGGGGCGTTTCCCGAGTTCGCGGACGCCCAACACCCAGCTCCAAATCCCAGAAACTTTCCCTCGCTGAGACCGCAAGGAAGGAAAAAAGCTAAGACCC
chr1	64965865	64965985	EPIC_v2_IDT_17_4	1	+	good	TCAGCCTCCTTCCTGGGGCCGAAGAAGAAAACCTTTCTGCGCTGCCACCCCGGCCGGGAGCTGGCGGTCAAGTTCGCGGTACAAGGAGCTAGGGACGTCAGCCCTCCAGCCCGCGCCTGT
chr1	64965985	64966105	EPIC_v2_IDT_17_5	1	+	good	ATCTCGGGGTGGTATAAACAGGATGTCAGACAGCGCGCTCCGGGCTTGTTTATGAAAACTTGCCGTGCGCGCTGGGGGAGGGGGCGGCCTGGCTTAACCGCTCTTCTCCCGGCCGGGGGC
chr1	64966265	64966385	EPIC_v2_IDT_18_1	1	+	good	GGCTGCGCGCCCCTCGCCTGCCGACCGCGGCCGCCCCGGCTCCTCCACCTCCCCCGGTGACACTCACCACTTCCGTGTGCGCCTGGGCCAGGCAGCGCCCCGTCGCTGCGCTGGCTGGGG
chr1	64966488	64966608	EPIC_v2_IDT_19_1	1	+	good	GCCCGCACTGTCTGCAGCTCCAGGATACTCCGCGGCCGCCGCGGCCTGCGCTCAGCGACGCACCGCCTCCCGTCCCGCCCCGCCCCGCCCCGCGGCCGGCCCCACCCCCGTGGCCGCCGG
chr1	64966608	64966728	EPIC_v2_IDT_19_2	1	+	good	GCCCACCCCCTCGCGACGTCACCAGCGGCAGCCCCGGAAAGCGGGGCGGGGTCGCGGTCCCGGCGGAGACTCTGCGCCTCCGGCCTACCCGCCCCGCCCCCATCCGGCTTCGCTCGCGAA
chr1	64966728	64966848	EPIC_v2_IDT_19_3	1	+	good	GCTGCCCCCACTCGTCTCTGTTCACCGCGTCCTCTAGATTCTAGAATCTAGAAACTCATCTAGGACGCGAGGTCATCTATCGCGGGGAGTAAAATTGCCAGGATTCGCCCGTAGATTGAC
chr1	64966848	64966968	EPIC_v2_IDT_19_4	1	+	good	CCCTCCCAGCTCTGGAGCCCCCTCCGCCACACCTTTGTGCGCTCGATGCAGAAATGCATCCCGCCTCCTCCGTATACGCTCCGCTTCTTACCCCAGCTCAGTAGGAGAGGAGCTAGTGGA
chr1	64966968	64967088	EPIC_v2_IDT_19_5	1	+	good	GCACTAGACTAAAAAGAATTTAACAATACAGCCCCCAGCTTGGACAAGCTACTGCAGATCCAACCCATTCCGTATTTTAAAAGCTCTTTACGAAAAAAAAAAAAGCATATGCATAATAGG
chr1	64967088	64967208	EPIC_v2_IDT_19_6	1	+	good	AATTAGAACTACATTCACTGATACCTAATGCATGTACAGCGCTTTTCATTTTTTACTAATAACCTCTCAAAGTAGTAGCATCATCTTATCCATGAGGAACAAATTAAGTCTTTAGTGTCT
chr1	65264751	65264871	cg09082287_IDT_0020	1	+	good	CCCGCACACCGACTTGCATGCAATTATCATAGCCCGAGTGCTCCTCCGTTGAGAGACTTCGCCCCCGAGACCGCTGACTGTGAATGACAAATCAAAAGTCAGGGTTGCAGAATCAGCCGG
chr1	65790466	65790586	EPIC_v2_IDT_20_1	1	+	good	GCTCCAGTTTTTGAGAGACAGCTTTGCATTTTACGACACACCTCTCATTTCCCAGAAAACATACTTTTGCTGGCACTTTCTGATACTTCTAGTGCTGGTTCCCATTGCCTCTCCCTGGGC
chr1	65790586	65790706	EPIC_v2_IDT_20_2	1	+	good	CTTTTCCATATGACTTCTGCCCAAACTCAGCTGCTTTTGGTAACCTTTAGAAGCGCTTTGGGGTTTGTAGGTAAAATCTATATAAATTTGTTGAAAATGGTGTTTGACAGTTTTTTTCCA
chr1	65790706	65790826	EPIC_v2_IDT_20_3	1	+	good	TTCTCTTTGTTAGTTTATGTAATTTTTAGAAAGAGATGAGAAAGATGCTTAAAAAGCTGACATCATTTTCTACTGGAATCCGTATATAATTCTTTTTGCAGTAAGAACTCTTTGGACACA
chr1	65792179	65792299	EPIC_v2_IDT_21_1	1	+	good	GAGGACTCCCACGGTCCCACTGGCTCCTTCCACGTAATGTGCCCCGCTGGCTCTCTCGCCTCCCCCAACCCGGGGGTCTGCGTCCCCTGCGCCCCAGTCCCTCTTTGTGCAGCCAGTAGC
chr1	65792299	65792419	EPIC_v2_IDT_21_2	1	+	good	TGCAGAGCTCTTCGTCTTGTATTCATGGCAGATGCACAGCGAGTGACTGACACGTTCCAGGGACGGCGAATGGGAAAGAGCGCGGGCGGCCGGGGGAGGGTGTGTAGTGGCAGACGGCCG
chr1	65792419	65792539	EPIC_v2_IDT_21_3	1	+	good	CTGGGATTATGAATGGGGGCTGGGGGGCCGGCGAGTGTGGGGTTCAAACCAGGATTTTCGGTCTCTGGCTTTGGATAGGCACGCAGGGCTGTGCGTAATCCTTCAGCTCTGGTGGTAAGG
chr1	65792539	65792659	EPIC_v2_IDT_21_4	1	+	good	GAGATGCAGTGAGCTCCCGGCTGGGAGAGAGGGTTATTTTGCAAAACTCCCCTGGTACCGTGCCCGCGGAATATTGCAGGAGGTCTGTGAGGTAGGTGGGGGAAAAAATAACCTGGGAGG
chr1	65792659	65792779	EPIC_v2_IDT_21_5	1	+	good	GCAATCAGGGAGAGGCCAGACGACTGGGGACGGCGTGCTTTGCACCCTAGAATTGACAGGTGGTGGCCTCAGCAGTTACAACCTACTACACAGCATCTCGTCCGTGCGATACGGTCACAT
chr1	65792779	65792899	EPIC_v2_IDT_21_6	1	+	good	TGTTATTCCCCGCACCCGGCTGAGGAGCGCAGCGCGGCAGACCAAGTGGCACCGGCGAGCTGTCTCTCTTCCGGGGGGCGGGGGTGGACAGTAGGGAGAGGGGGTTTAAAGGGCCAGAGG
chr1	65792956	65793076	EPIC_v2_IDT_22_1	1	+	good	CCCAGGCTAGCCCGCTGGCCCGTCCGCGCGCGCGCCCCCGGCCCGCGCGCCCCTTCCCGGGGCTCCTGGCCTCGCCTCAGCGGCTGCAGGCTCTTCGTCGCGGGCCGGGCTGCACGCGAG
chr1	65793076	65793196	EPIC_v2_IDT_22_2	1	+	good	CGCCCTCCGGGCAGACTTTCGTCCCCCACCCCCGGGAGCGCGGAAGGCTCACTCGCAGCGCATGGTCTACCCGCGCCGGGCGGAGCCCCGGCGTCCAGAGCGCTGCGGCCGCGGCGGTGC
chr1	65793215	65793335	EPIC_v2_IDT_23_1	1	+	good	GGAGGAGGGCGGCTTCTGCGAGGGCAGCCTGAGGTAAGGGCTGCCTAGGAGGCTGCGGGTTTATTTTTCCTCATTCTCTTACTTCATCACACACTGAAGCCTCAATGGAGAGTGTAGGGT
chr1	65793335	65793455	EPIC_v2_IDT_23_2	1	+	good	GCTGTGGGGCTGATGTGGGGCAAAGAGGGAATGGGGCCGCCGGGCCTGGATGGTCGTCTTGACGGCGTCATTGTCGCCCCTTGTAGGAAATCCGCCAACCGGCCCCTAGCCTTTCGCCCT
chr1	65793455	65793575	EPIC_v2_IDT_23_3	1	+	good	CATCTTCTCTGCTTCGGCTTCCGCCCTTGGACCTCTTGACAAGTCACTGGGGAGGAGAGGATGGAGAGAGGCTAAGGGAGAATGGAGAGAGGCAGAAGGATTCAGGGCTTGGAAGCCCTG
chr1	66534186	66534306	cg19406367_IDT_0506	1	+	good	ACCAGCAGCATCCATGGCCTGTCTTTTGGCTTAACACTTATCTCCTTTGGCTTTGACAGCGGACGGAATAGACCTCAGCAGCGGCGTGGTGAGGACTTAGCTGGGACCTGGAATCGTATC
chr1	66933251	66933371	766574_40656020_Diab_053_1	1	+	good	TCCTTTGGGTTTTATAAGGAATGTACTAGGGACCTTTGGGAACGAACAATTTGTCTTGTATTTTAGCGTTTGTAAACACGTAAGGGACTTTCTTCTCAAGGAAAAAAATCCATGGACAAT
chr1	67138727	67138847	EPIC_v2_IDT_24_1	1	+	good	AATTTTCACAAAGTTTTGGGCTTTTTATATCTGTGTCTTTTCATGCTGTTCCCTCAGCACAGGGACTTCAGAACTTCTGCAGCCCCCTGGTTCTAAGGATGGAGAAAGTTATCTATGTTA
chr1	67138847	67138967	EPIC_v2_IDT_24_2	1	+	good	GGCCAATGAGATCACAACACCCTGACCACAGTGACTGGCTCAGGGAGAAGCAGGTGACTAATGGGAGGCCAGTCAGGGCCCAGACAATTTTATTCCGGGACTTTGAGCCTTCAGGGAAGA
chr1	67138967	67139087	EPIC_v2_IDT_24_3	1	+	good	AGACTTCCTCTTCTAGTCTGCCTGTTATGACAATTTGAGCCTTATGCTATGGGAGCCACTATGAAGATCCTAAGAGTGGAGTCAATCCAGGGGAAGAAAACTGAGAGCTGGACCTGGGCA
chr1	67307112	67307232	EPIC_v2_IDT_25_2	1	+	good	AATATTATGCAGAGCTGCCGACCCCTCTGTACTCTGGGCAGTTTTCCCTCTTGCCTGAGAACACCACTTATAACACGGGACCTATACGGGAGTGGTGACACGCCATCTGTTCAAGTTTAA
chr1	67307232	67307352	EPIC_v2_IDT_25_3	1	+	good	CTTTTTTCTCATTTTTTAGACAGCAAATACAAATGGAAGTTCCAGTATGTTCTGCCCGCACTCCAGTGGGCGGTCTTGTGCACAGCCCACTTGGGAGGCCTCGGCGCTCAGGTGTGGTAA
chr1	67307352	67307472	EPIC_v2_IDT_25_4	1	+	good	GAGCTGGGCGGTGCAGAGCACAGAGAAAGGACATCTGCGAGGAAAGTTCCCTGATGGCTGTCAACAAAGTGCCACGTCTCTATGGCTGTGAACGCTGAGCACACGATTTTATCGCGCCTA
chr1	67307472	67307592	EPIC_v2_IDT_25_5	1	+	good	TCATATCTTGGTGCATAAACGCACCTCACCTCGGTCAACCCTTGCTCCGTCTTATGAGACAGGCTTTATTATCCGCATTTTATATGAGGGGAAACTGACGGTGGAGAGAGAATTATCTTG
chr1	67307592	67307712	EPIC_v2_IDT_25_6	1	+	good	CTCAAGGCGACACAGCAGAGCCCACAGGTGGCAGAATCCCACCCGAGCCCGCTTCGACCCGCGGGGTGGAAACCACGGGCGCCCGCCCGGCTGCGCTTCCAGAGCTGAACTGAGAAGCGA
chr1	67307712	67307832	EPIC_v2_IDT_25_7	1	+	good	GTCCTCTCCGCCCTGCGGCCACCGCCCAGCCCCGACCCCCGCCCCGGCCCGATCCTCACTCGCCGCCAGCTCCCCGCGCCCACCCCGGAGTTGGTGGCGCAGAGGCGGGAGGCGGAGGCG
chr1	67307874	67307994	EPIC_v2_IDT_26_1	1	+	good	AGAGCGCGGAGAGCGCGACACGTGCGGCCCAGAGCACCGGGGCCACCCGGTCCCCGCAGGCCCGGGACCGCGCCCGCTGGCAGGCGACACGTGGTGAGTGACCAGTGACTCGGGGTCGGG
chr1	67307994	67308114	EPIC_v2_IDT_26_2	1	+	good	GACAGAGAGAGCCCCAGGATCCCGGACCAGCGGGGTGTCTGCGTGCCCGGGATTCCGTGTCTCGCGTCTCCCGAGGGGGCTTCGGCGACGGCTTCTCTCTTTATATATATATATGTATAT
chr1	69744971	69745091	cg00858738_IDT_0510	1	+	good	CCACCTGCTCAAAAACCATGGCCAGTAGTAAACTTCCAAAAATATCTGGATTGTTTATACGCTGTGCTGGAACTCTACCTGAGAATTAACCTAATTATCAAAATGAGACAGTTCCTATAA
chr1	72283532	72283652	cg07721244_IDT_0511	1	+	good	TTTTGCGGGGACACGAGGAGGTGCAAGGCCTTGCGGCAGAGCAGCTTGCGTGTTTGTGGCGGTCGGCCCGTATGGATTGCAGGACGCCCCTCTTTTATCTGTGGGTGTTGACACTAAGTT
chr1	74453791	74453911	766574_40656022_Diab_055_1	1	+	good	GTGATGAATAAGAAATCACGTGCTCTGACTCACGCTCCAGCCAAACAGCGCTGAGCAGGAACGTAGGTATACCCACGCTGACCATATCAACTAATTTCTTTCTGCTCATTAATTAAGAAA
chr1	74453911	74454031	766574_40656022_Diab_055_2	1	+	good	TCTATACATTTTTTAATGTTGGCAATTAATTCAGCATTTTAAAGAAAATATGTTTCAGGCTAACACCGTAGGGGCTAAAGAGAATTGGCATGTGTCTTGCGACCTTGTGCAATTTATTTA
chr1	75495077	75495197	766574_40656023_Diab_056_1	1	+	good	GAAACGGAAATATGTGACAAACAGAAGAACAAGATACTTGACCTAATGAAATTGAGATATGTAATTTGCCTGTTGGAGTTAAAAATAACCATCATAGGCCAGGCGCAGTGGCTCATGCCT
chr1	78622874	78622994	EPIC_v2_IDT_27_2	1	+	good	GTTAAACATTCAGAAGAGTCTGCAGCTGTGGCTCGCACTTTGATAACTGCCTCATGAAAAATTCTGAAGCAGAGAACCAAACTGGATTTCTGACCCAGAGAAACTGTGAGACTATAAATG
chr1	78649160	78649280	EPIC_v2_IDT_28_1	1	+	good	GGGACAAAGGAGGACTGGAGAGTGGATGCCCAATGATATAAAAGCATTCACGTTCAACAATTAAAAACTATAAAGACATTACATTGGCCCTACAGAACAAATGTGCGGATTGAATTCTGC
chr1	78649280	78649400	EPIC_v2_IDT_28_2	1	+	good	CTATAGGACACGAATTTATGATCCTTAGCAATGTGAAGTTAGAGAAGGGGTTTTATTGTGAAATTGACACAGGTTGTTTTATATCTTATAAATGAAGTCTCCTCATTTTCCTGTGGTCAG
chr1	81452897	81453017	766574_40656024_Diab_057_1	1	+	good	AATCATGAGGTGTCAGGACAATCAAGACACGGCAATATTTTAAAATGCAGACATTCTACATCAAGGCAGATATTGCCAGCAAGAGGTCTGTGTTTTATTGAAGTCTAAACTAATTCCCCT
chr1	81453017	81453137	766574_40656024_Diab_057_2	1	+	good	TGTTTTATGCTCCTGAATGGTTCATTTGCTTTGGGAGCCTCAGGGGTAAAAGGGAAGGGAAACAAATTAAGTAAAACTGCGAAGACTTGTTAAAACTACACAAGGTGTGTCTAGCTCTCT
chr1	81453137	81453257	766574_40656024_Diab_057_3	1	+	good	TATTGTTATGTGATACATTGGGGGAAAAAATCTGTGGGAATTCCACTCTGACTAACTGCATAACAACTCACAGCTGATTAAGTCAACCTTTGAAACATGCAATGTAAATACAGAGAAAAC
chr1	81453257	81453377	766574_40656024_Diab_057_4	1	+	good	CAAACTTAATATGCAATAGCATAAACTAATCATTGTTTCATTTTCTGGAAATTGCGTTGGCACCAGGGTGAGAAGTAGATGAAAAAACGCCGAGAAAAACAAAGACATCTCTCGGTAAAT
chr1	85214822	85214942	766574_40656025_Diab_058_1	1	+	good	AAGTGCCTGAAGATTGTTCAAATAAAAAGGGAACAAAGCTCGCAACAGAGTTCAATGCCTAAGTCAAGACTGCCCTGAGGCATGAGAAGTTTTATGTCTCTGTTTACCCTAGAAGTAAAT
chr1	85214942	85215062	766574_40656025_Diab_058_2	1	+	good	TAAATAAATGCGTATTTAATATATGAATCACAGTTATATTTGGTTCACATATTATAGACAAGGAGAAACGAGAATTCTTTTTCAGATAAAATTTCTTAATAAAAAGCGAACGTACACCCA
chr1	85215062	85215182	766574_40656025_Diab_058_3	1	+	good	CGAGTCTGGATACTTCTCCCCAGAATGCAGTCATAACAAATGCAGTATAAAATAACTGCAAAGCCGAAAAGCAAACCAGCGTTTTGGGTGTTCTGGTTTTGGGTTTCGAGTGTTACATTT
chr1	85298278	85298398	cg27183818_IDT_0516	1	+	good	CAGTTGAAAAGGAAATGCTAGGCTCCAGCCACAATACCCTGTGGGCCGTCAGACTAGAGCGGGTGATGAGTGGGTGCTGGATGCTAGGTAAACGGAAGAAGTGACTGCAGTGGTGGGAGG
chr1	85582064	85582184	cg22123915_IDT_0518	1	+	good	TCTCTCCCCAACTTGGGCTGTCCCAACCCTCGGCTGGTCAAAGTTACCGGGCAGTGCTGCGAGGAGTGGGTCTGTGACGAGGATAGTATCAAGGACCCCATGGAGGACCAGGACGGCCTC
chr1	86642323	86642443	cg26692818_IDT_0520	1	+	good	TAACCAAAAGAATCACCAAAAATCTTTACCAGTACATATTGATAGCTTTACCTTGCTTCCGTTCCATTCTGATATGCAAATGGATGTCAGAATGTTAGATTATAAAGTAGTTTTTAACTA
chr1	89022686	89022806	EPIC_v2_IDT_29_2	1	+	good	TGCTTTTATCTTCAGTCCAGGTAAAGTTGTTTCTGTCACTTCTCTTTTCTTTCGCTGGATCGCTGGACTTTTATTTCACCCCTTCAGTGTTGTGTAGCTTTCTGGATTTTCCTCAGTGAT
chr1	89024178	89024298	EPIC_v2_IDT_30_2	1	+	good	TTGTCATAATCATTTGAACCATTTAAAATCTCTGCAAATTGTTGTAAAAACATATATCAAACAACAAAACATCTATTCAAGAAGACCCCTACAATTATGGTAGCAATAGCAAGAGTCGAT
chr1	89024298	89024418	EPIC_v2_IDT_30_3	1	+	good	GGTACTTGTTCCACAACCTGCTTCTTCCCCATCTTCAATTCAGATTGTCAAACGTTCCACTACAGCTGGGTATGGCCAAGAAGCCTGTTTTCCCTCTTCTTTCATCTTCCAGTCAGGGAT
chr1	89176742	89176862	EPIC_v2_IDT_35_1	1	+	good	CAATAACAATGTTTTCTCCTTATCAGTTCCATTCTAGGCCATATTCTTTACACATACCATTTTAAATATCAAAATACCTCAAGATAAAGGTTGTTTATTATCCCCATTGTCCAAGGGGGA
chr1	89176862	89176982	EPIC_v2_IDT_35_2	1	+	good	AAAATAATCAGAAAACGGGTAATTAATATGTCTAACTAAAGCCATTGAGCTACACACCAAGGTAGCAAGTAATTGAGCGAGATTCAAACTTGAAAATCCATTTGGTTAAAACCACATTGA
chr1	89176982	89177102	EPIC_v2_IDT_35_3	1	+	good	TTCTCTACTGCACATTGTCTCTAAAAGAGAGGAAGGTGGGAAGCGGGGAAGAGAGAGAGAGAAATGGAGAGCAGAGAGTAAGACTTCTCTGTGTGTGTGTGAATATTGATGAGATTTAAA
chr1	89198434	89198554	EPIC_v2_IDT_36_1	1	+	good	GACAGAAAATTAATAAAACAAACAAGCAAAAAATGTGTATATGTATACTAGATGATGGTATTTCGCAGGAGAAAATGCCACAGCTCTGGGAGGAAGCCCGAGGAGGAGCAGCGCATCCTG
chr1	89198554	89198674	EPIC_v2_IDT_36_2	1	+	good	GAGACACCGGTGCGCCTCTGGTCGCCGCCTGTGGACCGTCTAGAGACGCTGGGCCACACGGAGCAAAGCACTCAGGGGTTCAAGCAGCATCAGACTTCCCCGCGAGGTTCCTCCACTGCC
chr1	89198794	89198914	EPIC_v2_IDT_36_4	1	+	good	CTGGTGTGGGCACTGCAGCGTGAAGAGTTCTCTCACCCATTGCTCTGTCCTCCTGCGCCTGGATCCTCGAGAAACGGACTGTTCTTAGAAGCTGAAAGTCCAGCCGGATTTACAGACATC
chr1	89198914	89199034	EPIC_v2_IDT_36_5	1	+	good	CAAGTAAGAGTCTGTGAGAACCGAAATTGAAAGGACATGCACTTTGTGGGGAGTTGACTGTTGGGGATTTTCCTGTTTATCAAGACAGGAAACTAAAGGAGCTTGAAAGTGCTGGTTCCT
chr1	89199034	89199154	EPIC_v2_IDT_36_6	1	+	good	CCACACCAGACTCCTGAAACTCAGGTTTGTTTGTCCCTCTTCCACCCTTAGCTTAGGTATCTTTCGCCTCCAAAATGAATATAGAGCAGCAGACATGAATGTTGTTTCATCTACCTGTCT
chr1	89199154	89199274	EPIC_v2_IDT_36_7	1	+	good	CTCAGGGGTAATTTTGTCAGGGAAGAAATTTGAGTTTTTGTTTGCTTTTATTTTTTTTTACATGCTTATATGTTTCTGTTTCTCATCTCTTTTCTTTATTTTTTCATTAACCATAAAATA
chr1	89200689	89200809	EPIC_v2_IDT_37_1	1	+	good	AAAACAGTTTTTTGAAATGAGGGTGTTTTACTGGCTCACTGATTTTGGAAGGAAACTGGAGGAAATGAGTTGCAGATGTTTTTAATCTCACTGAGCAAGGCAAGGAGACAGAAAGTTATG
chr1	89200809	89200929	EPIC_v2_IDT_37_2	1	+	good	ACGTTAGTAGATCATACAGGGCAAGTGATAATGTTATCTGTGTGTACTTACTTTAATATAGTTCAGAATAGTCACTGTCGTGTGTGTGTCTGTGTTTTTACAAATTGACATTCTGGAGGT
chr1	89274285	89274405	EPIC_v2_IDT_40_1	1	+	good	GATGAGAACTTGCTGAGTTCGAACTCTCGTCTTTTACTTTCACTGTGGTGATTTCTCATTTATTTTCTTCACTCAGTCCTGGGGTTTTTGTTCTTCCCACCCCATTTTCCCTGCTCGAAA
chr1	89274405	89274525	EPIC_v2_IDT_40_2	1	+	good	AAGGAGACAATTTGAATACAAAATATGGAATAACAGAAAGGGGGATTTTTGAAAGTTCTCTGTAGGAAATAGAAACCAAAAAGGAAATTCAGTGACTAAGCCAGATGACAAAGGGAATTG
chr1	89274525	89274645	EPIC_v2_IDT_40_3	1	+	good	CCCAACTGTTACCTAGTGTAGATAGGCTGGATGTATTTGACCTGACTTCTTTGAAACTGCATGTTTCCTAGAAACTGCAGAGAATCCTTTCAGTGCCAGCCATACTCCTCCCTGCTTCCA
chr1	89274645	89274765	EPIC_v2_IDT_40_4	1	+	good	TTGTTGTTGTTACTAGAAGAGAAATTTGAGATCTTTCACAGTTGTTCAAAGTATGTGGTATTTCAAACCTAGCTTGAAATACGTTGACATTCATCTCCAGTTTGGGAGTAGGCCAGGGGA
chr1	89274765	89274885	EPIC_v2_IDT_40_5	1	+	good	AGAGCTCATATGATTTTTGAGGTCTATTGTTGTGAAATGTTAGAGCTGCTCACACAGGACTAAGTTTATTACTTTCGCAGTAGGTTCAGTAGCTGAGAACTTTAACTCACAGGCAAGGAC
chr1	89364399	89364519	EPIC_v2_IDT_42_3	1	+	good	TGGCTATCTCTCTCAGGTCCTGCGGCAAGCCCCAGAATGCAGAGAACAAGGAGCTTCCAGGCAATTATACCGGAAGGGAGAGTTTCTTGTCTATCTTTCTAGTGGTCACACTTAGGAAAG
chr1	90564789	90564909	766574_40656028_Diab_061_1	1	+	good	CCACTTAAGTTTATTTTGTGTTTTTTCTTGCACAAATCTAGAGTCGTTTATTGTTTCAATATTTATTCTTCATGTCGGCCACATGTCAAGTCCTTAAATTTATTTTCTTTATACTAAGGC
chr1	90564909	90565029	766574_40656028_Diab_061_2	1	+	good	AGCAGTTCAATTTCTGAAGTTGTTCTGAAAGGTCCCAGTTTCTCCCTGTGACCTTTACCCTCACACACGCATTGAATTACTGGTGGTCCTTATTACATACCACCAAGAATGAGTGCTTGT
chr1	90565029	90565149	766574_40656028_Diab_061_3	1	+	good	CTGCTGTTTTTTTAGTTAAGACATTTAGTCAACTCTGCTAGATAGAGGTCTGTGACTAAAAGCTGTCAATTAAGCAGAATCTAGCTTTAATGCTTTACTTGGGGAGTGCAGGGAGGAGAG
chr1	90565149	90565269	766574_40656028_Diab_061_4	1	+	good	AGCTACGTGTATCTTAATTCCATGGTAGGACCCGGGATACGAGCGAGCTGGTAACGAGGAAGGCAGCATGGAAACGTCAGAGGATAAGACAAAGCTGAATAGGACAGAAGATAAACAGAG
chr1	90730715	90730835	cg14419975_IDT_0522	1	+	good	CTCTCCCTAGCCTGACCCGGTGAAAACAGATGCATAACATATTCATGCGCTGAGCACGCCGAGCAGCCCAGCGCGGAACTTTTTTTTTTTTCTTCTTCTTCTTCTTCTTTTAAATAAAGC
chr1	92295070	92295190	cg21218183_IDT_0526	1	+	good	TAAGCCTCACATGTTTAAATCTATCCCATTAGCTATTCAGAAGCATGCTAAAAATAAAACGCTAAGGCATGCAATGCCTGAAAAATACTTTGTTTATACTTCCCTTTTCCTTCTGCCTCA
chr1	92480570	92480690	cg06338710_IDT_0527	1	+	good	CAGGCGAGGTGGTGAGCTCGGGAGCCTCACCTTGCTGCACTTGATGCACTTGTAGGAGCCGCCGCCCAGCAGCAGGCGGGTGCACAGCAGCTCCGACTCCACCTTGACGCCAGCGCCCTT
chr1	92481083	92481203	cg18146737_IDT_0528	1	+	good	CGAGGCTGTGGAGGCACAAGGGGAGCGTCCGGTCAGGCTTCAGACGGCAGAGCGGAGGCCGCCGGGCTGCGGCTGCGAGCGTGGCGTGTTCGCGGACTGCGGGGCACCCAGCGCTTGTAG
chr1	94540785	94540905	EPIC_v2_IDT_43_1	1	+	good	TGCATACAAATGAAAAAAGCCAAACTTCACTTTTTCCACTTTTATCTGAAATGTCGCTACACTGAAACTTCCACAGAGACCCACGGGGACGTGTGGCCTGTCACACCGTCGGCTGTATTG
chr1	94540905	94541025	EPIC_v2_IDT_43_2	1	+	good	GATCAGGATTATTTCTTATGAAGGTCTGCTTTGCCAGTACGCAGCAGGTCCCAGTCTCTACGCCGTCCCGAACACCTCGTAGAAATACGGGGCATGCACAACGTTGTACCTGCTCCAATC
chr1	94541025	94541145	EPIC_v2_IDT_43_3	1	+	good	TAAGCAGCAATCCAGCCCTTTTGGATTGCCTCTACCCAAACCTAGAACAAAGATGGCCAGGAAAAGACCAGGGACGCTCTTTATTAAGGGAAGATGCACATATAATGAAAGATAATATCC
chr1	94541233	94541353	EPIC_v2_IDT_44_1	1	+	good	TTAAAGCGGGAGCTAAAAGTCCGCTTATGCAACAACAGTCCAATTACTCGGACACCCCGAGCAAAACTCTCCAGCGGAAGGGGCAGCGGGGTCTGGGGCGCCAACTCCCTCCCTGCAACT
chr1	94541353	94541473	EPIC_v2_IDT_44_2	1	+	good	CCCGCCGGCGCCCGACGGACTCGGTTCATTCAAGCCGGGCTGGGTGAGCGCAGCCGAGTCCCGTAGGCGCGGGGGACAACATGGGCGCCCCGGGGAACCAGGGCGAGCCCGCTGCCAGCC
chr1	94541510	94541630	EPIC_v2_IDT_45_1	1	+	good	GGCTTCCAGGGGCTGGTGCCACTCACCTGAAGCGCCGGCCACCTGGGCGAAGACCCAGCCGAGCAGGAGCGTCCGAGCGACGGCGGTCTCGGGGCGCGGGACCCGGGGCCAGGCAGGGGT
chr1	94541630	94541750	EPIC_v2_IDT_45_2	1	+	good	CTCCATGTCTACCAGTTGGCGGCGAGATCGAGCGGGTTCCGTGGCGCCCGTGGGGCTGGGGAGGTTGGGCTGAAGGCGCCCTGGGCCGGCCAGAGGGAGTGCGAGGGGGTGCGGGGAGCT
chr1	94541750	94541870	EPIC_v2_IDT_45_3	1	+	good	CGCAGTCTTGGGGAGCCGGTGCCCCGCGCGCTATAAAGGGCCGGCGGCGCGCTCTCCCGCGCCTCTGCCCGCCCCCGGCGCCCGCCCCCGCCGCTCCTCCCGACTCCCCGCCCCCGGCCC
chr1	94541895	94542015	EPIC_v2_IDT_46_1	1	+	good	GCCCCCGGCGAGTCCACACCCCTGCCCCGCCTCCTCCCGGTAGGAAACTCCGGGACCCTGCAAGGGATGACTCACCCCAGTGATTCAACCGCGCCACCGAGCGCGGAGCTGCCCTGGAGG
chr1	94542015	94542135	EPIC_v2_IDT_46_2	1	+	good	ACGCAGGCGGGTCTAGTTGCCCGGGTCCCCCAAGGCCCCCGGATTCACCCAGGCCCGCGACTCCGACGTGCAGCTTAGGTGGGTTGCAGGTCTATGGCAGGAAAGGGAGGGCGCCTTGGA
chr1	94542135	94542255	EPIC_v2_IDT_46_3	1	+	good	AGAATTCTTCCCTTCCATTTGGTGATAAAGTGGGAGAGGCGGCATTTACAACATTTAATAGAAAGCACGGGCTCTGGGCTCCCCTCGGGCAGCGGAGGGCATTTCCCGGATGCTTTGCCC
chr1	94542255	94542375	EPIC_v2_IDT_46_4	1	+	good	ACCTGGGGCAGAAGCTCGGGACCTGCAGCGAAGTAAACGTGTGGCTGTGAGCAGGGCCCTCTCCCAGCCACGGTGGCTTCTTCTACCCCACGAAGGTCAAGAATACCTGGCCTGCCCACC
chr1	94542375	94542495	EPIC_v2_IDT_46_5	1	+	good	TCGCGGGGCCCTTAGCGGGTCGCACAGGAGAAAGGCGGTGGGAATGCCGGTGTCAGCCACGGTGTGACCGGCTCGGCTCACAGGTCTGAGGGTCAGTTGGCTCAGGCATCGCCCGGTACG
chr1	94542495	94542615	EPIC_v2_IDT_46_6	1	+	good	ACCAGAGATAGTGACTGAGGAAGAGCAGCCTCACATCTGGCAGTTTGCCTCTGGGAGAATTCCAGCGTGACATCTGCAGCTCTGTGGTTCCAGAAAGGATGGTTCCCACATTGAAGAAGA
chr1	94542615	94542735	EPIC_v2_IDT_46_7	1	+	good	CATCTGTGGGACTGAGTTCCACCGAAATGCAGAGGAACCAAAAATGAAAATGAAAAATGTAACCAGAGTTGTGTGCCACTAGTTTTAAGCTTTGGTTTTTCTAAATTATTTTCTGGCTTC
chr1	95073151	95073271	cg24477193_IDT_0533	1	+	good	AGGGAAACTGCATATTAGCGTTAAAAGGTTTCTACGTTCTGTACGTTCACGTTTGTCAGCGGAACCCCTGCTTCTGCGCGGATTGTGCGCAGCTGCAGCCAAGCGTAAGCTGAAAATTGT
chr1	100718654	100718774	EPIC_v2_IDT_47_1	1	+	good	CATTAGATATTGTAGAAGTAGATACAACAATGAACAAGAACTGGTCCTGACCATGAGAGGAACTGATGATCCAATGGGGGAGATAGACCTGCACGTGTTTAATAAAAGGAAGTGGCTATT
chr1	100718774	100718894	EPIC_v2_IDT_47_2	1	+	good	CCGGTTTCTTTTTGATGGGCAAGCATTTTGCAAGGCCTTGGGCTATGTGTGTGCAAGGCTAAGCCAGTTAGTTAATTGGGATTTTTTTAAAAAGGCACTTCACTGGGGGGAAAAGGAACA
chr1	100719545	100719665	EPIC_v2_IDT_48_1	1	+	good	TTGGAAGTGTCTTCTTTTGCCAGGACAGAGAGAGGAGCTTCAGCAGTGAGAGCAACTGAAGGGGTTAATAGTGGAACTTGGCTGGGTGTCTGTTAAACTTTTTTCCCTGGCTCTGCCCTG
chr1	100719665	100719785	EPIC_v2_IDT_48_2	1	+	good	GGTTTCCCCTTGAAGGGATTTCCCTCCGCCTCTGCAACAAGACCCTTTATAAAGCACAGACTTTCTATTTCACTCCGCGGTATCTGCATCGGGCCTCACTGGCTTCAGGAGCTGAATACC
chr1	100719785	100719905	EPIC_v2_IDT_48_3	1	+	good	CTCCCAGGCACACACAGGTGGGACACAAATAAGGGTTTTGGAACCACTATTTTCTCATCACGACAGCAACTTAAAATGCCTGGGAAGATGGTCGTGATCCTTGGAGCCTCAAATATACTT
chr1	108649982	108650102	cg21689075_IDT_0536	1	+	good	AGATCATTCCCTTTAACATGCCTTGAAACACCAAAAGGCCAGGCAGTCTCAAAGGACACCGTAGGCTAACTCGGACAGTAGTCATGGGGCCTGAAGAATTCTCCTAGAGTGAACCACAAA
chr1	108660990	108661110	cg12100751_IDT_0537	1	+	good	GCCGTCGCTTCCATCATCCTGCGGTAAGCAGCATGCCCAACCGAAAAAACAAAGCTCGTCGCGGAGCCGCCAGCGTCCTCAACTCAGCGCCGCCCTGACGCCCGCGCACGCACGGCCTCG
chr1	108746156	108746276	EPIC_v2_IDT_49_1	1	+	good	GGGAAAGAGTTGATCTCTCATTTCTTTGAGTTTCCTAAAAGTCCAGCACAGTTCTTGGCACACTGGAGGGAACCTCACAGTTCTACGCAATTACTGTGTCCTTGAAAAAATGAATGAAAT
chr1	108746276	108746396	EPIC_v2_IDT_49_2	1	+	good	AATCATTTGGGGACAGTACATTTTCCATTGGGTAGTTGGGCTGGCTACTGAGTGAAGTCTATTATGAATCGCCTTGCGAAGTGAAGGGTTCTTCTGTAATGGGGAGGATCCTCCAGTCTT
chr1	108746396	108746516	EPIC_v2_IDT_49_3	1	+	good	CGTGTATGTGTGAACTCGGAATTTCATAGACGGCCTTGGCTCACGATCGGTTTGGCACTTCGCGTTCCTAGGCCACAGGACGTCGAACCTCGGGCGACAGCAGCCTCCCGCTAGGGGGCT
chr1	108746516	108746636	EPIC_v2_IDT_49_4	1	+	good	CCCGACTTCCCACGGAGGTTCCACCTGTACTGCGCAGCCTCCGTCCGGGAGTGGGCGGAAATTCCCTTGCTGACGCGCGTGACGTCACCGGAGGGCGCGGTCTGCTAGAGGGGGTGGGGC
chr1	108746636	108746756	EPIC_v2_IDT_49_5	1	+	good	ATTCCCCTGCAGCAAGGGGCGGGGCCACCCCAACGCCGCTTCTGCGGCCAAAGTAGGTTGGGAGTGGAAGGTGGTGGCTGCTGCTCCGCAGTGTCGGGAAGATGGCGCCGCCGGTGGCAG
chr1	108746756	108746876	EPIC_v2_IDT_49_6	1	+	good	AGAGGGGGCTAAAGAGCGTCGTGTGGCAGAGTGAGTGCGGTGGGGTAGGGGTTGAGAGAGGGAAGGCCGGGAGGCTGCCGTGCCGGGCCTCGTTTTGCAGCCCCAACCCAGCGGTCTGTT
chr1	108746876	108746996	EPIC_v2_IDT_49_7	1	+	good	GAGGAGCCGCCGCGAGCACTTGTTGCTTTGGGACCTGTGTGAGGACTTCTTCCTGCTTTCCTGCCCTGCCTTATTCCTTGCCAGCACCAGGGATGGGCGGGGTGCGACGGGACGCGGCCT
chr1	108746996	108747116	EPIC_v2_IDT_49_8	1	+	good	TCTCGTTGGCGTCGGGCACCCCCTCGCCTCGGCCGCGCTCTGGCCGCGAAGCTCCGCCCCGGGTGAGCCGCCCGGCCCGGCTTTCCCTCCCGCGGAGCCCGTGCGTGCCCTCGGCCGCGC
chr1	108747116	108747236	EPIC_v2_IDT_49_9	1	+	good	TCCCCACTCTTCTCCGCTCCCGTCCGCGCTCCACCAGTTGGGGATGTCTCTCCATCCGAGACAATTCGGGCGCTGTTTATTCCGCCCCCATCTCCACCCCACACTGGAGTTTGCAAGGAC
chr1	108747236	108747356	EPIC_v2_IDT_49_10	1	+	good	TGTTTATTCTGCTTATTCGTGTTAGTATCAACCCGTGCTTTTCAAAAAACCTCACTGTTTAACAGACTCATCTTCCCCTATTCCGAGAGGAGCCTACTTTCTGAAAAGTTCTTGAGAAGA
chr1	109397158	109397278	cg13912858_IDT_0538	1	+	good	AACTCCCGCCTCTCCCACCCGGAAAGTACTGACCCAGAGAGGACACACCTTTGCTTCTGCGCAGCCCAACTTCTGCAAGCGCTCAAGAGTTAATTACTCCTTCACCTTCCTGGGGCCTAA
chr1	109612853	109612973	cg05049280_IDT_0539	1	+	good	CTGGCTCCACTTCCCATATTTGCCGTCTTGTCAGCTTTTTCAGGCCCCTAATCCTCTCTCGTAAGGTTTCCTGTATGTGAGATGGAAGAGAAGGAAAAAAGTTGGGATTGAGTATCCCAA
chr1	110068313	110068433	cg00484358_IDT_0540	1	+	good	CCCACCAAGTAGGCTGTGCGGCCCTGGGGGCTGACTGTCCTCAAGCAGCCAGGCTCCACCGCGCGCCGCGCTGCGCCGAGGTCCGCTCTGCCGCAGGGACGCTGGCAGCCCGTTGAACAC
chr1	110451048	110451168	EPIC_v2_IDT_50_1	1	+	good	GCAGAGATGAGGCATCCACAGGCAGCCCTGGATCCTGAGTGTAAACATCTGGGAGGAGGCGGGGGATGCAGGAGAGCCTGGCCTCCCCAGCTTGCCAGGCACAAGGCTGAGCGGGAGGAA
chr1	110451168	110451288	EPIC_v2_IDT_50_2	1	+	good	GCGAGAGGCATCTAAGCAGGCAGTGTTTTGCCTTCACCCCAAGTGACCATGAGAGGTGCCACGCGAGTCTCAATCATGCTCCTCCTAGTAACTGTGTCTGACTGTGCTGTGATCACAGGG
chr1	110451288	110451408	EPIC_v2_IDT_50_3	1	+	good	GTAAGTCGCCTAACATTCTCTGTGCCTTGGGTTTTGGGAAGATGTCAGGGTCTGCACGGGTTGTGAGCCCAGGAACCATGCAGGAGGCTCTGTTGGCTCAACACAGTGTGAACCAAAGGG
chr1	111200174	111200294	EPIC_v2_IDT_51_1	1	+	good	ACAGGCTCAAAGGGCATGTGACTGTGACCACACTAGCCCCAGAGAGGGCATGACCAGCTCTTAAAAACCAGCAGAGGAAGCCTCCTGACCCAGTCACATGGGGAACCATGTGGAGGCCGA
chr1	111200294	111200414	EPIC_v2_IDT_51_2	1	+	good	GATATAAAGGAAGAGGAGGAAGGAGCATTTCAAGGAAGAAACAGTCCCGCCTAAGAGGGTCACCCTAAAAACAAGGAAGTAGGCAGTCCAGTCCTGACCTGCTCGGAGTTGAAGCAGTCG
chr1	111200414	111200534	EPIC_v2_IDT_51_3	1	+	good	GCGTTGGAAGAGCCTGAACACCCGGCCTACCACTTGTCCTTCCATCTCTGGGCCTTCAGGACAGAGCGGACTCCCCTCTCCCCTAACACAGACAGACTGGTGACAGTAAGCCTGAGAAAG
chr1	111740304	111740424	cg04787602_IDT_0542	1	+	good	CCGGGCGAGCGCCAGCCAGGCCCTGGAGGATGGAGTTGCGGCCAATAGGCTCGATAGGCCGATGGGCTCCGCAGACCGGTGGGGGGTGCTCCTCCCAGCCCAGCCCTGGACGCCGGGCTC
chr1	113389181	113389301	766574_40656035_Diab_068_1	1	+	good	TTGAGGGCAAGAAATCAGAGAAAGCTACCTGGAAGAGCCGGCATTTGGGATGAGGACGGATAGGAGTTTTAAAAGAGATGAGATGAAGGGCATTCCAAAGACAGGGAAGAGTGTAAGTCA
chr1	113389301	113389421	766574_40656035_Diab_068_2	1	+	good	AGCCGGGGAAGAGAGAAAGCTCAAGTGAAATTTCTGAAAAATTAGAGCTGGAAGGGATCTACGATATCTTTTATTTAATGTTCGTTCTCCCTTCACCTCCTTTAACTGAGATTTGGCCAA
chr1	114695813	114695933	cg23523368_IDT_0021	1	+	good	GTGAAATACAGTGAAGTCTTTCCGGTTTCTGAAGCTATGATCCTCAGGGTTTCACATCACGCAAACAGCTTTCTGTGGTTGGTGAATATGCTGGTACATTCATCAAGCTCTCAACAGACA
chr1	114719203	114719323	766574_40656037_Diab_070_1	1	+	good	GAAGCTGACGTGGGAGAATTGCTTAGGCCCAGGGGGTTGAGTCTGCAGTGAGTCGTGATAGCGCCTGGGTAACCGAATCAGACTGTGAGACTGTCTCTGGGGAAGCAAAGCGGCATTATG
chr1	114828213	114828333	766574_40656038_Diab_071_1	1	+	good	GTTGTTGGGAAGCCAGAAACAGGATGAGGGCTAAGATCATATGCCAGGGAAAGTCGAGGCGTATATTGAAGCAGTGTGTTGTTCCTATGAATGTGGAATTGGGCAGGACTGAGACCAAAC
chr1	115826670	115826790	cg02574734_IDT_0548	1	+	good	TCAACCACTCCCTCCAATAGCCTTTAATGTCTAAATAATTACTCCCTGTGGCCACAATCCGACATGATGTCACTCCCCTCCTGATTTGCATTTCATAGATAACAGACAGCTTGGGAATTA
chr1	116404521	116404641	cg08120023_IDT_0550	1	+	good	TCTTGGAGTTTGGAACTCTACCCTGGTAGGAAAGCACCGCAGCATGTGGGGAAGCAAGACGTCCTGGAATGAAGCATGTAGCTCTATGGGGGGAGGGGGGAGGGCTGCCTGAAAACCATC
chr1	116570538	116570658	EPIC_v2_IDT_52_1	1	+	good	ATTTTGCAGTCCGCTGAAGCGCTCAGCGACGTTACTGGGGAAGCCCAGGAAGGAACTTGGTCACTGGAGCTCGGGAGGGGGCCGGCGGGGGGGCGCAGGCCCCGCAGGAGAGGCTAGCGG
chr1	116570658	116570778	EPIC_v2_IDT_52_2	1	+	good	GCCGGAGCCCGTCCTTCCCTAAGGCCACACAGTTCCTTGCTGACTCCATGAGGGACACTGGCGATGAAATAACAACTTTCTCTTCCTGAAAAGGCTCCCACGGCTGAGTTGTTCCCGGCC
chr1	116570778	116570898	EPIC_v2_IDT_52_3	1	+	good	CACAGCGACCCGTCCCCACCCGTCTCTGATCGGCAACCGCCTCGAGCCCGGCGCGTCCACCCAGCCTGGGTGCTGCCCAGTACCCGCCGGCCGGCGCGGGGCCCCTGGGGCAGGCTTCAC
chr1	116571099	116571219	EPIC_v2_IDT_53_1	1	+	good	GCCCTTCCTCCCCCACCCTCCGCGGCGCCGCGTTTGTCTTCGCGCTTCCACTCCCCGGGCGCGCCTCTGGCCTCGGCTCTGCGCGCCTCCTTCCTGTGTCCCCGGGGCGCCGTCCAGTCC
chr1	116571219	116571339	EPIC_v2_IDT_53_2	1	+	good	CCCAGCTCGGTCCCTCCCGTCATTCCGCCGCCATTCCATACGCTATTTTTAAGTAAGAAATTCTTTCCTTGAAAATGGCTTGGTTTTAAAAACCAAGGTTTTAAAGTAAGAAATTCTTTC
chr1	116571339	116571459	EPIC_v2_IDT_53_3	1	+	good	CTTGAAAATGGCTTGGTTTTAAAAACCAGGTTTCTCTGCCTTCCTACCGCACCTCCCGCGCTTCCCCTTAGCGTTTGGGGCGTGCTGTAGGCCCCTCCGTGGCTAGACGGGGCTGTGGCT
chr1	116571459	116571579	EPIC_v2_IDT_53_4	1	+	good	CCCAGAGAGCCACCGGAGGAGGCAGCAGGACGGGCGGGAGCACCCGGGGCCCCTCATCCCTTCAGCGCTGTGTGATCCCGCATCAGACGGCCTCTTTGAACCACTTTTCCTCAAACATGA
chr1	116754252	116754372	EPIC_v2_IDT_54_1	1	+	good	ATTAAAATGCAGCAAGAAAACACACACTCATAAACACATCTGCTTTGGCAAAGGAGCACATCAGAAGGGCTGGCTTGTGCGCGCTCTTGCTCTCTGTGTATGTGTATTATGTTTTATGTT
chr1	116754372	116754492	EPIC_v2_IDT_54_2	1	+	good	ACTGTAAAAGATGTAAAGAGAGGCACGTGGTTAAGCTCTCGGGGTGTGGACTCCACCAGTCTCACTTCAGTTCCTTTTGCATGAAGAGCTCAGAATCAAAAGAGGAAACCAACCCCTAAG
chr1	117060158	117060278	cg12742796_IDT_0551	1	+	good	GGTGAGCGAAGTTCCTATATGATTGGCTGATAGCGGCTAGGACGGGTGAAGGCCAAGGGCGGAGAATTATGGGAGGGATTAAGACTGCAAGAGCTGAGTGATGGTTGGTTCCTGAACAAA
chr1	117210909	117211029	cg16408593_IDT_0552	1	+	good	CCTTCCTTGGTGACTCACAACCAGCTCCCGTGTATTGGCCTTAAATAGTGTGTTGAGGCCGGGAGTGGTGCGTGCAGCTGTAGACGGCTCAGGTATGAGGAAACTGGCTGTGCAGAATTC
chr1	117537697	117537817	766574_40656041_Diab_074_1	1	+	good	AGAGGATAATTGCAGGAACCATGTCCTTAGGTAGGCGGTAGGCGTGGCCTCGCCGGAGTGTTTGGACAGTTCCCTCATTGTAACCGGAGGGAAGCTGAGCACCGGGAAGAGAAGCAGGTA
chr1	145823846	145823966	EPIC_v2_IDT_56_4	1	+	good	CGCCCCGGCCGCCGAAGCCTCCGCCATTTTTGCCCTCCGCCGCGGCCGTCCGAGAGGGCAGCCGGCCCGTCCCTCGCCAGGCCGCTACCTCCCGAGCTGCAGTCGTCGCCGCCGCCGCCG
chr1	145823966	145824086	EPIC_v2_IDT_56_5	1	+	good	CCTCGGTGCGGCCCACCGCTTCAGAGCCCGCGTCGGTCACGTGAGTTGGCCAGGCCCAGAAACGCGGCGGCGCCAACAGCTACCCTGCGGCCCGCCTCCCAGCACCAAAGAGGCGCAGGA
chr1	145824086	145824206	EPIC_v2_IDT_56_6	1	+	good	AGGAGAGACAAACGGCCCGCCCGCCGGCTCCACAAACAGCCCCTCGCTGGTCCTCCAGTCTTCCAGCGAGAAGAAAGAAAGAGCGTCCCCGGAAGCCGCCGAAACTCTGGGGTAGAGTGG
chr1	145824206	145824326	EPIC_v2_IDT_56_7	1	+	good	CACGCGCTTTTTGCTTTTCCGCGTCTTCTTCGGTGGCGATCCGCGTCCTAGAAAGGGCGGTGGGCTCCACCTCGGCCTAGAAGGCCAGCGGGAGCCGTAGGAAGCCGTCGCGGGAAGCTC
chr1	145824326	145824446	EPIC_v2_IDT_56_8	1	+	good	AGCCGAATTGGAGTTGGAGCCCCCGGATTGCGCTGACCCTGAGGTTAGTGGAAAATGCTGTCTGAACGTGGCGGCACTGACTGGACCAAGAGACCACGTCCGAAACGGGAACCTGTGTAA
chr1	145824446	145824566	EPIC_v2_IDT_56_9	1	+	good	AGGAAGTGTAGAGCTAGGAGCCAAGCGCCTTGGAAGCCCTTTCCGAGGATGGCAAAGGATCTGGGAATGCTTCTCCAAAGATATGTGGATGGACGAAATAGGTCTCTGGTGATACTGAGG
chr1	145824566	145824686	EPIC_v2_IDT_56_10	1	+	good	CGGGGTGGGGACGGGGAGGCAAAGACTTGGCTTCTTAGGAATTGGAAGAAATAAGTAAACAATGTTTGGTAGCAATTTGTAATAAGGAAGTAATCATAAAATTAACTACGTCCGTTTCTG
chr1	145978895	145979015	cg19266329_IDT_0553	1	+	good	GAAATGCTTAACTAAGCCGGGTCTGGTGTGACACACTGGAGGGTTACAGCCCTACAGCCCGCTTGTCCTTTGTCCCTTCCCTTCTACCCCCATGGTGGGACACATATTCACAATCGAGCC
chr1	145993456	145993576	cg19693031_IDT_0554	1	+	good	AAGGTCCAAAGTTCCTATCACAATTTACAAAAAGCCTCCAAAAAACCTTGAAAAGCTTACGCCAGGAGGCCATTTTTACCTGACCCGAAACTATCGAAAAGGCCTCAATTTTCAAGGAGA
chr1	147625217	147625337	cg25004385_IDT_0555	1	+	good	ACCTACTTTTGGGAATCTGTAGCTGTGCTTTGAGAATTGCCATCGGTCATGTGTTGCACCGTTCTCTGTATGTTTACGTCCTTTGGACTGGCTTCTCCCAGGATTCTTTTCTGTTTTTGT
chr1	147836963	147837083	766574_40656046_Diab_080_1	1	+	good	ACATGCCCAAGTGAGTCATCTCTGTGTCCAGCGCAGTGGTCTCTAAACACATAGGTCATTTGGGATAAACTGGTAGTGGAGAAATCATGGTAATGAGGGGAAAGTTACTGGTACAGCTAG
chr1	147837083	147837203	766574_40656046_Diab_080_2	1	+	good	AGATAATGAAACTGGTTTACAAAGAGGCTGCAGATGGAGACAAGGGAATGCATTAAGGGATGGGCAGGCAGGACGAGGAATGCTAGATGATCAGACTAATACATTTAAGCTCTTCCAAAA
chr1	147837203	147837323	766574_40656046_Diab_080_3	1	+	good	ATGTGCTCCGGAAAAGCAATCTCCGTGGAGAAACAGGTTGAAGATTAAATTGCCCCTCCCTGGGGGCACCCGCAGTCATACGATAGTGCGCTTGTGGGGTAGAGTGATCTGGAGGTGAGA
chr1	151165083	151165203	cg11205312_IDT_0558	1	+	good	CCCCATATTTGAGTGCTAGTCCAGCCAGGGTGTCTCCGGGCTCCAACTGATGCTCCAGGCGTCTTTCCCTCACTGGGGAGCAGGCCGATTGCACCAGGCTTCCATATGAACGAGCCCGGC
chr1	151764173	151764293	766574_40656047_Diab_081_1	1	+	good	AGTCTCGTTTGCTGATTTCTCCTTTTCTCCCCGCTTCTTAGAATGCCCTCGGGACTCCGTTTTTGAACCTTTACTCTTCTCAGTATACACTCACTGTTGATCTCATCCAGTCTCGTGGCT
chr1	151832710	151832830	EPIC_v2_IDT_58_1	1	+	good	ACTGGCCAGGGGCCAGGCTGCAGCAAGAGGCTCCCTGGCACCTCCTCCTGCTCTCGTTCCCAGCTGGTAAACAGCAGAGCAGGAGTCAGCCATGCCACAGCCTCGTGACTCGCCCACTCC
chr1	151832830	151832950	EPIC_v2_IDT_58_2	1	+	good	CCCCCACCTGGTGCACGTGGCACCTGGCATGGAGAGGGCAAGCAGCTGTCCCTTCCCTCTTCTGCCGTCTCGTCTCGCCATCCTCCACTCCTGCCCAACCCTGGAGCTTCACACTCTGCT
chr1	153311092	153311212	cg03222483_IDT_0565	1	+	good	ATAGGTAAGAACATTGAGGCTCAGATGGAGTGAACTACAAGCAGAAGCAGGCTTGGCTTCGCCCCCTGCACCATTTGAGAGTCCCAGGTATGTAAAGTCATTCAATTCAGTCATCTACTC
chr1	153566228	153566348	cg22700686_IDT_0566	1	+	good	GCTCTACACACAGCCGCAGTTGGGCTGGGCCACAGTCTGTGGGGAGCATAAGGAAGTCCCGAGTAGTTAAAGGCTGAACAGGAAAACTTTGGCCTCCTCTTCTCCAGCTTGAGGGCTGGG
chr1	153633503	153633623	766574_40656048_Diab_082_1	1	+	good	CCAAGTTGGGGAGGGGAGGAAGTGAGGAGGAAAACATGGACGGGCGGTGGTGTTGGCCGGTGCAGGATGGGAGAGGAATTTGCTCCTAATACTGGCCTCCTGGGCCTTGGCTGGAGCATT
chr1	153633623	153633743	766574_40656048_Diab_082_2	1	+	good	TACGGCACTTCACAACTCTCAGACTGGGCGAGTGGCCATGAGGGGAAAACCAGTGCAAATTCCCCAGGCCCAATTGTCCGGAAGAAGACGAGGCAAGTCCGCGTAAAGATTTTTAGACGG
chr1	153986261	153986381	cg26008365_IDT_0570	1	+	good	GGGGTGGGGAGCGCCCGGCACTGGTAGGCGGGACTGGACGGTTGGCAAACAGAGCGGCACGGAGCCCAGGCCAGGAAGAAGTTTTCCTCCCTCTCCGCCCAGGCTCCGGGAAAGAGGAGA
chr1	154265669	154265789	EPIC_v2_IDT_59_1	1	+	good	ACTCTGGTTTCTTTAAAGTTGTAGTGGTTAGTAGGGAGTTTTTTTCAACAGGAAATATGAGAGTTGGGGTATGAGAGCTTTTATCTTACGGAGAAGCTGAAGTTGTATACTGAAAATGAC
chr1	154265789	154265909	EPIC_v2_IDT_59_2	1	+	good	GTGGTTTTTGTGTTCCACCTAGGCTATAGGAGATGGCCTACTCCTGTCTACCTATCCCTCCCCACCCCGCTACACTTAGGCTTAAATTGTGTACATGGAAATTGATCTTGATACTAGACC
chr1	154405013	154405133	EPIC_v2_IDT_60_1	1	+	good	AAGCACTGTTTTACCCTAAGGGTAAGAGGAACATCGCCTCCTCGAGGGCTCTCCAGGTGTGCCTTTCACAGCGTAATCCCGTTCACGAAACCAAAAATCAAAACTAGGCCACTGCCCACT
chr1	154405133	154405253	EPIC_v2_IDT_60_2	1	+	good	GGTGGCTGATACGCCCTTTTCTCATCAACAGAACCGGGAGGAAGGGCTCTGGTGGGGCTGGCGGTCCCCTGTTCTCCCCGCTCAGGTGCGGCGCTGTGGCAGGAAGCCACCCCCTCGGTC
chr1	154405253	154405373	EPIC_v2_IDT_60_3	1	+	good	GGCCGGTGCGCGGGGCTGTTGCGCCATCCGCTCCGGCTTTCGTAACCGCACCCTGGGACGGCCCAGAGACGCTCCAGCGCGAGTTCCTCAAATGTTTTCCTGCGTTGCCAGGACCGTCCG
chr1	154607317	154607437	EPIC_v2_IDT_61_3	1	+	good	ATTATGTGGATGTATTTCAGTTTATCTGTTAACCTGCTGAAGGCCATTTGTGTTTTCCCAGTTTTTAGCTATAAAGTGGTTAACAAGCTTTCTCCTACAGCTTAAGTGCCATTTTTAACT
chr1	154607512	154607632	EPIC_v2_IDT_62_1	1	+	good	GTGGGGCTAAAGCGGGGGTAGGGGGTTCCACAAGGGGCCCTAGCAGAAAGGGAGACGATGTGTCTGCCTTGACATGGGCTCAGGCCTTCCTACTCAGACGGGGGCGCATTTTCCCCCAAG
chr1	154607872	154607992	EPIC_v2_IDT_62_4	1	+	good	ACACACACACACACACTCTAACACTCACAAGACGCACACGCTACGCACTGCAACACAAAGCCTGTGAGGTTGTAAACGAACCCAGACGGCGGCGAAGGTCCAAGGCCGGCCCGGCTTACC
chr1	154607992	154608112	EPIC_v2_IDT_62_5	1	+	good	TGCCGCGGATTCATTGCGCCCGCGAGGCATTGCCCGGCCCGACCCGCCGGCGGCACGACCCTGGCCCGACCGCTGGGCCGCGCCAGCCCCTCGAGGCCCCCACGCCTCCGCTACTCCGCA
chr1	154608112	154608232	EPIC_v2_IDT_62_6	1	+	good	CTGGAAGTGGCCCCGGGGCGTCGGCACGGGAAACTCCGCGGGTCTGCGCGCCGGGCCCAAGATGGCTCCGGTTCAATTTCGCTTTCGTTTCCTCGGAAAGCCTTCCCCTCCGGAAAGTTT
chr1	154608232	154608352	EPIC_v2_IDT_62_7	1	+	good	GGCCAAGAGGAGGGGCTTGAGCAAATCTTGCGCCACGCTTGGTTTCAGGCCGGTTACAAGTCGAACCCCTCCGCTGCATGAGAACTACGGAAGGTACTTTTTTTTTTTTTTTTGAGGCGG
chr1	154609522	154609642	EPIC_v2_IDT_63_1	1	+	good	ATTCTATTCGTTGGCCTAGCATGCACCTCCTCCACGGCTTCCCGTGAATCAACCTTTCAAATTTACAAGGGAGGCCTTCCCCACAGCAGGTAGGGGGAGAGGAGGGGGAGCAGGTGCTGT
chr1	154609642	154609762	EPIC_v2_IDT_63_2	1	+	good	TTGTGGTTTCCTACTCCATGCTTCTCGAGTTACTGGGCGCCTACCCCTAATAGGGCACTTGCACACTGCGCTAAAAACGCCCCATTCGATCATTTAACAAAACTTTACTAAGCACCTAAT
chr1	154609762	154609882	EPIC_v2_IDT_63_3	1	+	good	TATGTGGCAGATACTGTGTTAAGCACCCAGGATATGACACAAATAAGAGCGCCATCCTTTAGCTAGTCTGCTAGGGAAGATGGATGCCTCAGTAATCACAATTATCATGTACTTCTTGTT
chr1	155032685	155032805	EPIC_v2_IDT_64_3	1	+	good	CATGATTGACCGAAAGAACTTGCGGACCCGGTCAGCCACCTCTTTGGTCTTCCGGGCAATAGCTTTAATCTTGTTCAGGGCACCTGATGGGTGAGGGACAGAGGCACTTTGGAGTCTTCT
chr1	155032805	155032925	EPIC_v2_IDT_64_4	1	+	good	CCTCTAGGGGCTGGTTCTCACCATTGCCCCTTAAGCAGGGAGTAGAGAGGAGGCCACCATTTCCAGAGGCGGGAAGCCTGGATTCTGGGGCCTGGGAGATCGTTAATCTGGGAGTGGAGG
chr1	155033551	155033671	EPIC_v2_IDT_65_1	1	+	good	GTGGCCTTCCACCAGTAGCTCCAGAAGCCCGTAGGCCGTGGCTAAAGACAAGCCCAGGGTAAAACCTCCCACGCTGCGAACCACAGCTCTCGCCATGCTAGGCTCCTCTCCCCCCAAGGG
chr1	155033671	155033791	EPIC_v2_IDT_65_2	1	+	good	GTGCACAACATCCTTCATGACTTTGGGCATGGCTGCTGAGACCAAATGTCTGCCTGTCTCCAGGAGATGCCCGCTGACTTCTGTGCTCCTGGAATTTCTCACCGTATTCTAAGGTTCCAA
chr1	155033791	155033911	EPIC_v2_IDT_65_3	1	+	good	AGGGCTTTCACTGCATATGTCTTGGAATCCTTGACCCAGTTCCGAGGACTGGAGAGGGGATAGGTAGGTCTCTAATCTCCTTCCCCACTTCTCGGAGCAGAAGGATTAAAAGGCCCAGAG
chr1	155033911	155034031	EPIC_v2_IDT_65_4	1	+	good	CTCAGGCCTAGGCTTCCCATGAAGCGGAAGAGACAGGCAGCACCTCTCTTCTCTCACCAGAACCTTGTGTCCAAGGAGGTCCTTCAGGAGACCTGGGATGAGTGGTGCTTCCCCAAAACA
chr1	155034031	155034151	EPIC_v2_IDT_65_5	1	+	good	GACTCATGGACATTAAACATCATCAGAATGGCACAAGAGGGCAAAGAAGAAAACAGCCTCATACCAGTGAGTCACTCAGCAGAGACCCAGTATCCCTTGACCTCCACTCTCATCCCATCT
chr1	155090941	155091061	766574_40656051_Diab_085_2	1	+	good	TCTCTCAAAAATAAATATCTAAATAAATAATAAATAAATGAAATCAGTTTTAAAAGCTGCGGAGCCCTGCTGAGGATTTTCCCGTCCAGCGAGGCTTTCAATCCCAGAGCATGTAAGGAA
chr1	156639671	156639791	cg25217710_IDT_0576	1	+	good	CTGCAAATGACAAAACAGGAATTTGACCTCAGTGCCTGTGATGCCAGAGTCCTCGTCTGCGCAACAGCAGCTGTCTGTTCTCTCACCACGTCTGGTCTCCCACCAGGGATCTGCTTTTTG
chr1	156677395	156677515	cg16588073_IDT_0577	1	+	good	GCCTGAGCGACTGAGAGTCGGGAGTGGGAGCGAGGCTATTCATACTCCCGCCAGGCGGGCGGGAAGAGGGGCGGGACCCAGGCCTTAACCCCTTAGAGGTCAGAGAGTGGCAGCAGCCTC
chr1	157186926	157187046	766574_40656054_Diab_088_1	1	+	good	CTTAGCCTTTTTCACTCTCTGTCTGGGAGAACAGGTTCATGTAGACTGGACACGGCTCTCCTTCGCGAGATATTCTTGGAGTCATTGCATTTGTGCTGTTGATCCTGGGAGCTGGGCTAT
chr1	158831088	158831208	EPIC_v2_IDT_66_2	1	+	good	CCGGTTTCTAATGACCTATATGTAAGTTAGCTTTATAAGAAAGTTCTGAGTTTGAAACTCCTTTCAGCAAGTATTTGTAAGTCAAAAAAGCGAAGAAGAGGCACCATTTACTGTCATTTC
chr1	158831208	158831328	EPIC_v2_IDT_66_3	1	+	good	TCCTTGTGACTGAGATTACTTACTACAAAGAGGAACTGACCACTTTCTCTGACATCTGAAATAGAAAGCTACAAAGGCTGATAGGCGTGGCTTCAAAATTGTTTCATGATTACATAACTT
chr1	158931989	158932109	EPIC_v2_IDT_67_1	1	+	good	GGGCATGAATGAAGGAATATGCATTTTGACCATTGCAGATTTTAAAACAAATTCTCTGAGTATATATTCTCTGAGGTTAGAAAGCTTGGTGGCCATTGGGGTCTGGGCAAAAGACAAGAT
chr1	158999423	158999543	766574_40656055_Diab_089_1	1	+	good	AAAGAGCGGATGTATGAATACAAGACTCCCTTGAAGAAGAAAGGATCGTCTGGGACCACAGCAGGCCGGGGACAGGGAGAAGAATGAGCAGGCTGTGTGGAAGAACAAAACGACCTAGTA
chr1	158999543	158999663	766574_40656055_Diab_089_2	1	+	good	TCCCAGTTTATTTTTTTTCCAGTGCTATGATTTCTTTCCTTTATCTTAAAATCTTTGGTAAACATGTAAATGAGGTTTTGAGAAGTTAAGATTGAAATTCCATGTTCATGTTCGCTGCAA
chr1	159008522	159008642	EPIC_v2_IDT_68_1	1	+	good	TGCATATAAAATGATTATAAGTAAAAGGCAGAAAATGTTCTGAAGGGTCATAACTTCCAAGGGTTCTCTACCCTTTGACCTCTGGATTGGGGTTCCCAGTGACTGCCTTAATATCCTTCT
chr1	159008642	159008762	EPIC_v2_IDT_68_2	1	+	good	CTACCTACTGCCTTAAGGCCAACTCAATGTATCCACGTAAAGAGTACCCTAAAGCCAGTAAAAGATTATCACGAACACCCAGAGATGTTTATGGCCATCATTCCAGATCCTCTTTGCTTT
chr1	159008762	159008882	EPIC_v2_IDT_68_3	1	+	good	TTCTTGACTTACTCCTTTTTTGATAAAGTTATTCATATGGTTTCAAATCCAGAATTCAGCTATTCACTTCATGGCCCTAGTTTGGATTAAAACAATCAGCTTTCTTTTGCTCTGTAGATG
chr1	159009845	159009965	EPIC_v2_IDT_69_3	1	+	good	ACTAACAGAAACGAAAGCTAAAAACACTGGTGGGAGGAGTCTCCACATTGTTTCCTACTCCATTTTCTCTGGGGCAATAGCAGAATAGGAGCAAGCCAGCACTAGTCAGCTAACTAAGTG
chr1	159201363	159201483	cg15722977_IDT_0582	1	+	good	GCCTCTACAACAGAGCAGCTTCCCAGACTTCTCCAGGAACCCAGAAACGGGATGGTTGTCGGCAAAGGTTGGGAGTGGCTTTTCCTCTGGTAGCCACACACCTGAGCACTACGGACAGGG
chr1	159204312	159204432	cg07202479_IDT_0583	1	+	good	GCACAATGATACACAGCAAACGTACACAGAGTTCAGTACACACAAAGAGCTCACGCCCACGTGCACACACCCCTCAGTTGGGACAGAGTTGACCACCACCACCTTTCTCCCAAACACATG
chr1	159204760	159204880	cg18552413_IDT_0028	1	+	good	AAACAGGAAGACCCAAGGCCAGTGACCCCCATAGGCCTGAGGCTTGTGCAGGCAGTGGGCGTGGGGTAAGGCTTCCTGATGCCCCCTGTCCCTGCCCAGAACCTGATGGCCCTCATTAGT
chr1	159204832	159204952	rs2814778	1	+	good	TTCCTGATGCCCCCTGTCCCTGCCCAGAACCTGATGGCCCTCATTAGTCCTTGGCTCTTATCTTGGAAGCACAGGCGCTGACAGCCGTCCCAGCCCTTCTGTCTGCGGGCCTGAACCAAA
chr1	159714367	159714487	EPIC_v2_IDT_70_1	1	+	good	AGACCCCACCCCCATACCTCAGATCAAATCTCTCCCATAGCCTGGGGTGGCCCTTACCTGTCTGGCCAAAAGCATGAGAGAGGCTGGTCAAGACCAAGAAACACAACAGCTTCTCCATGG
chr1	159714487	159714607	EPIC_v2_IDT_70_2	1	+	good	TCACGTCCTGCTGCCAGTGATACAAGGGCCTGAATTCACTCCTTTGGAAAAGATGTATTCGGCTGAAAGTTCAGGGGCTAGAAGTCCTAGATCTCTTGCCTTAGAGCTACCTCCTCCTGC
chr1	159714607	159714727	EPIC_v2_IDT_70_3	1	+	good	CTGGATTTATATCCAAAGCAGTAAGGGAGTTTGCGCCACTATGTAAATAATTTTCCAACATTGCTTGTTGGGGCAGGTGTCAGAGCTTCGGGAAGAGGGGAAGCAAAATTATTTCAGAAC
chr1	159714727	159714847	EPIC_v2_IDT_70_4	1	+	good	AGAGAAATCAATGTGAGTTATTTATTACAAACTCCTATGACTACTGAATTACCAATTCTTTATGACAGGAAAAATGAAGAAATCTCTCAGGGCTCCACTTTGGCTATCTATCCTGCGAAA
chr1	159714847	159714967	EPIC_v2_IDT_70_5	1	+	good	ATAATGGGAAATGGTAACATATTAAACGAGTGGCCATCTGGGTGCACGTGGTAGCTGCCTCTCCAACACCTACTTCAGCCCAAATCATAGAGTTTGACAAAGGAAATCTGACAGCTTCTG
chr1	159714967	159715087	EPIC_v2_IDT_70_6	1	+	good	GAGATGGACATTATCACTAACCCCTTTCAATTTGCTTATTTACAGACTGGGAAATGAGGAAAACAAACATGCTCCTCCCAGAGCCATGGACACATTTTTTTATTATTATTATACTTTAAG
chr1	160205743	160205863	cg18177682_IDT_0029	1	+	good	GCTGAACGGCAGTTTGGGAGTCGGACCGGGGCCTGTGGATTAGGATGCAGCCTGCTTCCCGCCCAGCCGGCTCGGCCAGGCCAGCGCCCGCCCCTCCCTCCCCGCTCAGGCTTCGGACTC
chr1	160523060	160523180	EPIC_v2_IDT_71_1	1	+	good	TGTATACAGACGATTTAGGTTGAGCAAGCTGCACAAAACCAGGGAGTCACTCAGTGACTACACCGATCTGGATTGACATTTACCTGGGCCAAAGCAGAAGACAAACAGGAGCGATTGGAA
chr1	160523180	160523300	EPIC_v2_IDT_71_2	1	+	good	CAGCCACAACATGCTTTCCGCGGTGAAGACTGGTGCTTGAGACCTTGAGGCAGTCAATGTTTTTGCCCTTCTGTCATAAACTGAAAATACTTCTGAGACTTCCCCTTCCTCTTAGAGGCG
chr1	160523300	160523420	EPIC_v2_IDT_71_3	1	+	good	TGGTGACAACTTCTTCCCCTGCACTAAAAATCCTAATTTGTAACTGTGTTAATTTTTTGTTTACTTTTTTCTGAGCTAAGTGCACAAATTTTTTTTTTTTTTGGAAAAGAAGATAAAGTC
chr1	160647443	160647563	EPIC_v2_IDT_72_1	1	+	good	CTTACTTCTGTTTTATTTCATAATTTCAGATGACACCTCAACATGCAGTCTGGTGCAGGTGCCACTGTCACACAGAGATGGGAAGGGCATGTGCGGGTCACTTGGAAGAAACCCTGTGAC
chr1	160647563	160647683	EPIC_v2_IDT_72_2	1	+	good	CCCGATGAGTGCAATGTGGTATAATTTAGTAGCCCATGCTCCTAGTTTGTCTTCTTGCATGTGTGTGGATTCCCTCCCAGGCAGGGATGTAGGACAAATCTATCCCAGAGCTCCATCCTT
chr1	160862702	160862822	EPIC_v2_IDT_73_1	1	+	good	AGCCCCTCCACCCCACCAGACTCTCTGCCGTGCACGGGCTCAGCAGTCCCCAGTCAGCAAGAGGACGATGGGGAGCAGAACTGCCTTGCAACCTGTCCAGCCACAGTTTCCTCAATTAGA
chr1	160862822	160862942	EPIC_v2_IDT_73_2	1	+	good	GGCTGTTAACGCCTGCTGTGAGCTGACAAGGCCACTGAGAAAGCCCCAGCGCCTGGAGCTGGTCTGACAGTTCCCACAAGCCAAACTGGTGAAGCTTACCTCAAGTGGGAGGGTGCTTGA
chr1	160863934	160864054	EPIC_v2_IDT_74_1	1	+	good	CAGTTCCCTTCAAGTCCGCTCTTATTCTCTTTTTCCATCCTTTGGTCCATTTCCAGCCACCCTGTCTGAACTGGGCAGGGGGCAGCAGACTGACAGCTTCAGCTGCCAACAGAGGCAGCA
chr1	160864054	160864174	EPIC_v2_IDT_74_2	1	+	good	GCGGGGCTCTGGACAGAGCGCTGGATTTAGAGTCAAAGACTTGGACTTGCAGCTCCCATTCAGCAACTTACAACCTATGTGATTCTGGCCTTGTTGCTGTCTGAGCCTGTAGGGTCAACA
chr1	160864320	160864440	EPIC_v2_IDT_75_1	1	+	good	GGGTCTAATGGTTATCATCTCTTCTCTCCTTTGTCTGCTCCCAAGGGGCAGCCCTCAACCCTGGGGAATTTCTTCAGAGTTGATCTGGCCATGTCCTTAACCTTGAGAAGTGGTGCACAA
chr1	160864440	160864560	EPIC_v2_IDT_75_2	1	+	good	GACATGATATAACAAAGAAGGGTAAACTTCCTCACACGACAGGTGGAAAACAAGATCCAGCTGTTGGAACCCACTAATGAATGTGAATTAGGAATCAGCCTCTCCAATCCTGACCCCAAC
chr1	160864560	160864680	EPIC_v2_IDT_75_3	1	+	good	ACCAGCTCCATCCTTCCCACCAGGCATGTGGATGACCTATCATCCCCTGGAAACAGAACTCGGAGCAGCTGTACCACTGAGTGTGTGTCTGTCTTGTGGTCCCTGACAAACTCTATCACA
chr1	161198858	161198978	EPIC_v2_IDT_76_1	1	+	good	TCCTTTCCTGGATCTTTGTCTCTCCCTGCCTGTGTCTTCTGCAGCTTCTCTGGCCTCTCCCTCTGTAGGACTCTGTCTGGGCCGCTTCTGTGCCTGCCCTGTCTCTGCCTTCTTCCGCTG
chr1	161198978	161199098	EPIC_v2_IDT_76_2	1	+	good	TGCCTTTGTCTCTGTCTCTTTCCTCCTCTGTCTCTCTCGTGCATATGTGTCTGTGGGTCTCCCTGTGGGTTCTCCCCAGCCTCTCTCCGCGCCAGCTCTTTTAAGCATGGTGAGCCTCTG
chr1	161199098	161199218	EPIC_v2_IDT_76_3	1	+	good	CGATTGATTGGCTGATCTCTAAGCCACTCAGCTGAGCTCTGTCGGTGGGACTCAGATGGGTGTATCATCGCTTCCCAAAAAAATGGGACTTGCCCAGGGGAGGGGAATCTCTAGCAGCCG
chr1	161199218	161199338	EPIC_v2_IDT_76_4	1	+	good	AATGGATAATAGGCACTGGGCCAGCTGATGACATAGCCTTTTCCCAAACCCCACAATCAGCCCTCAGCTGTCTCTTTCCCTTTTTGGTGGGACAGAGCCCCAGGAGAGGCAGAGAGTGAG
chr1	161199338	161199458	EPIC_v2_IDT_76_5	1	+	good	GGAAAGGGCCTGGCCGGCATGCACAGATAGGATCACGGTCCTGGGAGAATTCCTGCTCTTATAGTCTAACCTACCATGGCTTCTCTTTTCTCAAGGCTCCCTCATGCTGCCCTTTGGCCC
chr1	165212247	165212367	cg23917513_IDT_0587	1	+	good	GCCCATGCCTTGCTTTGGCCTGTGGGATGTGATGTGTCTGATATCCAGCAAGAGATTTTCGATGGGCTTCCCACTTTGACTTGGCCTCTTGCTTCCTGCCAACCTCATGAGAACAACAAG
chr1	166307938	166308058	cg12873661_IDT_3442	1	+	good	TCCAGGGAAAAGCTGTGTCTGACACTGTTGTGAATGAGCCAGCAGCGGAGCCAGTCAACCGTGGCCGCTGTGGCCTGGTGATTATCACGTTGGTATGTTCTAATATGACAGCTGGGAATC
chr1	167796885	167797005	766574_40656060_Diab_094_2	1	+	good	TGTGGAACATTTTACAAAATCTCGTCCATGATCTTGCCGGCCCAGCAGAATCCCAGATGTTTGTCTATAACGCGTCTGGATGTTCCTATCTGAGAAAAAGCCTTAGTCTTTTACTTGTAA
chr1	167936432	167936552	cg10020897_IDT_0590	1	+	good	AGCTTCTCTCTCTACTCGTCTTTTATCCCTAGCGACTTAAGGATCTGGTTAGAGTGGCCCGAATGCATTCTTCCAGGGTGAGGGCAGCCGCAGCACACACCAGCCTCAGTCCCCAGGGTG
chr1	168229396	168229516	766574_40656061_Diab_095_1	1	+	good	TTAACCTTATGGTTTATCCTCTTCAAATAGAAAGGTTGAATCTTTTAAAATTATCCGTGTTGATGCCATGTGGTGCTCAGGGAACCATCCAGTCCAATCTTACTACCACTTTTTTCTTGC
chr1	169464417	169464537	cg24541193_IDT_0594	1	+	good	CCTATTCTTATCCCCATCCATTTGCTTCTAGGATTCCTGCTTAAACCAAATGAGTATGTCGACTTTGCAATCTTGACACACTATTATTAACACTGTTCAGCTGTGTCATTCTAAAAAAGT
chr1	169485790	169485910	cg00893538_IDT_0595	1	+	good	GGCCCGGCCCCTTCCTTCTCCTCCTCCGCCAACTGGAGTGAGGGTCAGGCACTTGTAACCGCGAGTGACGCCTTCTCCCTGTAAGGCCAGGACGTTCTGGACTCGCCGCCGCCTCCGGCT
chr1	170067194	170067314	EPIC_v2_IDT_82_1	1	+	good	TTCAGCAATGCATACTGAGTAGGTCTAGCATATGTACTTGAAGTCCCAGAAAAAAGGTGAGAGAGAATGGGTACAGAGCAATATATGAAAAGATAATGGCTAAGTGACATCAGTGAAAAC
chr1	172658317	172658437	EPIC_v2_IDT_83_2	1	+	good	AAATAAATAAACTGGGCAAACAATGAAAATGAAAACATTGCGAAATACAAAGCAGCTCTGTGGGTTCCACTGGTTTGCAGCCTCTGATCTAATTTCTAAAGTGGGTGTAGCAGGTTTTTA
chr1	172658437	172658557	EPIC_v2_IDT_83_3	1	+	good	ACCTGTAAATTATGGTGATCGGCAGGTCAGGGTAAATGGTAGTTGTGTGTGGGGAAGAGATGATGGCAACAGATGTTTTCCTCCTGCAAAAACTAAAATGTGGGAGTGACTTCTCTGGCC
chr1	172658789	172658909	EPIC_v2_IDT_84_1	1	+	good	CACACTAACAGGGCTATACCCCCATGCTGACCTGCTCTGCAGGATCCCAGGAAGGTGAGCATAGCCTACTAACCTGTTTGGGTAGCACAGCGACAGCAACTGAGGCCTTGAAGGCTGTTA
chr1	172658909	172659029	EPIC_v2_IDT_84_2	1	+	good	TCAGAAAATTGTGGGCGGAAACTTCCAGGGGTTTGCTCTGAGCTTCTTGAGGCTTCTCAGCTTCAGCTGCAAAGTGAGTGGGTGTTTCTTTGAGAAGCAGAATCAGAGAGAGAGAGATAG
chr1	173050761	173050881	EPIC_v2_IDT_85_1	1	+	good	GATTAGCCAACTGAAGGAGCAAAGAAATAGCAACATAACTATTGAGCAAAAGAGCCACAGCTTCCAGGATGATCTCTGAGCTCCTTGAGTTCTTGAATGGCTTAAAGGCATATTTTCCAA
chr1	173050881	173051001	EPIC_v2_IDT_85_2	1	+	good	GTGGCTCAAACACATTTTTGGAGAAATGAGAGCTGTGGAAAACAAAAATTCACAAGTGATGGGTGAAGGATGCAATGTCATGTTTTGTAGCAATATGGTAATTAGTAGTGGGTGTGGAAG
chr1	173051001	173051121	EPIC_v2_IDT_85_3	1	+	good	GCGGAGTTTTCCTTCTGTCACTGTGTTAGAAAATGATACTTATAACTTAAGTGCTGACTCTCATTTGGCACCAGATCAAATACAACAAAAGGAACGGAAGGCTGAAAGCCAACACAAACT
chr1	173207151	173207271	EPIC_v2_IDT_86_1	1	+	good	CTTCCAGGGGTTGGACCCTTTCCATCTTCACAATCTGGGTAGAGGGAAGATGAAGATATGGAAAAGGGGAACGTGCGATAAAACTGAAGTTTTCCCCAGAAAGAAGGAGGTAAAGACAAA
chr1	173207271	173207391	EPIC_v2_IDT_86_2	1	+	good	ACAAAGCCTATCAATCAGAAAATAGGCAAAGGTCCCAGGGCCAGAGATAAAAGGCGATTGAAAGAGCAAAGCGGACTCTCTCAGTTTTAACGCTGCAACTTTTGCAGGCAGGCGGGGGAA
chr1	173207391	173207511	EPIC_v2_IDT_86_3	1	+	good	CTTCTTTGTGACTAATCTGAATTTCCCCTTTACTTTCTTTCTTTTTTTTTTTCCTCTGGGCTAACAGGGAGTTGTTTTTGTGACATTCCAGTTCTGATTTGAGTGACTGTGAAATGACAG
chr1	173714502	173714622	EPIC_v2_IDT_87_1	1	+	good	ATAAGGTCTATCTCTGGTCTGTCTATCTAACTTCTGCACCTTGCACATAGTAGAGGCCTGACAGATACATGCCAACCCATGTGTGCATGCAATAATTCAATCCACAATTAGGAACATTGT
chr1	173714622	173714742	EPIC_v2_IDT_87_2	1	+	good	GCCAAAAGGAGACCCACCAACTAAAAAGAAATACAAATTCTTAGCTTTCTGTGACTACCCTTTACTGCCTTTGCTGGCGAAAACAAAGAAGAAAAGAGGAGGCTTCAGTATTCAAATACT
chr1	173714742	173714862	EPIC_v2_IDT_87_3	1	+	good	GCCAGTTCCGCAGTGAATTCTAAAAATGGTTACTCTTGGGATACAAGGAACCCCCACGAGGATAAACAACCTCTGAGGTTACCTGAATGCCCCAGCAAAGGGCACGACTACTTCCGGAGC
chr1	173714862	173714982	EPIC_v2_IDT_87_4	1	+	good	CGCACCGGAACCCCTTGGCGGATTATGTGGGTTCCTGCGGGAACGATTTAAGAATAGGACTACTTCCTGCTTCTGGATATGGGCCGGTGAAGGGAAAGGAAATAGCTCTACGAGCGGCAT
chr1	173714982	173715102	EPIC_v2_IDT_87_5	1	+	good	CCTGCCTGCGTTAGCGGCGGTGGAGGAGGAGGCAGAGAGGAGTGGAGGGCGGAGTAGACGGAGGAGGCTGCTGCAGAGAAGAAAGTGTCAGAGCCGGTAAGTGAGCCAGTCACCTTAGAG
chr1	173715151	173715271	EPIC_v2_IDT_88_1	1	+	good	CCAAGTTGCTGAGCTGCCCCATGGGGTCAGGTCGGTCGCCTGTCAGTCGGCGCCGAGAAGAGACTGTTGGGGCGCTGGGGCCGGGCCTCGCGGAGCGCCAGAGTGCGCTCTCGCTGGCTG
chr1	173715402	173715522	EPIC_v2_IDT_89_1	1	+	good	TTTAACCCTCGGGACCTGGCGAAATCCTGCTACGTGGGTAGTGAACATTGTATCGGGGACTGAAGGAAATGCTTGTAAAGAGTGTTAGTCTGGAGCCATACTTTCCCTGCCCTGTTCAAG
chr1	173715522	173715642	EPIC_v2_IDT_89_2	1	+	good	CTCCCTGGACTGTCGGAAGCGGAGTTGTTTGTAAAGGCAAATGCAGACGCCTCCTCCTCCTGTCACTTCGGGACAAGTTAACAATCTTCAGATTCGTTATTAAAGCCTCGTGTACCCTAT
chr1	173715642	173715762	EPIC_v2_IDT_89_3	1	+	good	GTGATCTATCAGGTTAGTACTGCTGTGGGTATCTGGTGCTTGTTCTGTAAATATACTTGATGTCGAGATCACAGTTAAATATCTCCAAGCACTTTTTGAAGAGAAACAAGACTGACCTAA
chr1	174448789	174448909	766574_40656064_Diab_098_1	1	+	good	TTCAAAATTTGCCGTCAGCACACCAAAGAGATAAATGACCGAAGAGCCCGATTCCCTAGTCATGAGGTAGATTCTTCCAGAGAGACTGGACACAGCCCTGACCGTCGCTACGCCATGGTT
chr1	178055905	178056025	cg10620680_IDT_0598	1	+	good	CATGTCTAATTCAGGGCCCTTCCTGTGTCTTAGCAGTGACTTAACTAAAATAAACATGTCGAATGTAAATCTGGGAAGTACCACTGGGCTTTCAATTGTCATATTGCACAGTAGCCATTT
chr1	179550986	179551106	cg20746459_IDT_0602	1	+	good	CTGCCTTCTCTGTCATTACATCATTTCACCGTCTTCTCATGGATGGTGCATTGTGACTTCGTGCATTCCATGGCCATTCCATATGGCAACCAAAGGAAGGGCAGGGAATGAGGACAGAGT
chr1	180131717	180131837	cg16346032_IDT_0604	1	+	good	AGAGACTGCCACTGACCTCGACCAGCAGTTTCAGTGGAATGGTGAGATCAGAACGCAGACGGGAGTGGGGCAGGCCATGAAGGTCAGGGTGATGATGCAGTGAAGACAGACAACTCTTGT
chr1	181482715	181482835	cg21963643_IDT_0605	1	+	good	GAGACTGAGCCGTTAGTGAGGAAGTTCGGTCTGTGGACAAGTGTGGTGCCAGGCCGCCGCGAGGCTCGGCTGCAACCTGTTCCTCGCCCGCCGGTGCTCGCCGCCCGCCCGCTCGCACTC
chr1	181673764	181673884	766574_40656068_Diab_102_1	1	+	good	ACACAGTTTCCTCCTCCCAACCCCACCCAGCAGTGCACACCCCAACACCCGCTCTGCCAGCTCTCGTTCGTTGCCTCTTTCTCCTCAATATAACCACCATTTTATTTTATCCCAGCTCCC
chr1	181673884	181674004	766574_40656068_Diab_102_2	1	+	good	AGCGTGCATTTGTCCTGCACAGCCTTGCTGCCCTTCACCCTGCTCCTCAGTGTAGAGTACCATGTTCCCGTTATTATTGTTCAGTTCCCCAGCCACACAGCTAATCCTGTTAGGGCCAAT
chr1	182588238	182588358	EPIC_v2_IDT_90_1	1	+	good	GTGGCTGTGTAATTTTTTACTATTACTTCCTGTAACCTTGGATTGTTGAATCTCAATTTTCTATTTCCTGAAATGGAGACAAAAATAAATACAGTCATGTGTGTAAAGTACATTAAAGTA
chr1	182588358	182588478	EPIC_v2_IDT_90_2	1	+	good	TGGAGTGTTGCAAATATTAGCCACTCAATGAATGTTAGAGCTAATTATATCCCGTTATGAAAAAATAAATTGCTTAGTGAATTCTATTCTCCCTACACATGTGCATATAGCTACTACACG
chr1	182588478	182588598	EPIC_v2_IDT_90_3	1	+	good	AATAGGCAACTGGCAGCTATCAATTTCGTCCAACTGTCAATCAGATCTGAGAATTACAGATCCAGTTCAATCATCAGACAGCCCGAAACTGTTACCTGAATATTTAAATAACTGCATCTG
chr1	182589096	182589216	EPIC_v2_IDT_91_1	1	+	good	CCAAAGCCCAAGAATTCTTCAGGATCGACTTATCGAGGTTTTCTAGCTTTCCTCCTTCTGCCTGCCTTACCTGCTCAACTCAGACGTCTCAATTATTCCTTTGGCAGCCGCAAAGCCTGG
chr1	182589216	182589336	EPIC_v2_IDT_91_2	1	+	good	AAGACTGCTTGCAGCCCGAGCAGTTTCCTCCTGCTGCGTCACTGAGTCAGCAGGGCGGAGCCAAGAAAGGAGTGAGGAGTGTGGGAGGGAAAGCAGCCACAGGCTCACTCTGGCACCAGG
chr1	182589521	182589641	EPIC_v2_IDT_92_1	1	+	good	GGAAGAAAGGAATGGAAAGTAAACACATATTGAGCACCTATTGTGTTCCAGACACAATGCTTTACATGCAGCATGGTCCCAGTTAACCCCTGACAATCTTGTTGATTATGAAACGCAGGC
chr1	182589641	182589761	EPIC_v2_IDT_92_2	1	+	good	TCATAGAAGCTAAGTAAGCCCAAAGCCCAAGCCCTGTCACCTTTCTCAGCTCACTCAACTCACAGCTCTGAGGCAGTGCGGCCTTCTCAGAAGGGTACCGGACTGGCAGTCTGGAGACCT
chr1	182589761	182589881	EPIC_v2_IDT_92_3	1	+	good	GATCCTACAGCCAGCTCTGTGGCTGCTTAGCTGAGTGACCTCAGGCATGTGATTTAACCATGTAGGGCCTCAGTTCTCTCCTATAACTTGGTTTTGAAGGTTCCTTTCTGCTCTACAAGT
chr1	183180320	183180440	cg07820189_IDT_0606	1	+	good	AAGGATCATGTCCCTTTAATAAATAAACGGCATTACTTCAGTTCTGGTCTGGCCTCTACCGCTCCCTGAAAACTAGCTGTGGGCACACCACATATGTTTCTGCATAAAATGGAAGCTTGC
chr1	183331315	183331435	766574_40656069_Diab_103_1	1	+	good	TCACAGCTGGGGACTTGAGGAGGAGACTGGCTGACGGGAGGCGAGGCGAGGCGTGAAGGAGAGAGGAGAAGGGAGCTGGAGGGTGCGGCACTGCATAGACAAGATGAAAGGCAGGTATCT
chr1	183418227	183418347	cg00767642_IDT_0607	1	+	good	AGGCGAGCAAGATAACGTGGGTCTTGGTGGTCTCGGTCATGGTGCAGATGGGTCCTTCGCGGTGGTCTAGGGGTTGCCTCTCTTTTTGTGTCTCGTTGTGTCTGCAGAGGGAGAAAGGAA
chr1	184152703	184152823	766574_40656070_Diab_104_1	1	+	good	CCACTGAGTCATTTCCTCTCCGGGACTTTCTCATTAAAATCTTCCTGTTTGCTATAGTTCTGGAGCCCCTCTCTGAGTTACCGTTTCCTTCCTCATCCCCACTGAGCTGATTAATTAATA
chr1	184152823	184152943	766574_40656070_Diab_104_2	1	+	good	GCCCAGCACCGCCCTGCAATCTCTCCCACTGCGGCGTTCCTTCCCACTCTCATGTCGGCTGGAATCTCTACACTTCGTACACATTTGTACAAAGCCTCGGAGTTCCTAAAGCTGTGAGGG
chr1	184479360	184479480	766574_40656072_Diab_106_1	1	+	good	CTACCATTTATGGAGCCGTCACCATGTGTCAAACATCGCAAGGCATTTACATTCATTTTTATGTTGAATTTTCACAACAATCTTGTGAAATATGTGCTACGCAAATTTTACATACTTGGA
chr1	184479480	184479600	766574_40656072_Diab_106_2	1	+	good	AACTGAACACAGAGAGACGGACTTGTCCGAGGTTACCCAGCTACGAAGTGCTAGAATCCAGATTGCTCAGACTCCAAAGTCCACCTTTCTTTCTCCATGTTGTTTCCTGATGCCGTGCAG
chr1	184664378	184664498	cg18807011_IDT_0608	1	+	good	ATCCTCTGGGCGGTTGTCCCTGTCAGGCTGTCAGGACCTGATTTTCCCTGGTAAGCCTTCGTCAGGCAGGTGGCCTCGCCCAGGCCTCGGAAAATGTCAGGGCGCAAGCTGGGCACACGG
chr1	186374809	186374929	EPIC_v2_IDT_93_1	1	+	good	GGGGAAGACCAGACCCAAAGGGCGGGAGTCGAGCCCAAAACCAAGGACGGAAAGAGCATCTCACTTACCGCTCTCCACCTTAAATTTCTCATGCCGCCCCTTCAGGCCATCGATCTCGGA
chr1	186374929	186375049	EPIC_v2_IDT_93_2	1	+	good	TTGCTGATCAGCAAGGAACTTTTCAAGTTTGTTCTGGACAGACTTGGGCAGCTTGTTCAGCTCCGTGCGCTCCAGGACTTGCTGCAACACCGCCGCCATGTCGGTGGGGCCAGGGACCCC
chr1	186375049	186375169	EPIC_v2_IDT_93_3	1	+	good	AGTGGCAGCGGCCGACGGGGTAGAAGCGGAGAAGAAAGGCGAAGACCAGCAGGACCCAGACGCCTGGGCCGCCGCCTCTATCACCTCGCTCGGTGGCTCGCGCGCGCCCGCCCGCCGGAG
chr1	186375169	186375289	EPIC_v2_IDT_93_4	1	+	good	ACTCCCGCGGCGGGACCCTGGGAAATCGAGTCCACCCTCAGCGGCAGCGTTTCAGCAACAGCACCTCACCGCCCGCGACCGAAGTGCGCGCGCAGCCGTTGGAAGCTACGAACCCTGGGA
chr1	186375289	186375409	EPIC_v2_IDT_93_5	1	+	good	ACCCGAGCTCAGAGGCTATCCCTGATCCTCTTGCGCACCCAATTTTCCGGCTTCCAGCTCCACCCACTTCAGGCCTTGTAGGGCTCTGGGAAATGTAGTGTTTTTCTCATTCTTTTCCGG
chr1	186375409	186375529	EPIC_v2_IDT_93_6	1	+	good	GAGCCCAATGCTGCACCGCCCTCTCAGCTTCCGTTTTTCTCCCCGCTCCCCTGGCTCTCCTATCTCGGCCCCGTAACCGCTGTCCGCACGGTGGCGCCACATACGTACTCGTCACCCCTT
chr1	186375529	186375649	EPIC_v2_IDT_93_7	1	+	good	GGCCCTCCCTGAAGAGCTGGTGACCTTACCGTCAAAGCCCCGGGATGCCATGGATCGTCCTCGTTGGCGGCTTCTGGACACTGAGCCACTAGAGGGCATCGGTCCCGGTAGGGCCGGACG
chr1	186375649	186375769	EPIC_v2_IDT_93_8	1	+	good	GCAGGCTCCGGGATACCGCCACGCTCTCTATGGCGCCCAGAAGGGGGCGGGGTGGCGACCGCAGTCGCTTTGGCTGAGGCTCTGCGGGGAAGGGAGGGGGGGCTTTTACGTCATCAATCT
chr1	186375769	186375889	EPIC_v2_IDT_93_9	1	+	good	GCGCCACCTGACTCCCAAGTCCCTGGCTTTGGAGTGGGAAGTGAGGTGTGGGAAGTAGGTCGCTTTCTGATGAATTCAGTGGCAGTGAATTGAGACCGGAGGGAATCTGGCCCCTAGAGG
chr1	186375889	186376009	EPIC_v2_IDT_93_10	1	+	good	CTGGTACTTGGGCCCGAAACCCCCATCTCCGGCGGAGAGACCGTCCGAGGTAATTGTCTGCCACGAGTGCACATTCTGAAAACAGGTAAGTCAGCCTAAGTGTAGTGTGTGTGTGTGTGT
chr1	192807669	192807789	cg18150280_IDT_0612	1	+	good	AATAACTGCAGGTTTTGCCCTCCAAGTCAAACTTGGAGCTCCAACTACTGGCAGCTCACCGTAAGAATATATTAATTATTTCCAATTTCCTTTTAAGAAGTCGAATACAAAGTAGAGAGA
chr1	192983479	192983599	766574_40656073_Diab_107_1	1	+	good	CCAGGGTTAGGGTGGCAGCAATGGAAATGCAAAGAAGGTGATGATGAGTCATCGCAGAGGTAAACGAACTCCGCAAGACAGCCACAGAGTGTAGGAGGAGAAAGCAGAGGACGACTCAAA
chr1	192983599	192983719	766574_40656073_Diab_107_2	1	+	good	GATGACTACAACATTTAGTGTTTGGTGAGTATTACCAGAAAGGGAACAGGTAAGTCAGGAGGAAAGGCGTGAGCATATTTTGGGCCACAGTAGCTTTAAAAATATCTAGTTTAAAGTTAT
chr1	197809113	197809233	cg24302127_IDT_0613	1	+	good	CCGACTGGCTCCTCTCAGGGTGTTGTTGATGAAATTTGGTCTCTTGTCACATCATCTTCCGAGCTTTGCAGCAGCTACTCCCTCATGGTTTCTCATGCATGATCATGAATTTATGGATAG
chr1	197842297	197842417	cg12799049_IDT_0614	1	+	good	TAGTCATTTAGACATGCTGATTGACTACAGATCCTCCCTGCTTCTGTTTTTTTTTTCCACGCAAGAGAAGACAGGCTGTTTTCGCAATAACTTTTCTCACTTCTGCCCACACTGGTGACT
chr1	198680000	198680120	cg23095383_IDT_0616	1	+	good	CAGGCTCAAGGGCCTGGACCGCTTGCTGAGGTCCCTGGCATGGCTGTGCAAGAACGCAGCGCGCAGCTGGGAGTGCCACTAGGCAAGGCGCAGGCGCAGCGGCGACTCGGCAGCCTCTGA
chr1	200891175	200891295	cg17733100_IDT_0032	1	+	good	CTTTCATTCTTCCACTTAGGGGTCTCCAGGAATGAAAACTGGCCCCAGCCAGGCCAGAGCGCGCGAATGAAAGGCGGCACTGGGACCAAGAGAGAAGCTTCGTCCCGCCTGGGCTGCGGA
chr1	201000485	201000605	cg21406113_IDT_0618	1	+	good	GGGCTGCCCCCGAAGGCCGGGGCGGCTGGAGAAGCACCCAGGGAGTAGGGGCTCCTAGCCGAGGCCCGTGAGAGGCTGCGGCGCAGGGACTCGTTCATGGCTTCACTCTCTAGAAGCTTA
chr1	201014125	201014245	cg07561747_IDT_0619	1	+	good	CAGGATCTGGCACAGGCAGCGAAGTTGCTGAGCTTCCTCTGTTCACAATTGAGCAGGAGCGGGTGTGATGTGGGAAGCCGTCCTCCACCCCCGGAGAAACGCGCACGCGGAGGCCAGGGA
chr1	201542422	201542542	cg22534374_IDT_0620	1	+	good	TAATTAAAAACACTTTTAGTTCCTTCTTCAACTTAAAAATACCCCTCCAACTAGTCTAGCGAAAAACACCCTCCACAGTAAACCGTTTCCTGGGCCTCATCTGTTCCCTTAACCTCCTGG
chr1	201740148	201740268	cg05091570_IDT_0622	1	+	good	CCGCCGCAGCCCCCCAGTTCCGCCGCAGCTGCAGTCTCAGGGGCAGTGGGTGTGGGGTCCGCAAGAAGGAGGGTCTTGGCCGCGCTCGCTTTTCCGCCAGAGAGGAGTGCCTGCGCCGCC
chr1	203043771	203043891	ch.1.201279582R_IDT_0624	1	+	good	TGGGGCGGGAGCTCTGTGCCCATTTGGAAGTATTTCAGTGTTTTCACAGTGGGGTGGCTGTAACTCATGTCTGCTCGGGGATCACATGGACCCTGCTTGTAGCCCCTGGGGCACATGCTT
chr1	203483389	203483509	766574_40656075_Diab_109_1	1	+	good	TCTTCCCTGACTGTCCCCGCGAATGCTACTGCCCCCCTGATTTCCCATCTGCCCTCTACTGTGATAGCCGCAACCTGCGAAAGGTCCCTGTCATCCCGCCCCGCATCCATTACCTCTATC
chr1	204384588	204384708	766574_40656077_Diab_111_1	1	+	good	TATGCATTAGTATTTTTCAGTGATTAGAACGTATTACAGCCCTGAGGCTGGTTGTGATCACAAAGGAAATGAATGTAGGGAGAGAGGAGACAGAGATAAAGGGCTGAGAACTGGGGCATT
chr1	204384708	204384828	766574_40656077_Diab_111_2	1	+	good	CCAAATGTCAGAGGTCAAGTTAATAAGAAAGAACCTGCAAAGGAGACTGGAGAACAAGTGCCCATGAAACAGGAGGACAAGCGGCGGCGGCGTCCTGGAAGTGTGCCTTGTGTGTATTCA
chr1	204915562	204915682	766574_40656078_Diab_112_1	1	+	good	TATACTGTATATAGTTTTGTATCATTTGAGTTTCATATCACGTGAAGGGATTAACTATTCAAAAAGTAAGTAAAATAATTTTTTAAATGTTTAAGTAAGAATCCTGAGAGACAGAGACAG
chr1	204915682	204915802	766574_40656078_Diab_112_2	1	+	good	AATGATCTTTTTGCCCTGAGCACAGTCTAAATATTCAAGGGGTAGAGGCACATGAACCACGAGTCAGGAGAATTTTGATTGTGTGCTTCTTTAGAAATACGCCCTTATGGAATTAGGGAA
chr1	204915802	204915922	766574_40656078_Diab_112_3	1	+	good	TTCCAAGATGAGAAAGTGTAAGAGATCCCGGGACCAGCTTATACTTTGTGGCAGAGGGAAGGACAGTCTGAGAATAAACGTTTGCTAAGGAATGATCTGTAAAGAATCCCCAGACAGTCA
chr1	205790898	205791018	cg07551022_IDT_0627	1	+	good	CAAGAGGCATGTGCACAAATTGAAAAGTCAGTCCACCTTACTCTTTCTGCGAGTGGGAACGCTTAGGTCCAGAGGGCAAGAGAACAGAACTGGGATCACAGGGGCCTGGAGCAGGTGTCT
chr1	205811724	205811844	cg10717869_IDT_0628	1	+	good	GCCTACCCACTCCTGCCCTTGAGAGTCAACAGTGTTACAAAGAGCTCAGACAGCTGACTCGGATCCAGGCCTCTGTCTCTCCCCGTCTCCCCCTGCTCTTGGCCCTGTGAGCTTGTCAGA
chr1	205849708	205849828	EPIC_v2_IDT_94_1	1	+	good	GGTATGGGGGAAGTGTGGCGTCCCCAGACAGGGGCACGATGTGCTGGGAAGGGTGTTGGGGCCGGGCTGGGGTGCGTGTCGGGGCTCCAGCTGCAGTAGCAGATGCTTTGCGGCGGAAGC
chr1	205849828	205849948	EPIC_v2_IDT_94_2	1	+	good	GGGGAGTCACGGGTTGACCTGGGGAGGGAGGGACCCACATATGAGCATAGGTGGGTGAAGGGGACCCGGGTTCACCTTTCAGCGCCTCTTTCATCGCGACGCGTTCCTCTTTGCTGAACT
chr1	205850003	205850123	EPIC_v2_IDT_95_1	1	+	good	GGAGACGGTAGGGAAAACTAGGAGCAGCATAGCCACCAGGGCCAGCACGCAAACGCACCGCTGAGCCATGCTTCTCTCGAGCTCCTGCTGTCAGGCTACCGGGGTAGTTCTGACCTAAAC
chr1	205850123	205850243	EPIC_v2_IDT_95_2	1	+	good	GCCCAGACTAGCGTTTCTTGGCCCTAGCTCTGCTCTTATTCCGGCAAACAGCCTTAGCCACACCCCATATCCAGATCTGACCAATCATCGCTTCGCTAGGACAGCGGAACAACCAATTGA
chr1	206642972	206643092	EPIC_v2_IDT_97_2	1	+	good	TGTGTGGAAAAATTACCTCCCAGAATTCTCCAGATTCACTGGAGAAGATGATATTGATGGTGGACTACACTGAAGTAGCCTGCTCTGTTCTGGAAGGCATGCTTCAAGAGAGACATAAAG
chr1	206643148	206643268	EPIC_v2_IDT_98_1	1	+	good	GGGGATGGTGAACCTACAGAATGGTGGAGGCAGGGACAGCACAGCCCCTTTTAGGTACCCAGAGGGTTCCTACTTGAAATTTGGACACTTCTGTGTAGTTCCCAAAGGCAAGGTACAACT
chr1	206643268	206643388	EPIC_v2_IDT_98_2	1	+	good	TATTTTGCAAGGAGAGAAATTTAGGCTTACTTTAAGGAAAAACCATGAGTCAGGGATTCTAAGTGACATCTTTAATATTATTGTAATAGTTCTATGGAAATTACATTTCTGATATGTATC
chr1	206643388	206643508	EPIC_v2_IDT_98_3	1	+	good	TGTTCTTATTAATGTTGTGTACCTGAGACCCTCTCATTATCACAAACAGAAATGAAGACCTTCAGAGCCAGTCCAGCCTTACACGTAAGCAGAGTAGGGGAAATTCCCAGGGACAGACGC
chr1	206643508	206643628	EPIC_v2_IDT_98_4	1	+	good	TGCACCACAAATACCTTTCCTAACAGCTTGTCACTGGTAACTTCAGTTCCTAGAGAGGCATTCCTTTTCATTAGGGCATTGATCTTCTGTTGAAGTTCAAATATCCATGGAGAGGTAACA
chr1	206643716	206643836	EPIC_v2_IDT_99_1	1	+	good	GTGGGGGCCCTCATTGAGCAGAAGGCATAGTTAGTGCTAGACGCATGATGGAGGGAGATCAGGCTGGAGAAATGGAGGAAGCCGCCAGCAAGAGAAGAGAGAAAAGGGGAAGGGGAAGGG
chr1	206643836	206643956	EPIC_v2_IDT_99_2	1	+	good	TGTATAGGAACTTAAACTTTAATGTATTGAGAATTTTGCTGAATTGTAACCAGTGTCTTTTAAATATTTTATAGTTGGTGAAATTATTATTTTTAATTAGAATTTGATTCACACAACATC
chr1	206737462	206737582	cg16061436_IDT_0630	1	+	good	CTGAGAATGCAGCTCCTTTCGGGCTCTGTCTCTGGAAGCCTACATTTAGGGGCTCCAGCCGCCCCTGGGTCCTTTTGCTCACTTCATCTTCCTGTCGTCTCCCTGCACTCAGTCAGAACA
chr1	206772477	206772597	EPIC_v2_IDT_100_1	1	+	good	GCAAGCCCCTGATGTGTAGACCTTCACCTCTCTGTCCCCCTTTTATATTGTAAGCTCAGGGAGGCCTCTTCATTCATTAAAAAGCCACAATCAAGGTTTCCCGGCACAGGATTTTTTCTG
chr1	206772597	206772717	EPIC_v2_IDT_100_2	1	+	good	CTTAGAGCTCCTCCTTCTCTAACCTCTCTAATAAACTTAGTTTTCAATTTTTGCATCGTAAGCAAAAATGATTGGTTGAACATGAACTTCTGCATTACAGCTATTTTTAGGATGGGCTAC
chr1	206772717	206772837	EPIC_v2_IDT_100_3	1	+	good	CTCTCTTAGAATAATTTTTTAGCTTCTCAATTAAAAAAAGTTGATTTCCTGGGGAGAACAGCTGTTCTGTGCGCAGAGGCCCTCAGCTGTGGGTTCTCATTCGCGTGTTCCTAGGTCACA
chr1	206772837	206772957	EPIC_v2_IDT_100_4	1	+	good	GTGACGTGGACAAATTGCCCATTCCAGAATACAATGGGATTGAGAAATAATTGGGTCCCCCCAACCTGGGATGAATACCCAAGACTTCTCCTTGCTAACTTAGGCAGTCACCTTAGGTCT
chr1	207304725	207304845	766574_40656080_Diab_114_1	1	+	good	GATAGAATGGTTTGTTTGTACCGCCCTGCAATATATTTAATATTATGATGGGACATATTATGTACCATGCCCAGATCCTATGACTCACAATTAATAGGAAAGATTAAGAGACATTACTCA
chr1	207304845	207304965	766574_40656080_Diab_114_2	1	+	good	TTCATTTATAGCTAAGTGACGTGTTATTTTATTGTTTTATTTATTTTATTATAAGCCCATAAGATGATGGCTGTTACGTACATAACACCTAGACCAAGATTGCTAATCAAAGGAAAGGGA
chr1	207304965	207305085	766574_40656080_Diab_114_3	1	+	good	ACTAAACTAAATCTCTGTTCTTGGCAGCGTCACTCATTGTCCATTCATTCATATGTTTATTGACTCTATCTTATATGTCATGCACTGTATTAGTTGAGCGGTAATATGACTCATTCCTAA
chr1	207305085	207305205	766574_40656080_Diab_114_4	1	+	good	GCTTTGTCCTTGAGAGGCCATGGTCTAGTGGCAAAAACAATTACAGATATTTGTTAAATGTTATAATAGAATATTGTTCAAGGTGTGTGGGAAGGTTACGGAAGACTTCCTGAAGCTGAT
chr1	208179349	208179469	cg22364465_IDT_0634	1	+	good	CTGATTTAGAGGAAAACCTGGCTCACAGCCAGCTCCATTTCCCTGCTAGGAGGTGCAGCCGGGGCTTTTGGCTCTTTGTCCTCCCTCCCTTCTGCCGGACCTGTCCTGTGGTCAGGAACC
chr1	209642047	209642167	cg20148334_IDT_0635	1	+	good	TTCCCTGGGCCATGGGACAAGGAGCTGGAGACTGCGGAAATGCCCCTGATACTCCCAAACGACAGGATATTATGTAACTATTAAAAACACTGTTTAGAGAAAAAATTTTAATTGCATGGA
chr1	209704536	209704656	cg26880525_IDT_0636	1	+	good	CATGCACTCCTCTCTCTCTGTCTTTGACAAATTACTTTTGAAAGATCATTGATCCCTGGCGTAAATGGTGTTAAGAGTAAGATGGACTCGGGTAGGGATGCTCAGGAATCCAGTCCTGTA
chr1	209805285	209805405	EPIC_v2_IDT_102_1	1	+	good	CTCCTTTCCAAGTCAGGCCTGGGAGACTTTCCCCATTCTCCACACCACCCTCCAGCCCCTTCGGGCAAAGAGGGCCCACCCCCAGAGCAACCACACCCCAGCGCCACCCTCCCCAGCACC
chr1	209805405	209805525	EPIC_v2_IDT_102_2	1	+	good	TAGCTCCGCTCCTTGGAAATCCAAGGTTGTCTCCCAGGCCCAGGGCGAAGGGCCTAACTGTGCCAAACAGACTCAGGGAGGGAAGACAAACCGCCAATGCTCCAAAGCTCCTGGCCACCC
chr1	209805525	209805645	EPIC_v2_IDT_102_3	1	+	good	TCACTCCAGTTTCCCAAAACGCCCACTAGGATCAAGGACCTGCGGACCTGGGAAGTCCCCTCTCTGGGACACAGGGGCCAGCCGCAAGTTGGTAAGACTGAAGGGGGCGCGGTGCTTTAG
chr1	209805900	209806020	EPIC_v2_IDT_103_1	1	+	good	GAGCCTCTCCTCCCTCAAGCTGGTCCCCAGAAGTTGGCGTACCCACCTTTGCTCAATCTGTCCACCAGAAGCGGACGTCCCTCCGAACCAAGTCCGCAGCGAAGATCACCCGTCGCTACC
chr1	209806020	209806140	EPIC_v2_IDT_103_2	1	+	good	ACGCTCCTCGACGTCTTAGCCAAGGGGCGCCTGGCTCTACCCAAGTAGGGACTGCAGGTTCCTCTCCCCGTCCCGCACCAGCCCTTACCTGCCCAGCCCAGGTGCGCCGAGCTCACGTCA
chr1	209806140	209806260	EPIC_v2_IDT_103_3	1	+	good	GCGCCTCGCCCCAGGACGCCGCAGCCTTCGCATCCGCCCGGCCACGCCTCCCAGGTGTGGCCACGCCCCCCGGCGTTCGGGATTGGCGAGTTGCAAGAAATATGACACTCCGCGTTTCTG
chr1	209806260	209806380	EPIC_v2_IDT_103_4	1	+	good	GGCTGCCCGGCCCAGCGGCGTCCGTCCAGCGTCCCACCCTACTCCTCCGCTTCTAACTCCGGCTAAGAAAGTCCCAGATTCAGGCCTAGCCTTACGGCTCAGGGCTGGTGGTCCTGGGAA
chr1	209806380	209806500	EPIC_v2_IDT_103_5	1	+	good	CTGGAAGCGACTGGGAGTTCAGATCTAAGTCGAGAGGGTGCCTCCCTCCTTCACGGCCCATAATTACCCTGCAGTATGCAGACAGTTAAGCACAAATAAGGGTTTTGAGATTCTGGGTTG
chr1	209806500	209806620	EPIC_v2_IDT_103_6	1	+	good	GCCCTACTACTCGTGGGCCTGTGTAAGTGGAGTTGCACATGAAGAAGAGAACCAGGACACTTGGTCCTGTCTGGGAGAAGCCATAGGCTTTCAGGACTAGAATTCTACCTTTACTCTGCC
chr1	209808942	209809062	EPIC_v2_IDT_104_1	1	+	good	CACATGGCATATTAGCCACAAACCAAGACTAGAACACAAACCCGGGGCTCTATCCACTTGGACCCCTGCTCAGCTCCGCAGCCAAAGTCTATTCTGACCTGTTCTGCACTGGCTGTTAAC
chr1	209937757	209937877	cg26158959_IDT_0637	1	+	good	TGGGAATCCTTTTCAACCAAGGAGACCTGTCCATGGTCCTGACCACATCATTTGCCACTCGCCTCCTTCATGGACACCGTTTGCTCCAAGTACCGGACGGGAGGGCGCCCGGCGCCAGGA
chr1	210233333	210233453	cg22209624_IDT_0034	1	+	good	ACAACTCCAGGGGCGGGTGGGGTCAGAAGCTCTGGTGAGACCTCATGGTCCTCCGTGGCCGCTTAGTCCCTCATCGTAGGGGAAGGGGTTAAGTAGGAGGGGTGCCCCCAGGTCCGGATG
chr1	213985852	213985972	rs340874	1	+	good	TGCTCTCCGCCCTTTTAAATGTCAAACTGAGCAGATGGTTTTAAGGTGTGGAAAGGTATATAGCCCTTACTCCTACCAGTTTATTTGTGGGCTGGCGCTAACTTATATGTACAAACCAAG
chr1	214404318	214404438	cg20386404_IDT_0639	1	+	good	TCACATAACTGATTAATTTGCGGTTTCCTGTTTAGCCATCCATTGAAATGACTCAAGTCCGTGATAGGAAATAAGCTCAACATTTTTAGTTTCATGTTGTGGAGTAACAAAGATATCACA
chr1	214979029	214979149	766574_40656082_Diab_116_1	1	+	good	ATGCATATGGCAGGTCCAAGAAGAGAGACGCCATATAGCACACATGCACGTCGGGAAGGATGCTCAGGACGTATGGAGTCACACTGACCTTGATTCAAATCTTAGTTTGGCCACTTGTAT
chr1	214979149	214979269	766574_40656082_Diab_116_2	1	+	good	GGATGCATAACCTTAGACTAGTTCATTAAATTCTCTGAGCCTCAATTTCCTCTTCTGTAAAATAAGGATATCAAGACCTACTTCAAGAGTTTTCACAAGGATTCTAAGAGTACAAAGTCT
chr1	214979269	214979389	766574_40656082_Diab_116_3	1	+	good	ATAAATAGAAATAAAACATAAATAATAGTGTCTAGCATGTAGTAAGTGCTCAAAACCTTATAAGTATTGCCAATTTGGTGGAGCAGATGATGCGTGTTGGGCAAAAGAAGTATTACTCAT
chr1	215758324	215758444	766574_40656083_Diab_117_2	1	+	good	GTCTCTTGTACTTGAAAGTGTTGCTTTCATAGAAAGCTGTATATACTTACATATCTACATCGACATCTAGATACCTATATCTCTACGTATGTATGTATGTACTCATGCGTCTATACACTT
chr1	216253459	216253579	766574_40656084_Diab_118_1	1	+	good	CTGGCCTTGTTGTATTCTTATTTACATGTAATGCATGTATCATCTGGAGCGTCCTTGCCTTTTGAAATCTAGATAAGGCAGCCTATGACCCTAATTCCATCCCTGAATGACAGAAGTCCT
chr1	216253579	216253699	766574_40656084_Diab_118_2	1	+	good	CCTTAAGTTTATAAGAATTCTATGCGTATTGATCATTTCGTAGTCGCCCTGACCCTACACTTCTGCTTCTTCCATTTTGAAGTCTTTCTGGCTTCTGCCAGCACTGCCCTATGTCACCCA
chr1	216253699	216253819	766574_40656084_Diab_118_3	1	+	good	GAGGTGAAACTCAGCTAATGCCTCAATTTCAAGAAGTCTTGTTCAAAACAAACAAACAAATTGTAGTCGTTAAACCTTATTAAAGATTCGGGGTAAAAGAGGAATTAAATCATTACTTTG
chr1	220882317	220882437	cg14166284_IDT_0643	1	+	good	GGCGGCGATGCTGGGCCTCACGGACGCACAGGTAAGGCAGTTCTGGCTCCAGCGCACAGCGCCCTCGGGCGGGCAGCAGCGCACGGCCTAGTCTGGTAGGTCCCCTCCATCCCGGCCGAC
chr1	223712116	223712236	EPIC_v2_IDT_105_1	1	+	good	ATTAAATGAGATGATGTATGCAGAGCCGTTAAGACGCTGTTTGGCACAAAGTTCAGGGCAGCTGGTTTAGTTTCCTCGACTTCACTACCTGACCCTCTGCTAACTCCCCGGGTGTTTTCC
chr1	223712236	223712356	EPIC_v2_IDT_105_2	1	+	good	GGACGGCCACAACTATCCTAGCCTTCTTCCCTATGGGCTGCAAAGGTGGCCTCGGGTTCCGGTGGGAGCCCCAACTCTGGACCGCGATTCGCGAGCCTCCCCGGCGCCGGGCCGCGCCAT
chr1	223712356	223712476	EPIC_v2_IDT_105_3	1	+	good	CCCGGGAGCTGTCCGCAGATGGCAGCACCGGCCCCGGGTCGCGGCGTTCCCGGCGCTCGGCAGGCCGCAGGATGGCCTGGTCCCGGGCCGGGAGCCCAGCAGGCCGGGAGCGGCTGAGGC
chr1	223712620	223712740	EPIC_v2_IDT_106_1	1	+	good	ACGGCCGCCGGGACCGCAGCATGGCGGGCATCGCGGCCAAGCTGGCGAAGGACCGGGAGGCGGCCGAGGGGCTGGGCTCCCACGACAGGGCCATCAAGTACCTCAACCAGGACTACGAGG
chr1	223712740	223712860	EPIC_v2_IDT_106_2	1	+	good	CGCTGCGGAACGAGTGCCTGGAGGCCGGGACGCTCTTCCAGGACCCGTCCTTCCCGGCCATCCCCTCGGCCCTGGGCTTCAAGGAGTTGGGGCCCTACTCCAGCAAAACCCGGGGCATCG
chr1	223712936	223713056	EPIC_v2_IDT_107_1	1	+	good	CCGGCCCGCGGCGCGCTGGGGCGGGGGGCAGCCCGGGTGCTGCAGTGGGGAAGCCGCAAGCCAGGACCTCGCAGTCCTGCGACACCTCCGCGCCGCCAGAGCCCGGGACTCTGTTCGAGC
chr1	223713056	223713176	EPIC_v2_IDT_107_2	1	+	good	GTGGGGGGACTCCCGGGGCCTTCCCTCTCTTCCACCCACCACGCTTTCCTGGGCGGGTCGAGGCGAATCACTGCCCTCAGATCCCACTAGCAGGCCACTTTAGGACTTCACAAAAACTCA
chr1	223713176	223713296	EPIC_v2_IDT_107_3	1	+	good	GGGTGATGCAGGAGGCCGGGGTGAAACTTTGATTGGACTCTAGCGGGGAGCTGGAAGGGAAGGGGAATCGGGTCTGCAGGGAAGGGACGGTGAGAGGCAGCATCTACCAGACAAAGTCCG
chr1	224223936	224224056	cg02928345_IDT_0644	1	+	good	ATGGGTTAATGCAACCCAAGTCACTTCCTTATAAGGATGTAACCAGAAGCTGTTCCCATCGCTTCTGTTTATATTATACTAGCCAGATGTTTGTTAGTCACTTTCCTGGCAGCAAGAGCC
chr1	225755080	225755200	cg14520947_IDT_0646	1	+	good	TTTGGGAAGTTACTTAACCTCTCTGTTTCGTCATTTGTACCTTAGAATGTTGCTGTGAGCGTTAAACTACAGTGCCCAGCACACAGTAACAGTTTAATAGATGTTAGCTGTTTTTATTGC
chr1	225831871	225831991	rs1051740	1	+	good	GTCATCTCCTACTGGCGGAATGAATTTGACTGGAAGAAGCAGGTGGAGATTCTCAACAGATACCCTCACTTCAAGACTAAGATTGAAGGTATGTTTGCAAAACGCCAGCCAGAGAGGGAT
chr1	225865913	225866033	cg15323828_IDT_0647	1	+	good	AGTCTCCTTCCTGGCATCTCTGGGGAGTCCTGTGATGAACAGGGTCCGCCTCACCTGTCCGGGAAATACAGCAGGGAGAGAAGTCACCCACAAGCCAGTGTGCCGGTATGCTCAGGTTTC
chr1	226685850	226685970	766574_40656087_Diab_122_1	1	+	good	AAATGAAGCGGCTGGCTGCTGGGTGCCGCGGTGAGCTGTGGGGCAGCACGAGGAAGGTTCTGAGCCAATGAATGTGATGCAAGACAAGAAACTGAGGATGGGGGAGGAAACGAGAAAGAG
chr1	226827246	226827366	766574_40656088_Diab_123_1	1	+	good	TAAATGAAAGAAATTTAGAAGGCTGCCAGGCTCAGGGCAGCCCCGGAGCATCAGAAGTAGGAGGCTGAGGGTCGGGAATGGGGAGCAGGGGTTAGAACTGAGGAAGCAGGGGTTAGAACT
chr1	226827366	226827486	766574_40656088_Diab_123_2	1	+	good	GAGGGGTTGCTGAAGACACCACCACGTTTCAGAACTCAGGATAGGGCCTGCCTGGGGACTCGCACAGAGGAGAAGGAACCGGTAGTCTAAAATACTAAAACGTGTGGAATTCCTGCATGG
chr1	226827486	226827606	766574_40656088_Diab_123_3	1	+	good	AGGCTTCCTACTGGGAGTGTAAAATTTCTGTGAGAACTGTAAGAAGTAAGCAAACAGCATCAGAGGACATGAGCCCCGTGGAAAGTGCCTCAAAGTGTGGTTTGAGGATTACCCGCCTGA
chr1	227764033	227764153	cg24437104_IDT_0651	1	+	good	ACCCCCAGGCCAGCAAGGCTGTGCATAGGTGTCTGGAACACTTCCTACTCCCGGACAGTCGAGTCACCCCACCCTTCTTGCTGTGAACCACCTGTGATGCTTTTGTTTAATTGCAGTCAC
chr1	230642272	230642392	cg05602648_IDT_0657	1	+	good	TGACCCACCCCTGCAGCTCAGCCACGCCTCCTAGGGAGGTGGGCAGCCTTGCAGGAGCCCGCGCGAGGCTGCAGTACCGCCCTCCGCCACATGAGGGCAGCACGGCCTACCCGTGCAGCA
chr1	231339795	231339915	766574_40656089_Diab_124_1	1	+	good	GAAGGGTGGAATGTGTTCCATCCGTCTCAGCGAACCCCTTTTGAAGTTGAGGCCAAGAAAGGATCTTGTAGAGGTATTTTTCGTGTAAACTTGCTTCCTAGCGCAGTAATTTACAAATAC
chr1	231339915	231340035	766574_40656089_Diab_124_2	1	+	good	TTGTCAATGATTTAGACTGCTGTGAATTCGCCTGTATGTATCGTTAAAAAAAGTCACTTTGCCCTCAGTGAAAGCTTGAATTATGGGGCAAACAATAATGAACACCTTATGTTTTTTATA
chr1	232726219	232726339	cg18132787_IDT_0659	1	+	good	TACTCCTCCAGGCCTCTGGCGAACACAGGGCTCAGAGGAACTACCTTCTTCAAGAATCACGGACGTGGCTGGTTTTCTCAGGAAGGGGTCTCGGCTGAGCATTAAAATAAAACGGTGCTT
chr1	234609998	234610118	EPIC_v2_IDT_108_1	1	+	good	GGTGGCGGCGGCCGGGCGGCGTGGAGCTCGGGCGCGGCGCGGGCCCCGGGTCGCTCCGCCGCTCTCTCACAGCTCCTGGCGTCGCCGCTCTCCAGCGCCAGCGTCAGCGGCCAGCCCGCC
chr1	234610118	234610238	EPIC_v2_IDT_108_2	1	+	good	TCAGCTCCGCCGCCGCCACCGTCGCTGCTGCTGCTGCCGCCGCGACCGCTCCACTTCTACAGACTTGATTCTTCGACAGTCTCGCACGGCGCCTGCGCGGGCCCCCTCCCCTCGTGCGCG
chr1	234610238	234610358	EPIC_v2_IDT_108_3	1	+	good	TGCCCGCCCTCCCGCGCGCGCGCTCCCCCTCCCCCCGCGCGCCGAAGGAGCGCTGCCGGGAGAGCCGGCTACGCGGCGCCCGCCCGCCCGCGGGGCAGCGCAGCAGCGCAGCGCCGGTGT
chr1	235863408	235863528	EPIC_v2_IDT_109_2	1	+	good	AAAGGCGAAAGATTTATACAATTTGAAGAGAAACCAGAGAATGACTCTGTCTAAAAAAAAAAAAAATGTTGAACTTAAGCCGGCAACCAGATAATTCAGGAAAAGATTAATCAGATGAAG
chr1	235863528	235863648	EPIC_v2_IDT_109_3	1	+	good	GTGTTCAAGTTAAATACAGCAACAGACCAAAAAGGTACTCTGAAATTCCAGACTATATGGCTCTCTCTACAACCGAAGCTAACAAACACACTATGTGAGTGCAATCAAACAAAAATAAAA
chr1	235863648	235863768	EPIC_v2_IDT_109_4	1	+	good	CTACAATTGGGAAAAGAATGACTAGGTTGGTCCAAAAGAATTAAGAAGAAAATAATCATGAAATCAAAGCTGGCAGTTTATGGGTGAAATTTTTAACCCCCTGGTATAGTCAAGGTAACG
chr1	236100442	236100562	766574_40656091_Diab_126_1	1	+	good	TCCTCATCCAGCCCAAGACACCACCTTTCCCCGACTCGCTCTGTCTAAAACCCGAGTCTTCTTCGACTTCCTTCCCTCTTTCCCTCGTGCCTAACGATAGTAATAGTATTGCTCATATGC
chr1	241356951	241357071	cg21303386_IDT_0035	1	+	good	TGCAGGCGGTGTCAGCTGGCGGCAAGCGGAGCAGCGAGGCAGGGTAGCTTCATCACACTCGCGGCGGATGCGGATTCCGCGCCGCCCCGGCTCTAGCTGCTCAGGCGACCGCCACCCTCG
chr1	244848067	244848187	cg22082665_IDT_0665	1	+	good	GCTACGTCTAGAATCAGAAGAGCCCAAGCCCTCTCATTTCACCGAAAGACATTCTGGAGCGTATAGTGGGGAAAATAAATTTCCTCTGAAGTCTTTTTCAGGGAAATGGAAAATTACATA
chr1	247416702	247416822	EPIC_v2_IDT_110_1	1	+	good	AGCTAATAGGGCTGTCTGGAGAGCAGTCACCTCAGGATGCACAGGGCTGGGTTTGCAGGGCTCAGGAGGCGAGGAGTAGATAGGCAGGAATGGAGATGGGACGGGAGAGATGAGTGAGTC
chr1	247416822	247416942	EPIC_v2_IDT_110_2	1	+	good	TGAGGCATCTTGACATTGAACTGCAGTCACAGAAATTCCAATTTGGAGAGCTCCACCGTTTTCCAGGCTCTCTGCCTCCCTTGAGTGTTATTTATGGCTTTAGGTTGAGGTGCTTTGCCA
chr1	247417968	247418088	EPIC_v2_IDT_111_1	1	+	good	TCCCTCACAAAAACAGAAGCAAAGAGCCAGAGCCTTCAGTTTGGAGGAACTGAAAACATTCTCTTCTGCTTTCTCATTTTGTAGATGAGGAAACTGAAGTTGAGGAATAGTGAAGAGTTT
chr1	247418088	247418208	EPIC_v2_IDT_111_2	1	+	good	GTCCAATGTCATAGCCCCGTAATCAACGGGACAAAAATTTTCTTGCTGATGGGTCAAGATGGCATCGTGAAGTGGTTGTTCACCGTAAACTGTAATACAATCCTGTTTATGGATTTGTTT
chr1	247418208	247418328	EPIC_v2_IDT_111_3	1	+	good	GCATATTTTTCCCTCCATAGGGAAACCTTTCTTCCATGGCTCAGGACACACTCCTGGATCGAGCCAACAGGAGAACTTTCTGGTAAGCATTTGGCTAACTTTTTTTTTTTTGAGATGGAG
chr1	247418661	247418781	EPIC_v2_IDT_112_2	1	+	good	TTCTGTTTGCTGAGTTTTTGATAATTTATATCTCTCAAAGTGGAGACTTTAAAAAAGACTCATCCGTGTGCCGTGTTCACTGCCTGGTATCTTAGTGTGGACCGAAGCCTAAGGACCCTG
chr1	247418781	247418901	EPIC_v2_IDT_112_3	1	+	good	AAAACAGCTGCAGATGAAGATGGCAAGCACCCGCTGCAAGCTGGCCAGGTACCTGGAGGACCTGGAGGATGTGGACTTGAAGAAATTTAAGATGCACTTAGAGGACTATCCTCCCCAGAA
chr1	1019643	1019763	cg15153791_IDT_0360	1	-	good	GCACCCGAGTTAATGCCTAATCTGGAGGAGACGTGACGGGACTGCCGAGGGGCTCCGGGCGGCGCGGAGCCGGGCGGCAGGGCTCGAAGGCCGCCGGGAGGGGCCCCAGACCCGGCCCCG
chr1	1214970	1215090	cg21815220_IDT_0362	1	-	good	TGGGCAAACCTGGAACCTGAGAACTGTTTGCATAGAAGGTGGAAACCTGCCTGCGTGCCCGTGTGCGCCAGGCCATCCAGGACCCACCCTCACCACCTCCTCAGAGGCCTGTCTCCAAAC
chr1	1421500	1421620	cg12754273_IDT_3433	1	-	good	AGGGGGCTGCCCGAGGGTGGGCCCCATGGAGAGCCCTGTGAGGCCTTCCAGGGGCACATCGGGGTACATCCAAGGCTGCGCTTCCTGGGGGAGGTGGCGTCTGAGCAACTTTCGTCCACA
chr1	2165659	2165779	cg19870743_IDT_0367	1	-	good	CCCTCTCCTGGAGGCACAGGAGACGCTGCCCTGAGAGTCAAGAATTAACCAGATGGGTCCGGGCGGGCCACCACCATGTGTGTACAGAAAGTTCTGGTGGAACACGGCCACACGCGTCCC
chr1	2231973	2232093	cg17942763_IDT_0370	1	-	good	GGCGGGGCCTCCCAGGCCACTCCTTCTAGGACAAGTAGGGTCTGGGCACTGTGGGTCCACGCCCACCCTGAGACCACACTCCCTTCTCATGTGTCGCTCCTGTGCACACAGAGACACGCA
chr1	2642569	2642689	cg01560642_IDT_0372	1	-	good	GCGGGGCCTGCACCTTGGCGTGTTCCTCAGGCAGCGGGGAACCCCTGCAGATTCTTGAGCGGAGGAGGAGCCCAGCGAGGCGAGCGGATTTCTGGTCGTGGTTGACTCTGTGAAAAAACT
chr1	3183719	3183839	cg18759102_IDT_0373	1	-	good	TGTTTCTGGGAGTTCCGCTGGAGCCCGAAGTGGGGCAGCGTCCGCATCAAGTGCATATCCGTTGCAGGGCTCCGTTTAAAACATGGCTTTTTTCTGTTTGAATTCTACTTCCCAAAACCC
chr1	3647374	3647494	cg11832534_IDT_0376	1	-	good	ACGTGCCTAGACCAGATCCAGCACATCGAGTGGTCGGCAGACTCGCTCTTCATCCTGTGCGCCATGTACAAGCGAGGGCTGGTGCAGGTGTGTGCTGCCGTGTCGCTTAGAATCTGGACA
chr1	3651588	3651708	cg00565688_IDT_0002	1	-	good	ATCCCGTTCGGTGTTTGGAAGGAGCTCGCGGGCGTCGGTGCGCTTGGAGTTGTTCTCTGCGCGCACCAGACCTGCGCTAGGTCAGGCCGAAGCTCTCTACCGGCCAGCGACACCCGCCGC
chr1	5480482	5480602	cg25341687_IDT_0379	1	-	good	GCCTGGCAAGCACCCTCTCGTCTCATCCTGGGAGTAAGGACATGTTAACTTAGCAGAGACGAAGAAATTGAGGCTCAGCGAGCGGGAGGGCCTTGCCGAGGACACAGCTGGCAAATGGCC
chr1	5908608	5908728	cg24693635_IDT_0380	1	-	good	CGATGCTGGTGGAGACAGTGGCACTGCTGAGAACCACAAGCTGCTGGCAGTTGCACGTCCGACCGCACAGATCCCCGTGGCGCTGGAACTTCCTGAGTGGGAGGAGAGGCGCCTTCCCGC
chr1	6041219	6041339	cg02448796_IDT_0381	1	-	good	TATCCGGAAAGGTCTGGCTTCCCAAGACTGATGGGCTGCTGGGGTACTGCCTGTGCCTGCGTCTTTCGTGGGTTCTATGCTCTGTCCCCAGAGGCTCAGCTCTCACTGAACGCCCTCCGC
chr1	6236140	6236260	cg15582719_IDT_0382	1	-	good	AACTTTACATTGCTTCTTGGGACAGGAACCTCCTGAGTTTGGGACTAAGTTTGGACAGACGCGGGCGGCGACTTCTCCCACCACTTCCCGGCCCCCGCCCGGCACAGAGTCTGGCTCAGA
chr1	6386096	6386216	cg00777636_IDT_0383	1	-	good	GGGCCACTGTCAGAGGAGGGCCAGGCACCTGCCGTGTTGTGCGGTGTGTTGGCCTTCCTCGGCTTCCCCGCAGCCTTCCAGCTCTCCCGGTGCCTGTGAGCCAAGACCTCTCTGCCCAGG
chr1	8026601	8026721	cg19560758_IDT_0004	1	-	good	CCCGCGGAGAGGAAAAAACACACAATCTTGCCCGGAGCCTGAATTTATGGGAAATCCCGCGCGAAGCGCGATGTGCCCTCAGTTCGGGCAGGAACAGCGGCCGAGGCCCGGGTCGCCGCG
chr1	8113331	8113451	cg04492086_IDT_0385	1	-	good	TGAATGGGTGTTGTTTTCACAGCTCAGTCAGTGCTGTTTTGTTACAGAGCAACAGGAAACGAATACTCCCTCCACGCAGATCTTTTTCTAGAGCAATTAATTATGCATACGGTGAGTGTG
chr1	8876059	8876179	cg18273817_IDT_0387	1	-	good	ACTAAGTTCCTCTCACCCACCTCAGTTCTATAAGTTGTTCAGTTAGTTTCTTTGGAGAGCGCCAAGGAAAAAAGTAAGAATGGGTTTTTCTTTGAGGAATTGGTATTTGTTGTTCATTGC
chr1	9250138	9250258	cg17805199_IDT_0389	1	-	good	CTCGCCTGCCAAGTCCACCAAGCTCCAGTAGGAGGCAGCATTTACTCCTGCCTGTTTCCCGCCCTCACCCGGGACAGCAGTGGCAGCCTAGGCCTTGCTGTGCTGGGCACAGGGCTCCTG
chr1	9625940	9626060	cg02787675_IDT_0390	1	-	good	CTAGGGAGAAGAGTAAAGTGGGGTAGGGCCCTTGGTCACCAGTGCCATGTCCCAGGTGCCGCCTCACCCCACTCGGGCTCCCACACCCCACCAATTGCCTTTCTCACTCCACTCTGACTC
chr1	10968444	10968564	cg08648047_IDT_0392	1	-	good	TTGCACATCCAGCTCAGACACTTTATTTCCCCAGCGAGCTACCTTTCACAGTCTTCCTCCGCCAGAGGCACGGCCTTGATCTCTTGCTAAAGATAGCGGTGGAAGCTGCGTGCTTTTGAA
chr1	11063001	11063121	cg04885881_IDT_0393	1	-	good	TAGAAAAATGACTCAAGTGCTAACTGCTTAACAAGCCTCTCGTGACAGACACATAACCACGTGGCAGCCCCATTTAAACCATTTCCTTGAACAGTAGCCATTGGCCCACCTTTCTCTCCT
chr1	11100088	11100208	cg03617456_IDT_0006	1	-	good	GAAACCAGATTGGGCAAACCTCGTGTCAAAAATATATGTGATAGTCAGGTCCTCCAGGCCGCACCCTAGATCACAGGGTTGTTGGGATGATACAATATGAGGTAAAAGAACGTGAAATTC
chr1	11796260	11796380	rs1801133	1	-	good	CGAAGCAGGGAGCTTTGAGGCTGACCTGAAGCACTTGAAGGAGAAGGTGTCTGCGGGAGCCGATTTCATCATCACGCAGCTTTTCTTTGAGGCTGACACATTCTTCCGCTTTGTGAAGGC
chr1	11816544	11816664	rs17376328	1	-	good	CCAATGGCAAACACCACCATCCACTTCACCGCCTCATATCTTCGACCTTTCTGTTCACACAGGAAAAGAATGATTCAGTTTACAGGGTTATGGTGGCAGAGGGGAAGAAATACATCTTGG
chr1	11850559	11850679	rs632793	1	-	good	GCTTCCTTTGAATAGGAACCCCCACAAAACTTTAGCGAGTGACCTTTTGCCTTGGGCTTTGTTTTCTAGGGAAACTGTCCCCAGTCTTCAGCCCTTAGTGACCTCCATATTAAACCAAAG
chr1	12165452	12165572	cg23097499_IDT_0394	1	-	good	CTCCTGACCAGGAGGCTGGGAAATCACCTGGTTTCCACATGTTTCTGTGACATGGACCACGCTGAGGGTGTGGCTGGTATGACCCACAGCCTTAACTCTGCAGAGCCGCTGGACAGACAT
chr1	12167583	12167703	cg26189983_IDT_0009	1	-	good	CACCTGGTCCTGCTCTTCAGACACAGGACCCTGGTATTTCTAAGAAATCGGAAAACCGTCGCCCAGAGGAAAAGGAAGTCTTTTGAAGAGGGTGCCCGGCGTGGGCAGTGGGGCAGCGCC
chr1	12506264	12506384	cg22866430_IDT_0395	1	-	good	CCAGGGACAGGGCACCCCCCCATCCACTTCATGTTCAGAAAACTCAAAGAGTCAGAAAACGCTTTCTTAGGTAAAACTGTCATCTTCCTTTTGGAAACTTCTAGTTGTTACTTCAGGAGC
chr1	12619066	12619186	cg02902865_IDT_0396	1	-	good	GGGCTGCTTTTTAGTGACTCACCTCCCAGACTTCCTGCAACAGACAACTCTAAATAGCTCGGTCCCACCCTCCAGCAGGGGAGACATTCCGGTCGGGAAGGGCAGGAGGTTAGAAGGTGG
chr1	13699499	13699619	cg20464068_IDT_0397	1	-	good	AAGATGAACTGGGTGGAACTGGAGATGGCTCTTCGACATCCAAGGGTGGAGGCCTAGCACGTGGTTGAAAATGAGTTGAGTCGGGGAGAAGCACAGGCTGGAGATGAGCTGGAAAGTTGG
chr1	15526723	15526843	cg18192808_IDT_0400	1	-	good	GGACAAGCCCGAGGGGAGTCACGTGACGCTTAAAGGTCTATCGCACTGAAGGCGAGGACCGAACAGGTCGAGGGCGTCTACTGGGCGAATCTATTTTGACCCTTGCCACTCGCCGTCTAG
chr1	15975906	15976026	cg04655804_IDT_0401	1	-	good	GCCGTGATGCACCTCCCTCTGCGGTGGGGTCCGGGACATGGCAGGTGAGTGTCAACAATCGCCCGGGGCCGGGGAAGTCCCGGGAGCCGGGGCGGAGGCGGCGGAGGATGGGGCGCGGTG
chr1	17440361	17440481	cg23913963_IDT_0405	1	-	good	AGGCATCACTTTGTAAAGCTTACCACTGTTGTAATTACTTGTTTACTGATCTGTCTTTCCGTTAGGCTGTGCGTTCCACTGGGGTGGAAACCTTGTTCACTGGCTCTGCAGCCCCGGGCA
chr1	18263073	18263193	cg15564444_IDT_0409	1	-	good	TCAGTGTGATATGGTTAACCCTCTGAGTTGTTGTTCTTTTATTTCCCCAAGTGGCCCTCCGTATTTTCCACCATTGACCTCTCCTCTTTTCTGCACGACCTCCCACCACCTGAAATTCTT
chr1	22099089	22099209	cg26348696_IDT_0413	1	-	good	TCCTTAATGCACCAATTTATTTATGGGGGCCTTGAGGCTACCTTTCTTCCTACTGCACCCGTCCCTATGCCGTGGTGAAGCAGGGCCCCCAGCCACTCTGCAAACATGCCTGGGCCCTCC
chr1	22642787	22642907	cg11393848_IDT_0011	1	-	good	CTGGCCTCCCTTCTGTCTACTGGGGTGGCCTTGGCTTTCAGTATTGGTGCCTCTTCCTTCGTTGGGGCACCTGGTCTTCCCTGACGGTTCCATCTTCCCTGCCAACACCACCCTCCTTGC
chr1	22855279	22855399	cg04914283_IDT_0416	1	-	good	AGAGGGGCCAGGGAGCGGGTTCTGGGGTCAGCAGTGGCAGGTTTGAAGTGCAGCCAGCTCGCTTTCCTGCCTTGGAATCTCTAGGAAGTCAGTTCTGGGTTTCAGTTGGGGAGAGGAGTT
chr1	23980966	23981086	cg26856289_IDT_0418	1	-	good	TCTGAGACCAAAAAGTTTGAGAACTGCTGCAATACAGGTCCGATGCATACCCAGGAAGCCGTCAGCAACAAAGAATACACTACAAATGACCACAGTCATGAACCTACAGTGTGAGGTTTG
chr1	25771367	25771487	cg06092310_IDT_0422	1	-	good	CCTGCGACTTGGAGGAAACCAGGGCTGTCTAGAGAGCGCTCATCCTGCACAAAAGTGCACGGGCTCATCCGGCGGGTGCTATAAATCACCTCGCCTTAGCAGGCTGGGGACGGCAGGGCC
chr1	25771663	25771783	cg04980428_IDT_0423	1	-	good	GCTTGTCTTACCTCCAAGGCTTCGTAGTACATATTTTTAGCCTCCATATCTGTCTTGCCCGACATCAACCAGGATTTGATCAAATATTCATAAAAACTGTCCCCGAGTCCTCCAACTGAG
chr1	26432295	26432415	cg03115835_IDT_0426	1	-	good	CCTCTTCTCCTCTAGTTCACCCCTTCAGTTCAGTGGCACCTGATTAGCTCCGCTGGGCGCGTCCCCACGGCTTCAGTGGGCCGGCACTTCCTCATGACGTGGCGCTGGCAGAACACGTCA
chr1	27572186	27572306	cg12484113_IDT_0431	1	-	good	CCCTCCACAGGTAAGCAGGCAGGCAGCCTCAAGCCCCCTCACTCTCAGTAATTTTACCACGGTGCCTAAGTCAGGAACAGGCGTGAATTGACCTTTTAACCCCTTCCCCACCACGGGATT
chr1	27914924	27915044	cg01789150_IDT_0433	1	-	good	TAAAAGAACAAGCAACTCCACGCGGTGCTGTGAGGCTAGTGCTGCGAGTCCCTGAGGTGCGCAATTCCCGCACGACCGTGGGTGGGAAACACCGAAGCCAAAACTCCGCTACAGCCCTTT
chr1	28438283	28438403	cg23847017_IDT_0436	1	-	good	AGACATCAGCTTGTCCCATGATTATATTGTCTGATGTATCTCACGACAACAAACTGTCCCGGACAAAAGCAAACTTTTCATAAAAGATAAATCCACATAAAGAGGGGACATGCGGTCCTC
chr1	28648429	28648549	cg15700489_IDT_0437	1	-	good	GGTAAAGGTGAACACAAAATCCAAGCAACTCTTTATTTCAACTTCCTGAAGTTGAAGAGCGAATTCCATTTCTTCTGAACTGAAAGGAAGACTTCACAAGGAGAATCTGGAATTTGTCCT
chr1	30852906	30853026	cg08878713_IDT_0438	1	-	good	GGCTCTTTTCTAAAGCACACTCTGTCACTGGGTCTGGGAAGTCCTCCCTGATCTCACCCCGGTCCAACAGAGCTGGGTGCTCCCTCCTCTGGGCCCAACGTTCCTGCTATGGCCCTCTCT
chr1	31889423	31889543	cg07222861_IDT_0441	1	-	good	CTGTTGTTTATAAGCCACCCTGTTATAGCAGCCCAAATGGACTAAGACAGCGTTCAATGCGTAACAGGCAGGAACTCTGATACAGGAATCATATCTGCTTTCTGACCTTGTGTGGCTCAC
chr1	33127209	33127329	cg07790862_IDT_0443	1	-	good	TCTCGAATACGGAAGTGACTTTACGCTACCGGAAGACCGTGGCTTCAAGGGATGGGGGCCGTGAGCTGGGGGTTCCGGTGGCTGGAAGCTGAGCAGTCATGGTTCCGCCAGGCAATCGTT
chr1	33519746	33519866	cg06182923_IDT_0445	1	-	good	TGCCTTTCATCGCCCTCATTATTGCGGGCTTCGTGCTCTATCTCTACAAGCACAGGTACCGTGCAGGAAGGAGGCAGGGCGGGCATCAGGCAGGCCTCCCTCTCTCCCTCCAGGGCCCCC
chr1	35574205	35574325	cg17474422_IDT_0447	1	-	good	GCCGTGCAGGAGCCGGGGCACGGCAGTGGCATAGTCACGGCGCGGGTCAAGGCCCAGGGCGCGGGCGGGCGGTGCCAGCAGGCCGGGAGGCTCCTCGTGGGCGCGGGCGGCTGCGCGGGG
chr1	35574224	35574344	cg05845757_IDT_0448	1	-	good	CGTGCGCGCCGTCGGCCAGGCCGTGCAGGAGCCGGGGCACGGCAGTGGCATAGTCACGGCGCGGGTCAAGGCCCAGGGCGCGGGCGGGCGGTGCCAGCAGGCCGGGAGGCTCCTCGTGGG
chr1	36483072	36483192	cg13084345_IDT_0450	1	-	good	ACCCAGCCAGGTGGGAGCCTGGGCCCTGCCCAGCCTCAAAGCTTTGAGCTCAGGAAATCCGGAGGCAGGGGAGGGGGACATCGTTGCCACATTCCCCAGCCCTTTAAGACCCCCAAGGCA
chr1	37554254	37554374	cg00939211_IDT_0453	1	-	good	AGTAGTCACGTGTTTAACCTTTGCCGCGAGGATTTCTGGGAGCCTGGGCACCCCGGAAGCGGAAGTCCAGGAGTTAAACTCGTCATTTCCTCCAGCTAGAGGAGCTCAACTGATCTGTTT
chr1	38859988	38860108	cg13801712_IDT_0455	1	-	good	ACAGTTGCAGGATGAGGACAATCAATTCTTCCTCAAATGCCGGGAGAGCATCTCCATAGCGGTGCTCTGGGAGCCCGGAAGAAGGCAGGGGAGCGGTGCAGACAGCGTTGTATGCGGGCC
chr1	40316981	40317101	cg00068503_IDT_0458	1	-	good	CTGCCAGGGTCCAGGGTGCGGGGTCTGGAGTCCGGGATGGAGGAGCTCTGCCTGTGTCCCGCGCCTACTGACACCCCTAGCCCGAGAGGCCACCTGAGGACAGCGCCGCGGGCAGGTCCC
chr1	41241921	41242041	cg14498674_IDT_0461	1	-	good	GCCTCCGCCCGCCTAAGAGCTCGTGCCCTGAGGGGCCGCCTGGGGCCAGAAGGCGGTGGCGGGACCTGCGCAGCCGCTGCGCCTGCTCCCCCGGGCCGGGGTCAGCCTGTCCGTCTGTCT
chr1	41366917	41367037	cg11735311_IDT_0462	1	-	good	AACACAGGGGTGCCAGCCCGCCTGGGTGGCGATGAGGGTCTGATGGGAGTGCTCTGGACCGGCGGGCGCCTCTGTCACGGCCCCCTCAGCCCTCCGCCCCTCTGGCAGGGCCTCTCCAGT
chr1	41851732	41851852	cg13423554_IDT_0464	1	-	good	AAGACCTGACTCACCAGCATGCTTTCTGTGCGAAAGGACACCAGAGCTGAGAAGTAAATCGACACCACCCCCAATCCCTGCAACTTCCTCTTCTCTGTCCTGTCATTGAGAACACCAGCC
chr1	43913050	43913170	cg22617819_IDT_0471	1	-	good	TCCATACCTGCACACGTACATGCATTTGAATGGGAGAGCCAGCCTTTCCCCCTGGCTCCCGGTGGGGAGGTCTGCCTGCTGCTGGAGACACTGCCAGCCCTGCTGCCAGCACACAGTCCT
chr1	43936790	43936910	cg12908607_IDT_0472	1	-	good	TATCCATCACCCACCGGCAGGGGCCTCTCAGCTTTGAGGCCTTCGTCCCTGGCTGAGGCCGCTGGCTAGTGGGACTCTGCGGGAGGGTCCCAGGCAGGAAGAGCCACCGGTAAGGGTCCA
chr1	44355437	44355557	cg02674114_IDT_0477	1	-	good	TAGGCCATAGAAAGTTTCATTTTAAAAAAATTCCTTTCACAGATCAGAAGTGATGTCCCCGTCCCCGTCTTCTCTTCTGAGTTTGTGCAACGTCAAAACTACAAGTCCCATAAGGCCGGC
chr1	46179965	46180085	cg26294850_IDT_0016	1	-	good	TAAATTCTTTGTGGACTGACTCCCAGCAACTAACAAACAACAGAATAATATCTGATGTACGTACTTAAGTATCTCTTTCACTCACACACACACACAAACACACACACACACACACACACA
chr1	47189867	47189987	cg01074797_IDT_0480	1	-	good	GCTCCAGGAGCCCAGACACCGGCGGCCAGAAGCAAGGCTAGGAGCTGCTGCAGCCATGTCGGCCCTCAGCCTCCTCATTCTGGGCCTGCTCACGGCAGTGCCACCTGCCAGCTGTCAGCA
chr1	47894722	47894842	cg06817454_IDT_0482	1	-	good	CAGCACATGTTGCAGAGCATGTGTCACGGTGCCCCAGATTCTTTGTGGAAGGAGTGGTACGTCATGTTCACTTCCCTGTCCCTATTCTTCACTCTTGGCTTGTTCATTCTGCTACTGGAA
chr1	48237182	48237302	cg00819871_IDT_0484	1	-	good	TGTGTAGGGCAGCTCTTTCCCAGGATGACTGCAGCTTCCAGGGACTGCTCCTTCCTCCACGCGCTGATCCTCTCTCCCTTACTGTGGCATTGATCTTGGGAAAGAATCCCACTTATTCAC
chr1	52697893	52698013	cg20413454_IDT_0489	1	-	good	TGGGGCTTTTGGGTTAGGGACTGGGGATCCATCGGTGAACAGATGAAACTCCCTGCCCTCGTGGAGCTTCCAAGCTAGTGCGGGGAGTCGGGCAATAAGCCTCAGGTAATTCATGAAATC
chr1	53485615	53485735	cg09977376_IDT_0492	1	-	good	CATCGCAGCTCACATCCCCTTGGAAACACATTGAGTAAAGACGAGAGCGTCCCAGTCTCCGCTTGGAGGAGGGCTTGGGCTAGGTCCTGGCGCCCCCTCGCGGCCACTCCTTTGCCTTCC
chr1	53739576	53739696	cg11379439_IDT_0494	1	-	good	TCTCTGCAAATTCTCCAGTGAGAGGGTTGGATTCTGCAAGAAAACTTTTCAAGCACTTTCGCATCTGTCCGCTTCGCGTTAGCAGACAGCGTCGTTCCCATCTGACGGAGGGGAAAACCG
chr1	54356770	54356890	cg08641990_IDT_0496	1	-	good	CTACATTTATTCTTTGAAGATCTCTTGAACGCTGGTTGCTGAGCACAAAGCAGGTGGGGCGGGTGGAGGAAGACTTCCTGAAATGGAGAGAAGGCGAGTGGACACCCGATGACTTGTAGA
chr1	54781623	54781743	cg15645660_IDT_0497	1	-	good	CTGCTGGCGGTGGACGAGGCGGCGCTGAACCAGGCGCTGGTGTTCCTGGCCAAGGCGGGCGAGTCGGAGCTGGGTGCCACGCTGCCCGAGCTGCAGCTGCTGCGCGGCAAGTGCCTGCGC
chr1	55038916	55039036	rs2479409	1	-	good	GCCTACATGCATTTCAAGGGATTTATACTACAAAGATTCAGGTTTTAAGTTTGCAAAGACGTCATATAGGTACATTCAGAATTCTATGGTAGGCACAAGCTCAGCTTTCCAGAAGATTCA
chr1	59057261	59057381	cg20849150_IDT_0500	1	-	good	AGGCTGTGCTCTCTCTGCTGCACATCTGGTTTGGATTGAGCCTGTCAGAGCTCCCTCTGCGAGGAGAGCTAGTACTTTCCCCAGCAGTCACCAAGACGGCCCCCCGGGGCTCTGGCTGCT
chr1	60951996	60952116	rs1572312	1	-	good	TCAATTTAGATAAATGGCATTTGACTTCAAATAAAGGTGACTAACTCAATGAAGGAAGCCTGTGCATAGAAGGCAATGTTTGCTTCTCCCAAGCTGTCAGGGAGAGCTTGCCCACCCTAG
chr1	63323202	63323322	cg22815110_IDT_0019	1	-	good	GGCTCCGGCCGCCTCCTTGGGCAATGTCAGGGGCTGCTGGTGGGGCGGCTGAGGCTGTCCGTGATGGGGTGCCGCCGGGGGCACCTCGTCCGCCTCGTCCAGGCGCAGCTCCGGCGGCCC
chr1	64506337	64506457	cg14827054_IDT_3437	1	-	good	TAATACACATAAACTGTTTGGAACACTGCCAGACACCTAGAGAGCATTCAATAGGCCGTCGTTGAGTGTGGTTGTGAGGATTACACAAGATAACGCAGGTAAGAGTATTTAGCACTTAGC
chr1	64898127	64898247	cg26315985_IDT_0505	1	-	good	GTCACCAGCAGCAGAATGTTGACTCTCCCAGTGCTATTAGTGGATGTCCCAGCCAGACGCGACAACCAGGAAGACAAGCTTTGGGAAAGTTCTTTCTGACTCATTAACATCATGATTTAC
chr1	75134379	75134499	cg05352087_IDT_0512	1	-	good	TGCTACAAGTGTGTCTTCGTCCAAAGAGGCCGCTGTGGCCTGACCACTTTCTGATGAACCGTTCTTAAAATTCCTTTCCCAGCTTCACTGAGCTCTGAGTGAAGTGAGCACTGAGCTTTT
chr1	77682651	77682771	cg24577193_IDT_0513	1	-	good	TTTTAAGTTCCGAAATACTGATTTTTTTCTGTACCGCCATGTTGGGTCTAGTGGAAGCTCGCGAGATGCGAGTGGGTTTGTATCGCGAGATCTCTCGATTCTCGCGGGACCTCGTTGGCA
chr1	78619841	78619961	cg03607951_IDT_0514	1	-	good	TGGAGCTGGATGCTGTTCAAAGCCAAGCCTGTCTGCACTGGAACAAACAGATGATGATTCGGCTTTTGCTGAATTCATAAGGCATTACACTGTTCATTTGCTCATTTACTCCTTCACTCA
chr1	85579604	85579724	cg13871826_IDT_0517	1	-	good	GCCAGCCAGAAGTGCAGGAGACCACCGTGGAGTGGCCTGAAATCATCACCTGCAAAGACCGCAAGGCCAAACCAGATTCCAGGACCATTGTGCCCTATGAATCTCTGGGAAAAGCAGACT
chr1	89841720	89841840	cg05578673_IDT_0521	1	-	good	TATTGCTGTTGTGGTAGGCAGTTTCTTTAACCACCTGAATAATACACACCTTAATTTCTCGGGCAGAGGATACTGGCTTTTTCCATTACCTACTGCTGGCTGTCAGCCTTTCCAGAATTA
chr1	91538757	91538877	cg18085280_IDT_0523	1	-	good	TTCAGATTGGTTTGTGACTTATACTATATCACACAGCAAGTTGAAGGCGGCATCAGGCTCGAAGCCCAGCAGGCTTTCTTTGTGCCCCTTCCAATCATTCTATTGGCTTAGGTCAACTGA
chr1	92217897	92218017	cg23590827_IDT_0525	1	-	good	GTTTCCCAAACTTCCAGAACGTTCCGTGAGCAGTGAGAGGCGCCGCCGGTAGGGCAGAGCGCCCAGGGTGCCTGGGGCAGGGTTCTGCAGTCGCTGGGCTTCTGCGCAACCGCAGACCCC
chr1	92481208	92481328	cg12876356_IDT_0529	1	-	good	CTCCTCTCCCGAGGTCTTTTCAATGATCTGTTTACTGTTCTGCCTCCTATAGTGGCCTGCGAGGCCCCAGGGCCCGGGCCACGTTTTACCCTGGGGCGAGCCTGGCACCTGGCGCACGCA
chr1	92481418	92481538	cg18316974_IDT_0530	1	-	good	GCTGGGAGAGTGCCTGCGCTGGTGGCTGGACCCTTCCGCCCTTGAGTGCTGTGAGGGGCCGAACGGCCGCCACCTTCTCCTTCTTAACAGCTCAACTACGGGCATTTATAGATGCGCCCT
chr1	92481971	92482091	cg09935388_IDT_0531	1	-	good	GAGCCGGCGGCGGGAGGATTCTTCCTGCCAGGGCGTCAAGTGGCCAGACAAGGATTGGGCGCGCCCCGAACCCCTCCGAACGAAACTCCGGGTACAGCCTCTCACTGAAGTGGCCAGCCT
chr1	92837308	92837428	cg02769668_IDT_0532	1	-	good	ATAGACTCACTTAACTTAGTTTACTAGTAAGAATTTACTTTAGTAGCTGCCATCAGTCCCGTCTTGAAACAATTATCGCATCATATGCAACCAAAGGACCAACTACTGACTGCTCAGTTA
chr1	95304237	95304357	cg13611375_IDT_3439	1	-	good	CATGTGGACTGGCCTTGTCTAAATGCAATGACACTGAGTTACACATTAATGGAACTCCACGTAGCACATGAAGCCTCAATGGGAACATTTAACAAAATGAAATGCTTTGGTGAGCTCTTC
chr1	100424056	100424176	cg00934037_IDT_0534	1	-	good	AAAACTAATTACTCACCAAATTTGCATTTCACTTCCTCCACTTTGAGTGACAGCTGTTACGGTGATAGTGTTGATCTTTACAAAGCAACAACTTGCCAACATTTCCTTTTCAGCATGAAG
chr1	106746913	106747033	cg10244364_IDT_0535	1	-	good	TGTTAAGTATTATTGCCTCTGAATTCTTTTCTATGTAAAACTCGAAGGTCACCTGACACCGTCAGGCAATTACTTCCTCTTTCATTGTGCATGTCAATGGCTGATAAAGTACACATCATT
chr1	110963829	110963949	cg26522319_IDT_0541	1	-	good	TCTCTCTCAGCGTAGGGCTGTGAGGGCGCAGTCCACCGCCAGGAGCCTTCCGGTTTCTGCGCGGTGCGCGACCTCGTCCCGAAGCCTGGGGATACACCCTCTCGAGAGCCCGCTGTCGCC
chr1	112396374	112396494	cg26213873_IDT_0543	1	-	good	AATCGACGAGGGACAAAAAGTAGCTGTGAGGACCCTCGGAGGATGAGGAGCCGCCTCCTCGGGGAATACCGGGAGGTGGAGGAGACGGCCCCGCCCCCTCAGGGGATGGGCCCAGAGGCC
chr1	112502178	112502298	cg19510038_IDT_0544	1	-	good	GCCCGGGGAGCTGTCCGGATGCTTTCAGCAGGGACGGGCAGCTGGAGGGCACGGGGACGCGCTCCTGAGAGGAGAGCCCGGTGGCTCCTCCCGGCGTCCGCCACGGCCGCAGGATCGCTC
chr1	112696963	112697083	cg00719568_IDT_0545	1	-	good	ACCACCCCCTAAGATGCAGATAAGCTGACTGGTGTAGTGTGAAACCACTGGCTAAGTCACGCAGACAACAAGCAGCAGTGCTGGGGCTAGAAAAACCTCCTGCCTTCCAGTTTAGTCTTT
chr1	113457396	113457516	cg12336358_IDT_3440	1	-	good	GAGAAATGTACGGGGCAGCACATGACCTCCATTCTCCAACTTAATTCAGTATTTCTTATCGAATAAGACATAGAAATGTCTGCTTATCAACCTGTTACTGTCGTATAATCTCAAACACAA
chr1	115085430	115085550	cg23999170_IDT_0547	1	-	good	CCTGCCCCTCGGAGTTACGGGGTTCCTTGGGTGACAGCACTTCCTTCCAATCAGAACCTCGCCAGAAGTAAGCATAGAGGTGGGACAGGTTCTGTTTGGTGATCTGCGATTTAACAGATC
chr1	115837894	115838014	cg25341338_IDT_0549	1	-	good	GCCTGGCCATCTGCTACATCTCCTATCTCAACCACGTCCTGGACGTGTAGGGCGGGGTGCGCCGCGGGGGGCCGCCTGTCCCGGCGTCCGCGAAACGCTACGGATCCGGACGGGCGCCGT
chr1	116452075	116452195	cg05324191_IDT_3441	1	-	good	TTTGTACAACAGAGAAACTGTCAACTGCTGGGCACTTCTATGTCTCTTGACAAAATTCCCGATGCTGCTATGTGTTTCACTCCTTCCCCTTTTTGCTGTCTTGTACTTCTCTCTATTCAA
chr1	145719352	145719472	cg12832565_IDT_0023	1	-	good	TTAAAACCCTATCTCTCCAGTTTCGTCATTGCTCACACTTTCATAGCTGTTATTATATTCGCTCTTTGAAAACCACAGAATGGGTTGTTAGAAGTCATAGATCTTCCGCCACCCCCACTG
chr1	145954642	145954762	cg19693031	1	-	good	ATGCTTTGGAAACTGCAAATGATAGGTACTGTTCTGCATTGCCATTTCCTTTGCACCCTTTTTTTCTATGGCATATAGTCTCTTTCTCATGTTTGACATCTGGCAATCTCTAAACTGGCA
chr1	147242286	147242406	cg11120551_IDT_0024	1	-	good	CATGTGTTCATCATTCATTTATTATTTAATCAACATCGACTATCATGTGTCAGACACTCCGCTGGGCCCTGGGGGTTCTAGAAGTAAGACTTGTTCCGTGCCCTCCAGTGATTCACGATA
chr1	149917932	149918052	cg05467523_IDT_0557	1	-	good	TACTAGGAAGGGCCTGGGAAGGGCTGGGTGCCATTTCCAGCTGTTCTTGTGACAACCTCCGGCCCTTTCATCATTTCTCCCCGTGCCCTGACTCCCTCCCCATCCTCTTTTCTCCTCTCC
chr1	151058432	151058552	cg18660898_IDT_0026	1	-	good	CCTGTTGTTTTCTCAGCCCCTTCCCTATTCACTGTGGGGTTGGATTCGGGTGGCTCTTCCGCCTGGGCTGACCAGCTCAGGACTTCATTTTTCCTCAACCCACTCTCTTCTGGCTGCTTT
chr1	151326418	151326538	cg01974375_IDT_0559	1	-	good	TAGGGGAGAGATTTGACAGTGCCCTTCCCATTCAGGATTTCCAACTTTGACACCTCCCTCGAGTTTCAGGGATTTCTCTGATCCTTGTGACATTTGTTCTGTTTTTCCCGTGGGCTTCAT
chr1	151540920	151541040	cg20294789_IDT_0560	1	-	good	GGTGACCCCCGGGCGGAAAGCCCTATCCCTTAGCGAAAGGTAGAGTCCCTAGCCAATCTCGGAATAGTTTGAGTCCTACCGTCCCCTACTTGCCCCCCGCCCTCCAGTCCAAGCCCTGTA
chr1	151790604	151790724	cg22463080_IDT_0561	1	-	good	AACATCTGCTTTTCCTGGATCTTATTGGCTGACAGGGTGGGCCTGCTTTGGATTCCATCCGGGTAATTGGGCAGCGGCTAGCAGCAGCCACGTCGCTCAGGGGCAGCCCGCGGAAGGATT
chr1	151909870	151909990	cg05927068_IDT_0562	1	-	good	CCCTGTCCAGAGACTTGCCCATGACCTCCAAGAAAACACTTTATTCATACTACTCCTAGCGTGCGCTCCTACCCGCCCCAGGGACTTCAGTCTTCCGGGGGAGGGATAACTACTTGGGGA
chr1	153670979	153671099	cg23654844_IDT_0567	1	-	good	ATTGGTTCATAAGCCCGGTTTGACAAAGTAAGCCAATAGGCATAAGCGATGGGGTAAGGCGGGAGCCAATCGCACCGGGTTTTATTGGGACACGCCGGCAAGACGCCTCTTCAGTTGTCT
chr1	153947102	153947222	cg24678869_IDT_0568	1	-	good	GCCATGCATGTTCTGAAGGTTTTCTCTTTCTGGATTGGGTTGCCAGCCCTTGGACCAGCCGTGTGGGCCTCTGCACCCCTCACTCCCCCAACCCGCATAGTGAGAAAAGTAGAGCCCCGC
chr1	153958583	153958703	cg18821316_IDT_0569	1	-	good	GCTGCGTGACTGGGGATGTGAAGGAGTCTCGTAAACAAACTACAATTCCCGGCGGCCCCCGCGCGCAACAGGTCAGGGCTAGGCTGGGGCCGGGTTCGCGGTGCTCGCTGAGGCGGCGGT
chr1	154996245	154996365	cg23998749_IDT_0571	1	-	good	GGTCCGAGACCACCAACATGTCTGGCCTATATTGTGCCATTACCTCCTAATAGGTCACTCGTATTCTACCTTTGCTCCCCTGAAATCTATTCTCAACACAGCAGCCAGCTTGAGCCTTTT
chr1	155247979	155248099	cg25386133_IDT_0572	1	-	good	CCAGGAAAGCCCCAGACCCCAGTGGGACTGGAGCTCATGGACATAAGCAGGTAGGAATTCGGGGAGCCAGGAAAGATGTTTGGGAAAGCGTGGAGCTTCAGATTGAGCCTTATTGATGAT
chr1	155962007	155962127	cg14204586_IDT_0573	1	-	good	CCGCATCCTGCAGCATTCCCACGGTGAGTAGGCAGGCCCAGGAGAGGGCCACTGGGAGACGGCCACCTGGGGTGAGGAAAGGCTCGGTATGACCACAGGAAGGGTGGGGTCGGGTGTGAA
chr1	156104284	156104404	cg12593793_IDT_0574	1	-	good	TACCTCGGCTGACGCCAGTGCTCCAGCCCCAGATCCTGTTGGGGCAAATATTTACCAGACGACAACAGTTGCTAAGCAAGGAGGAAGGAGGAGGGAGGCCAGTAGCTGCAGGCCCTTCCA
chr1	156496236	156496356	cg17479280_IDT_0575	1	-	good	TCCAGATGTACAGAGTTTCGCCTTTCGGTGATTAACACCTGGGTGTTTTGGTGGTTTGTCGCTGGTCTCTGTTGCCCTCCCCGCTCACCCTGATGAGCAAGGCCACTGTGAGGCATCAAG
chr1	158179855	158179975	cg24411075_IDT_0580	1	-	good	TCCTGAAGTAGCATTCTTGGGTAGAAAACAAAATCATTAGCACGGCCTGCAAGATTATGCGCCCTCTAGCCCTGGTGTCTACCTTTTGACATCACCTCACACCCCAGCATCATTTGCTCT
chr1	161038961	161039081	cg24161057_IDT_0584	1	-	good	AGAGAATGTTAAGGGCTTCTGCGGTGGGTTGGTGCTAGAGGCGCCGCGAACAGGTGCTGCGGGGGCGGCGCGGGAGGCGGTGCCCTTGCTTCCGGATCCGGTCTCAGCTCTGGGAGGGAA
chr1	161038974	161039094	cg13906823_IDT_0585	1	-	good	TTTGGCCCAAGCTAGAGAATGTTAAGGGCTTCTGCGGTGGGTTGGTGCTAGAGGCGCCGCGAACAGGTGCTGCGGGGGCGGCGCGGGAGGCGGTGCCCTTGCTTCCGGATCCGGTCTCAG
chr1	161223832	161223952	rs5082	1	-	good	ATGGGTTGATATGTCAGAGCTTTCCAGAGAAATAACTTGGAATCCTGCTTCCTGTTGCACTCAAGTCCAAGGACCTCAGATCTCAAAAGAATGAACCTCAAATATACCTGAAGTGTACCC
chr1	164592253	164592373	cg04869770_IDT_0586	1	-	good	AGAAGCTGCTTTGTGATTTCCCTTAAACTCAACCAAAATGGTTGGCATGGAGGTTTACACGTCAAAGCTAAGTGTTTCTATTTCCTTTCCTAGGACATATACTGGGATGAACCTCATCCA
chr1	165236209	165236329	cg16524049_IDT_0588	1	-	good	ATAGGGAAAAAGAAATGTAATTCTGTCCCAAGACACCCGTGTTCCCAGTACCCTATGTGCGCGGGCTTGGCCCTAACCCAGCACGCGGAGGCTTCCCTCTCCCCAGCCTTAGCGAAAGGG
chr1	167518465	167518585	cg09554443_IDT_0030	1	-	good	TCCACTTCCTGGGGAGGTAGCTGCAGAATAAAACCAGCAGAGACTCCTTTTCTCCTAACCGTCCCGGCCACCGCTGCCTCAGCCTCTGCCTCCCAGCCTCTTTCTGAGGGAAAGGACAAG
chr1	169427408	169427528	cg00002719_IDT_0592	1	-	good	CCGGGAGGGGTCGGTGGTCTGAGGATATTGCATGCGCCTGCGCAGATTTTTGTCGCTCTCGTAGTTAGAGAGGCCCGGATGGAGGACGCAGAGGCACGCTGTTGCCATGGCAGTGTGGTC
chr1	169427414	169427534	cg08104202_IDT_0593	1	-	good	TGGGTGCCGGGAGGGGTCGGTGGTCTGAGGATATTGCATGCGCCTGCGCAGATTTTTGTCGCTCTCGTAGTTAGAGAGGCCCGGATGGAGGACGCAGAGGCACGCTGTTGCCATGGCAGT
chr1	173436790	173436910	ch.1.171672612F_IDT_0596	1	-	good	CTAAGTTAATTCTTCACTACACAGAAACCTATCATTTTATCCCTATCAAGTTGACAAAGTGTACCAGATGCCATCAGCGCTGGGACACATTTCTGGACATTTCAGCGCTCCCCATTAGAT
chr1	173866067	173866187	cg03044573_IDT_0597	1	-	good	AAGTTGAAATGGTAAGTGAAACTGTATCCAAGTAAGCAGGTAACTGGGCAAACTTCCTACGGCACAAATGGCTTTTTAGTTACCTCCTAGTGCTGAATGCATTAAATAAATGGCGGATTC
chr1	178476446	178476566	cg19498794_IDT_0599	1	-	good	TGAAAAAAAGCAAAAAGCTATAGCAGCATGATTACCTCATTTTACCACATTTTTCTTACCGTTAGACTGCCATAAACCCCAACAGTACCTTGGTGATAGTGCTTGGAACATGGTAAGTGC
chr1	185054549	185054669	cg18201392_IDT_0609	1	-	good	AAAAAGAAACTGAGGCGACATGTCAATCTTGAAAGACAATTATTTAGGAATTCAGGCCCCGCCTCTAGAGGCGTGGCCTCGGGGTCCTGGCGGCCGCCATTTCAGAGCTGAGGAACCCGC
chr1	194873501	194873621	cg27167111_IDT_3443	1	-	good	CCTTTTAGGCGTGGCTCATGTCATCAAGCGATTTCTCTTATCTGCTATCAAATGAATTTCGTCATTCTGTCTCAGTAACTAGAGGCTTCAGTTGTATGACTCACTTCCTTTTTCTCTCAT
chr1	200036265	200036385	cg24553673_IDT_0617	1	-	good	CAAGGGACCCCTGTTGAAGCCGGGGACCCGCTAGCTCAGTGACCTTGGACGGGTCTGGGCGTCCCCCAGAAAGCCCTCTCCGAAAGGAAGCTGTGGGAGGAGGAACCCGAGTTTGCGGTG
chr1	200872957	200873077	cg04983977_IDT_0031	1	-	good	CTGACCCCGGGCTGGGGCTCCAGGGCTCTGTGGGGGCCATGGCCTGGCTATGAGGCCTGCGCGGAGTGCAGCCCTGGGCGCAGGCGGCAGCAGCTCTGAGCAGGAGGGGGTTTGCTCTTC
chr1	201739744	201739864	cg01828733_IDT_0621	1	-	good	CCACCAGGGCTTGTACTTACGGCTCCAGCTGTACTTAAAGTGACAGAGCCCCATTTCCCCGCCGCTGACTTCTGTCCCGAGCCCCGGCGATGCAGGCTGCGAGCGGGCTCTTTAACACCC
chr1	202161156	202161276	cg01437204_IDT_0623	1	-	good	CCTGCTGGGCTGGCCTACACTCAGGCCGTGGGCTGTGGAGAGCTGGGCCGTGGCACAGGCGTGGAGACGACCTTTTTGGCCTGGCCCCGGCCCTTTCCTTCACATTGTGAGGCATGGATT
chr1	205241654	205241774	cg13073870_IDT_0625	1	-	good	GGGCCGGGAGCGGATCTGCTGCAGCACGCGGTTGAAGGCGGTGGGCCGGGCGGGCAGGTCGTGCAGGGACATGGCGTAGGAGACGCGATGCATCTCCGGAGAGCGCTCCTTCTCATCTGG
chr1	205678999	205679119	cg01455178_IDT_0626	1	-	good	GACCCTTGCTGGGGTCCTGGAACCTTTGCTCAGGGGTGGGGTTGAGGTCCTAGGGGCTTCGGACTACCTTTCCTGAGGCACTTAGCAGATCTCCTTTCAGAGCAGAGACCGCCTTGGTGT
chr1	206116936	206117056	cg08709672_IDT_0629	1	-	good	TATCCCAGTCCTCTGAACGATTTCCGCCTATTTGCAAGCCTTCTCCCTGTCATTCTCAACGCTTCTCCTTTCTCTCCACCTCCCCTGCCACTCCATTTTATCCATCAAACCTCTCCACTT
chr1	206967522	206967642	cg21115691_IDT_0631	1	-	good	AGGAGAGGAAGAGAAGTGGACTACTCCAGGCTCATTGCTGGCACTTTACCACAATCTCACGTAAGTTGTGTAACAACAACCCCTTGCAGATTCCTTCATTCTCCTGAAAAGGAATCGAAT
chr1	207869505	207869625	cg16290275_IDT_0632	1	-	good	CAGTGCACACCTCGGATCTCTAGACGGGCCCATGGAGGCCTTGAGATGCCAGCCTCGAGCGCTTCCCACCCATTTCCCACCCCTCGATTCTCCACCCCCATTTTACAAGGAGTCACCAGC
chr1	209675459	209675579	cg08185241_IDT_0033	1	-	good	TTGGGGAGGGCTCATAGAAAGGCGGACTACCTTAGTGGCACGGCGCGAGCAGGAGGCAGCGCGAGCTGCAGTTGGCAGCGGTCAGCGCGTCCGTTGGTCCGACCGACCTCAGCGTTCTCC
chr1	217924477	217924597	cg24146389_IDT_0640	1	-	good	ATATAGATTCCCATCTCCTTCTGATGAGGACTAAGTCTAAGTCATGTGCTTTAAATGCTCGCTAGAGCCCATGGGTTGGCTGGTAATGTGATTCTAAGGTTGCCAAGGGGTCATGAATTC
chr1	220879303	220879423	cg09580567_IDT_0641	1	-	good	TCTCTAAAAACTCCCAAAGTTTTGGCAGGAGCTTTCGAGTCAGGCCCGGGGTAGGACCTCGATCCGAGCGCTCATTGGTCATCCTCGTGACCAATGGGAGCGGGGAGTGGAGGGGAATTA
chr1	220882143	220882263	cg07584855_IDT_0642	1	-	good	AGGCCTTTCCTCTGCAGGTTGGAGAACACAGCGCGCGACCATGAACGCTTCCTTTTGTACGTCTGCGGCATGGTGTCCTTCGTGAGCACAGCATAGGGACCTGCCGCAGAACGGGAGCCA
chr1	223248730	223248850	cg21818126_IDT_3444	1	-	good	TCAGTGAAGTTTCACAGTTGTCATCACATGCATTTTGTATTCCTTCAGGGACATCCTAACGTAGTGACTCAGAGATGGAAAGCAGGTGAGAGCCCCTCCCTCAGCGCTGCTGGGTACTAT
chr1	224770451	224770571	cg26165286_IDT_0645	1	-	good	AAAGCCCTTCAGATATCACTCTCAGAAACAGCCCGAATCCATTACAAGGGTGAGTCACACGTCAAATATGTAAACACAAAATTAGAGTGGAGACTGGACATTCACTCTGTGTCTTAGGAC
chr1	225882949	225883069	cg08135278_IDT_0648	1	-	good	GGCTCCCGGCCGGGAGGCATGCCGCGCTCTCGGACCTGGGCTGGAGTAGGTGCCCTTGGCGGCCCTGGCTCGAGCAGTAATGGACTAGCCCCAGGGGGCGTTGGAAATGCTGCGACCCGC
chr1	226699283	226699403	cg02896872_IDT_0649	1	-	good	CTCTTAACTGCTGTAGTCTACACTGCTGTAGTATAGGCTCACGCACTGGGGAATCTGACCGTGTCGTCAGCAGCCCGGAGGGTGCTTGGCGGTGCAGAGATCCTCAGAGATCATCCTCCA
chr1	228212456	228212576	cg03054277_IDT_0652	1	-	good	GCTCGCCGGTCACGTAGCAGCTGAGGCGCGCGTGCTTGCCTTCAGTCACCGTGCAGGTGCGCGTGCCGGTGCTGGGCGGTGAGGCGGGGGCGCCCTCGGCGCGCATAGCCTCGCGCCGCC
chr1	228212658	228212778	cg04193160_IDT_0653	1	-	good	AGCTCACCGCGCACTACGACCAGCACAGAGCTGTAGGTCTGGCCCACGAGGTTGGACGCCGTGCAGGTGTAGAGGCCGCGGTCCGACTGCTTGCAGAAGAGGATCTTGAGCACGAAGTTC
chr1	230143328	230143448	cg20703242_IDT_0656	1	-	good	TGTGTGACTGTGGAACCTGCACACACCACACCTTGTTGCTGCTTCTGCTCTTCTGCTCTCGAATGTCTCCAGTTCTGCATTTCATTCCTAGCAGCTGCTGCAAACAACTGGACATCTCTT
chr1	230709987	230710107	rs699	1	-	good	TGAGAAGATTGACAGGTTCATGCAGGCTGTGACAGGATGGAAGACTGGCTGCTCCCTGATGGGAGCCAGTGTGGACAGCACCCTGGCTTTCAACACCTACGTCCACTTCCAAGGTAAGGC
chr1	231626653	231626773	cg16178998_IDT_0658	1	-	good	GGAAGTGGGGAGGGGGCTGGCGACGAAGGGGGCGGCTCCTTTCTTCTCCTCAGCGAGTCCGCTGTTTCCTTTCCAGCATTGGCCCCTGACGCGCGCGCGCGCGCGCACACACACACACAC
chr1	234564830	234564950	cg16365424_IDT_0660	1	-	good	CAGTCTGACAGTCTGCTCTGAATTTCTGTAGGCTGTATCATTCTGTACCTGCAGGAGAGCGGTGACTCAGCCTGTGGAATAACTCCCTTTCCCTCATTATGACATGTCACCTTTATTTCA
chr1	234735670	234735790	cg01101459_IDT_0661	1	-	good	GGGAATTTAAAAACAAGAAAAGATTGCAGCAACTTGGATGAACACACAGGCCAGGCCCGCGACAAGCTTCCTTCTCTTGCTTTGCTTTTGGAAAGGCGAGCAAAACGCCTCTGACGTATT
chr1	235102147	235102267	cg12444298_IDT_0662	1	-	good	CAATTTCAAGTCTAGTGGCAACAATTTCTATCCTGTGATTCCTGACAAACTGTTCTTTGCGTCTCTTTGGCTCCAGTTGGCTCATAGATCTGCCTAAAATTGAAGCACTGTGGCAAGGCA
chr1	239867962	239868082	cg09760634_IDT_3445	1	-	good	GCAATAATTAAGTGTTTGGTGCTGGGTGCCACGGGCACACTTGCAGTGGGCTTTGGTCCCGTTTTATGCTCCTCCTTGGCTTGCCTGTGACTGGCTAAACACAGGACAAATGAGGGCAGG
chr1	244011774	244011894	cg05053365_IDT_0664	1	-	good	CAATTGTGAGAAGTTTCAGCTACTGTATTTTCACAGATTGCATTTTTCCACTCAATGTCCGTGAGAAAACATTTGGAGGCTCTTTAAAAATGGTTACATTATCAATTAATCTATAGTATG
chr1	247841994	247842114	cg26832666_IDT_0667	1	-	good	GAGTCTCCTTACAAGATCTAATATTCACATTCAGCTTAAGATTTCAAAATGTATTCTTACGAAAGAGATATGGAATTATGCATTTATCCTTCTAAAAAGCTGTGCATACAGATCTAAACT
chr10	127947	128067	766574_40656098_Diab_133_1	1	+	good	TTCACTGGAGAAGCGGGACTGCGGACTGACTGATGGAAGGAGGAAGGTGACGATGCGGAAAGAAACGCGTCGCTTTCTATGTTTTGCTTTCTACGCATGGTAGTTGAGGATGTAGAACTT
chr10	419584	419704	cg00919921_IDT_2006	1	+	good	CTCTGGAAACTTCTGGGGATTTTGGGATGTCCCTTAAGCTCTCCGTGCCTCAGTTTCTTCGTCAAATGGGAACAGTAATGGCCATGACCGTGTAGGGTAGTTGGGTGGATTATGTGAGTT
chr10	543375	543495	cg14957660_IDT_2008	1	+	good	AGATCTAACTCATCAGATGTGCCAAATTCCTGTTGCCATGGAAATTAAACTGACGTTGCCGTGACCACATCTCTTACTGCACCACTAAAGACCATCTGGGTAAGAGGAAAGTGCTTCTGC
chr10	814862	814982	cg23889654_IDT_2011	1	+	good	CACCCGATATTTGAATCTCATGCAACATCACAGGCCATTCAAGTCAGTCAACACCAAGGCGCTGGAAGAACACCAATACTCACTCGGGTAAATGAGCTGGGGAGGGGGATCGCTCGTACG
chr10	1310526	1310646	cg06422309_IDT_2012	1	+	good	GTCCTCAAACACAAATTATTTTACTAATTTACTGAGCAGACATTTCTGGAGAGCCCACTCGGTGCTGGGCACTGTTGCAGGCATGGGGGTAGTGATGGGGTGACAGTGGAGGCTGCTGCG
chr10	1964696	1964816	cg05010113_IDT_2014	1	+	good	AACAAGTAAAGGAAAACCCAGCCATGCGAGAGGCTGCTGTCGGAACCTGGCGAGCAGGACGTGGCTGCTGCTGGAGAGGAGCCGAGGGTGACGGCTCGGTGTGGGGTGGACACTGGTCCA
chr10	3045283	3045403	766574_40656099_Diab_134_1	1	+	good	GGTGGGGTAAAGTCTATTCAAAATGCCTCGTGGATGAATCTGGCACTTCCCTTACGAGCACAGTGCCACGTCCACGCTGCTGTTTGTCTTACAAATGGACCATTTGGGATCTGGTCCCAG
chr10	3045403	3045523	766574_40656099_Diab_134_2	1	+	good	TCTAAAGAAGTAACGAAGTAACAAGGAGGCGTCCTCCTCACAACAAAGAAAGGTGGGAGGGAGGGACGGGGAGAAAGAGCTAGAGAGACAGAGAGAAAACAGATGGATCATTTCCCCAAT
chr10	3258193	3258313	cg17459949_IDT_2018	1	+	good	CAGAGGGATTCCCGAGGTTTGCGGAGCGGATCGGTAAGGGTGAGCCCCGAACCTGTCTTCGCTCAGTTCCATAGTCGACAGCCTCCTTACCTACTGCAAGTGTCCAGAAAAACCCGTTTA
chr10	3469348	3469468	cg19578660_IDT_2019	1	+	good	CAGGACTAAACCGCAGCTAAGTCTAATATTTCAGTCTTGCTGAAACAGCTGTTCCCACTCGGGTCCGAGAGCGGGTGGGAGTAGAGATGGTGTGTGGGGGGGTCCCCACTTCAGTTCCCC
chr10	3516971	3517091	cg02995791_IDT_2020	1	+	good	GGACCTATGCGTTCAAAGGAGTGCAGGGGCGCGTGTCGCCTGCAGTCTGTGAGCAGCCACGTGGGGAGATCCCGTGATTGGCCGGTGCGGGGGCCAGGACACGGAGGACCCACAGCAGCG
chr10	4726241	4726361	766574_40656100_Diab_135_1	1	+	good	CATTGCAGAGGTGATTCACAAATTTAAACAAGCTATGTGCACGTAGATCAACATTTTCAAATATGTAAATGTCTGTCCTTAATAGATGATAAATCCTCAAATACACTGTGCTAACACAAG
chr10	4726361	4726481	766574_40656100_Diab_135_2	1	+	good	ACCTTGCTTCAATTTAACATTTTCAAACATGACATCCCCATACAGCCATGGAAATACTTCAGCTATGGATCAGGAAAGTAAAAATTTAAGCCATTTATTTTTCAACTGCCTTATATTTCC
chr10	4726481	4726601	766574_40656100_Diab_135_3	1	+	good	CAAGTTCAAAAGTACATTGCCAGATTAACCAACCTTGACTTTTGAGATACGTTCAATTTAGCCATCCTGAGAGTAGTCGATTGTGAGGGCACTTATGATAAAATATTTCACATTTTGTAA
chr10	5617691	5617811	766574_40656101_Diab_136_1	1	+	good	GCGGATGCGGCAGTAGAGAGGAGGGCTGGCTGGAGAAGATGGGAGAGCGGCAGTTCCCACGCAGAACAGCAGCAGGAGGGCCGGGGAAGATGAGCTGGACAGGTAAGTATGGCGGGCAAG
chr10	5681998	5682118	cg24097872_IDT_2025	1	+	good	TCACATCTGTTCCACATAGGTTTGTTCTGGAGACTCAGGCTGAAGAGACAACAGCTACGCGAGATATTTTCTCCACATATGAATCACCTGAGCACAGGAGCCAACTCAAACAGCACGAGC
chr10	6083692	6083812	cg25529535_IDT_2027	1	+	good	CCGGTCTTGTTGAGTCACTGGGAATGCGTGAGATAATTTACACTAAAACCCCTGGCACACGGTTGGCAGTAGTTCTCCCCGACTCTCCTAGGAATGTTTTTCCTCTGTGCTGAGCTGTTG
chr10	6144640	6144760	cg25371538_IDT_2028	1	+	good	TGGAGTCCACAAGACAGGCGGCAGCTTCAAGGCCGGCAAGTTCCGCGTCTGGGGGGCTGCGGGCCGCCCCTGCGGGACCGGGGGGATCTGGGCGGGACAGGGCGGCCCGGCCCACGCCCC
chr10	6562056	6562176	766574_40656102_Diab_137_1	1	+	good	TAGGAAGGAAATACATTGAGCCACGGACCTGGCATCTGGAGATACCGGAAAGGAAAGAGAGAGGGATTGAGGTGGACGCTCGTGGGTAAGGAAGAACGAAGGAGAAGCCCACTCAGGCTT
chr10	7433743	7433863	766574_40656103_Diab_138_1	1	+	good	TGTTTTATAAATAACTCCTACAGTTCTCTAACGAGGTATGCAATTAAGAAAACGGTTTGGTTAATAAAGTTTGAAATCCTGAAGGCAGGTAGGAATCTGGCTGTTTTTAATCTTCATTTT
chr10	7433863	7433983	766574_40656103_Diab_138_2	1	+	good	TCTTCGTAACAGTCCGGTTTTGTTTCCACATTCTGGTTACACTCGGGAAAATCTATTAACCTATTTTCAACAGACTCCTTTGGTAAGGTATCATAAAGAGAAATTGATTCACTCTCCAAG
chr10	7433983	7434103	766574_40656103_Diab_138_3	1	+	good	TCTCCCTTGCTGAGTTAGGCATAAAATATATTATTAAAAGATACTGGGCTAGCCAGGACATGAGATTATATCTGCATGCCGCTGTGTGAGCATGTGTTTTCTTTTCTTTTTTTTCCTTTT
chr10	8052701	8052821	EPIC_v2_IDT_113_1	1	+	good	TATGGAGAGGTTTCCGGTGAATGTTAGACAGCAACTAAATAATTAAAAGGTTTAGAGAGCGCTGTGAGCAGGAGAAGATGCGGGCAGCCTGGCTGGCCCAGGAGAGACGAGTGGTCAGAG
chr10	8052821	8052941	EPIC_v2_IDT_113_2	1	+	good	AATGAAAGGAAAATCGATGCCTCTTAACTGGGCCGCCTAATAACGGGAGACCAAGTGGGCTCAGGAGAAACGTGGCGGGGGGGGGGGGAGCTTTCTTTAAAAAATTGGGGTTCTTTCTTT
chr10	8052941	8053061	EPIC_v2_IDT_113_3	1	+	good	CTGTCCTATATATGGAAATTCAGCCCTGATTTCAAACAAACATCAGATTTAAGAAGGTGAGGACTCCAAAGAAGATCCAAACGCGAGACCAGGAAGATTCACGTTTCCACTACTTCTTCC
chr10	8053061	8053181	EPIC_v2_IDT_113_4	1	+	good	AATACATTTCACTAATCTTTCTACAGGGATAGTGTTTTAAAACACGACGACCCTCACACACCAAGGTGAAGTTGAATATTGTTGTTGTTCCTTCACCGCATGAAAGGAATCCTTCAGAAC
chr10	8053181	8053301	EPIC_v2_IDT_113_5	1	+	good	TTACTTTCAGGGACGGCTTCTTCTATCTCGAATTTTTGCATTTGTAGGGAATTTTATGGGGTAGAGGAGCGAAGAGGGAACAATGTCTCCAATTCAAATAAAACCCCAAATTAAGCTCTC
chr10	8053301	8053421	EPIC_v2_IDT_113_6	1	+	good	AGCCCCATCGGTGGGATAGCCTGCGGGGGAACCCACTCCCTCTCCTGGCAGCATTGCCCTGGGGGCGAGCAGAGAGTGGATTTGGAGTCTTCTTTTCCCGCCTGACCCCTGCTCGCCCGA
chr10	8053421	8053541	EPIC_v2_IDT_113_7	1	+	good	GCAGCATTTTCGGGCCAGCGGCTGCAGCCACCCGGGCGCCGCTAGGGGATGCAGTGGCTCAAAGGACCGAGCGGGCGGTGCAGGTTGGAACCCGCGGGGCGGACCAATCGCGGCTCGGCC
chr10	8053454	8053574	cg13543854_IDT_2030	1	+	good	GGGCGCCGCTAGGGGATGCAGTGGCTCAAAGGACCGAGCGGGCGGTGCAGGTTGGAACCCGCGGGGCGGACCAATCGCGGCTCGGCCACAGCCTCGCCCGCTGATTGGTCCCTCCAGGCC
chr10	8053541	8053661	EPIC_v2_IDT_113_8	1	+	good	ACAGCCTCGCCCGCTGATTGGTCCCTCCAGGCCCCGCCCCCGCTCGCCCCGCCCCTCTCGCTGGGGCGCCTCGGAGCCGCGTGCCCTCCGCCCCGGGGTGCCCATTGCGCAGAGCGTGGC
chr10	8053661	8053781	EPIC_v2_IDT_113_9	1	+	good	CTGGAGACCCGCGAGCCGGGGAAGGTCGCCGTGGAGTCCCGACCAGAGGCCGGGGTTGGGGTCGGTGCAGACCGAGGGCTGGTTTCCTTGACTGTGGGAGAAACGCCGGGAGCCGGAGTA
chr10	8053781	8053901	EPIC_v2_IDT_113_10	1	+	good	AGTAGGGCTCCGGGCGGGGCGAAAGGAAAAGTTGGGTCCCTAGAGTGAAGACCGAGTTCTTTCTGTCCGTCTACACTGAGCGTACTCGGGGAATGAGTTAGAGCCAGTCTCTTCCTCCCC
chr10	8053901	8054021	EPIC_v2_IDT_113_11	1	+	good	TCCCCCCTTCTCATCCCTCACTGTTGCCACTCAAGTCAAAAGCACACATTGATTACAAATATTAGGTCTGGAAAGGGCAGCTGCAACAGCTGAAGCGTGTTCACTCTGGGGGCTTGAGAG
chr10	8054021	8054141	EPIC_v2_IDT_113_12	1	+	good	CGCAGAAGGCTCGGGAAAGAGGTGACAATGACAACAAAATTGACGCGGACGCTCCAGTCAAAGGCATCTCCCCTTTATCCGATGACTCACCCTCTTAGGAAGTCGGCCCGAGAGGCAAAT
chr10	8054141	8054261	EPIC_v2_IDT_113_13	1	+	good	CTCAAAATACCTTGACATGAAACATTTTGTTTTTCTGATCAATTTAACGCGCACGTTTCCCCACATCGATGCGCTCTCCCAAACACCCTGCATTAGATCCTAATAATGATCCATGCGTGC
chr10	8054261	8054381	EPIC_v2_IDT_113_14	1	+	good	CTATTTTTTAAAAGTCTGAAAAAGAAAATTCTGCCCATCGAAATGAACTTCATGAATGGGGCAGGCTGGCTGCACCGGGACGGAATCGTCCACCCGACCCGAATGAATTGGCAGGAGCCG
chr10	8054381	8054501	EPIC_v2_IDT_113_15	1	+	good	CGGCCACATTTAAAGGGCCAGAGCGCGCGTTCCCTCCCGTCCGCCCCCAAGCCCCGCGGGCCTCGCCCACCCTGCCCGCCGCCCCTCCGCCGGCGGCCGCCCTCTGCGGCGCCCCTTTCC
chr10	8054559	8054679	EPIC_v2_IDT_114_1	1	+	good	GAGCGGGTTTGGGTTGCAGTTTCCTTGTGCCGGGGATCCTGTCCCCTACTCGCCAGCGCCAGGCTCCTCCCCCCCGGCGCGGATGACACTAGAACCTCCTTAAGTTGCGTCGCGCCACAG
chr10	8054679	8054799	EPIC_v2_IDT_114_2	1	+	good	CTGTCTGCGAACACTGAGCTGCCTGGCGCCGTCTTGATACTTTCAGAAAGAATGCATTCCCTGTAAAAAAAAAAAAAAAATACTGAGAGAGGGAGAGAGAGAGAGAAGAAGAGAGAGAGA
chr10	8054799	8054919	EPIC_v2_IDT_114_3	1	+	good	CGGAGGGAGAGCGAGACAGAGCGAGCAACGCAATCTGACCGAGCAGGTCGTACGCCGCCGCCTCCTCCTCCTCTCTGCTCTTCGCTACCCAGGTTGGTACTGGTGACTTTTTTTTTTTTT
chr10	8054919	8055039	EPIC_v2_IDT_114_4	1	+	good	AAGTTTGATTTTTTGCCCCCAACCACTTGGGAGGACCTAAATCAATTTTAAAAACTCAACTCTCCTCTTTTGGAGGTTTTCTAGGGGCTGAGAGGACGGTCCCGGGACCGGTGTCCCCGA
chr10	8055039	8055159	EPIC_v2_IDT_114_5	1	+	good	GGGAGGGACTTGCCCTCCAAGTCGTAACAGTCAGCCCTGGGACTTGCCCTCCAAGTTGCTCAGCCAGCCCCGGCTCCCGCGAGCCGGGCTGCAGGGACGTCCCCGAGAGCCCTGCGGGCT
chr10	8055211	8055331	EPIC_v2_IDT_115_1	1	+	good	GGGCGGCGCGAGGGGAGGTTGTGCCACTCCAGCAACTCAGGGGCTCATCCAGGTCTCCCATTCTCTCCCTTGCAGGTGACCCGAGGAGGGACTCCGCCTCCGAGCGGCTGAGGACCCCGG
chr10	8055331	8055451	EPIC_v2_IDT_115_2	1	+	good	TGCAGAGGAGCCTGGCTCGCAGAATTGCAGAGTCGTCGCCCCTTTTTACAACCTGGTCCCGTTTTATTCTGCCGTACCCAGTTTTTGGATTTTTGTCTTCCCCTTCTTCTCTTTGCTAAA
chr10	8055451	8055571	EPIC_v2_IDT_115_3	1	+	good	CGACCCCTCCAAGATAATTTTTAAAAAACCTTCTCCTTTGCTCACCTTTGCTTCCCAGCCTTCCCATCCCCCCACCGAAAGCAAATCATTCAACGACCCCCGACCCTCCGACGGCAGGAG
chr10	8657802	8657922	766574_40656104_Diab_139_1	1	+	good	ATCCAAAAGGGCTCTAAGGCGCCCCTGGGCATATTCTTATGTAAGCATATCTGCTATTATCTTTATTTTTAAAAGACAATTTGGCTTGATAATTCTTCCTTTCCCTTAAACTTTCCTTCC
chr10	8657922	8658042	766574_40656104_Diab_139_2	1	+	good	TTCAGAACACCCTAAGTACTGCACCATTGTCTCAAGATGTGCAAAATTGTAGTGAGGGAATCTGAGCTTTTCCCCAGACCTCTACTCCCGTCTAACGTATATTTCTTGTGTCTACTTGCT
chr10	8658042	8658162	766574_40656104_Diab_139_3	1	+	good	TTTTCTTTCCAGATTTTTTTTTTGCTAAGAATGTGGGATGGTGGCACATAATAGCTGTGATTGTGTTTGTGTGTGTGGAGGGGTGTGGGGTGATGAGGTGAGTATATTGAAAAAAATATA
chr10	8658162	8658282	766574_40656104_Diab_139_4	1	+	good	TAGGATTTATTGTGGACAAGGAGTATTATTCTGGCTTCAGAGGTTATCTGTGAATTCATAGCAATGATACGGTTTTGAGGGTTTCTTTTTCTTTTAGAGAGAGGAGGAGGAAGAGTGTTT
chr10	8658282	8658402	766574_40656104_Diab_139_5	1	+	good	AATTTTTTTAAAAAACTGAATGAAGTCGAGGTTAGTCAAGAGTCCTATCCTTTGACTTTCTTCCACCTAGAACCTTATTTTTCTTTGATCTATGAGACTGAAAATAATAAGTCCCTGTAA
chr10	8658402	8658522	766574_40656104_Diab_139_6	1	+	good	ACTTAGCTCTAAACAAGAAACTTGTAGCCATATCATTGAGTCACATGAAGAGACAGTTTTTCTGGGGATCTCTTCCATTTCAGCATTGGAGTAATATTCACGCCTAATCTTTTCACATTT
chr10	11172688	11172808	766574_40656105_Diab_140_1	1	+	good	GGAAGAAGGGGAAGGAGGGAGACAAAAAAGACCGACAGAGCGAGCTAATATCAAAGAAGAAAAGAAATTACTCCTGGCCGCTTTTAACCATTTTGTTTTCTTCTCTTCTGTCTGGGGCAT
chr10	11172808	11172928	766574_40656105_Diab_140_2	1	+	good	TAAGACTTCAGCTAGTCCCCAGTCGTCTTTTCCCCAGTAGCTTTGCTTTTCTGGAATTAAAGTAGCAGAAGAATAAAGAAAACAGGCGCTGGATGAAAGGAGAACAGACTTCTTTGGTAG
chr10	12320000	12320120	766574_40656108_Diab_143_1	1	+	good	TCCTTGGAGATCAGGTCCCTGGTTACTTTCCCGTTCCTGTTATTTACCATAACAGGCTGGCCTCCTCCCGATTCCCTAAACACTTCTGAGTCTCCTCTGCTCCTTTTTTGTTTTTGTTTT
chr10	15470635	15470755	766574_40656110_Diab_145_1	1	+	good	GTCAAGTGAAGGTTTATGTCCCAGTGCCTGTTTTACTAAACAAAGCCCAAACCTATATTGTTCTCAGGTCGCTGGAATTTAGTTTTTTCGTTCTACTGAATAGGAGGTGAAAATTAATTG
chr10	15470755	15470875	766574_40656110_Diab_145_2	1	+	good	ACTGGTAGGGAGTAAGAAAATCACATTTTGTTAGGAGAAGCAGTTCATGAATCCCCAAGAATCCCCAATATTTGATTTCTCTATTTTACAGCAAGAATTCACTCATGAATTTCCCACACT
chr10	15470875	15470995	766574_40656110_Diab_145_3	1	+	good	CTGCTCAGGTTTCTTGACTCTGTTCCAGTCTTGCTCATGCTTTTAGTGGTCTGTGTTTTGTGTTATTTTCAATCAGAGGTAGAACTCTTGTTGCGTTAAAACGTCACACTTCTAATTCGA
chr10	16891384	16891504	766574_40656111_Diab_146_1	1	+	good	GCCTGCCCCGAGCGAACCCCGATGGCAGGAAAGGCCGTGGCTAGTTCAGAGAAGAGAGAGAAAACCAAGGAGGAAGGGGTGAGGAAGCCTGCAGAGGGGGCTGCAGGACACGTTAGAGAC
chr10	17062048	17062168	766574_40656112_Diab_147_1	1	+	good	ACATTTACGTTAGCCACCCATGCGCGGAGATACTACAAACAGTTCTCATGAAGCGGCACCTTACTTTGTATGATAAACTCTGATACTTTCTCTCCTATTCCTTTCTATCCTACTCCATAC
chr10	17062168	17062288	766574_40656112_Diab_147_2	1	+	good	TTTTAGCAATCACAAGTAGCAACCGAATAAATTAATTTCATGACTCACGAATGAGTCATGAATTGCAGTTTGAAAAGCACTGGACTAGATGTTACATAGGTTTTCCTCTAATATTAAAGT
chr10	17062288	17062408	766574_40656112_Diab_147_3	1	+	good	TGAAAATGAATCCGGTACATTTATCTGTCCCTGTTTATACTTTTAAAGTTCCCTCTTAGCAGGATTATATATTAATGTATATGCAATACATGTTAATAGAATATAAAATTTTACTTTAAA
chr10	17062408	17062528	766574_40656112_Diab_147_4	1	+	good	TTGATAACATTAGTCAATTATAGTCTCTCAGGATTCAAATATTTTGTAGTTTGAATGAGCAAAATCTAATACGTTAAATTAAAGCTTAGTCTTGTAGTTTCTAAGAACTTCGTAAGAGTT
chr10	17226856	17226976	EPIC_v2_IDT_116_1	1	+	good	TATCCCTGAGATGATGAAGAGGACCAGTGCCCATTCCAGGAGACATCACCGCAGCCCTGAGGAATCGGCTATGGGCACCAGCAGGGCACAGTGCCACACCTCGCCAATGCCTTGTCCTCC
chr10	17226976	17227096	EPIC_v2_IDT_116_2	1	+	good	TTTTCCATAGTGAGTCAGTCAGCAAGCGTCGCATTGCCCTGGGATCGGCACTGCACGTAGAAGTGAGTTCCACACTCTCTTCCTCCCATAGGGAGATCACTTTTCTCATTCTAAGGGTTC
chr10	17228276	17228396	EPIC_v2_IDT_117_1	1	+	good	GAAGTTTCTTGCTAACAAAAAGTCCGCACATTCGAGCAAAGACAGGCTTTAGCGAGTTATTAAAAACTTAGGGGCGCTCTTGTCCCCCACAGGGCCCGACCGCACACAGCAAGGCGATGG
chr10	17228396	17228516	EPIC_v2_IDT_117_2	1	+	good	CCCAGCTGTAAGTTGGTAGCACTGAGAACTAGCAGCGCGCGCGGAGCCCGCTGAGACTTGAATCAATCTGGTCTAACGGTTTCCCCTAAACCGCTAGGAGCCCTCAATCGGCGGGACAGC
chr10	17228516	17228636	EPIC_v2_IDT_117_3	1	+	good	AGGGCGCGGTGAGTCACCGCCGGTGACTAAGCGACCCCACCCCTCTCCCTCGGGCTTTCCTCTGCCACCGCCGTCTCGCAACTCCCGCCGTCCGAAGCTGGACTGAGCCCGTTAGGTCCC
chr10	17228636	17228756	EPIC_v2_IDT_117_4	1	+	good	TCGACAGAACCTCCCCTCCCCCCAACATCTCTCCGCCAAGGCAAGTCGATGGACAGAGGCGCGGGCCGGAGCAGCCCCCCTTTCCAAGCGGGCGGCGCGCGAGGCTGCGGCGAGGCCTGA
chr10	17228756	17228876	EPIC_v2_IDT_117_5	1	+	good	GCCCTGCGTTCCTGCGCTGTGCGCGCCCCCACCCCGCGTTCCAATCTCAGGCGCTCTTTGTTTCTTTCTCCGCGACTTCAGATCTGAGGGATTCCTTACTCTTTCCTCTTCCCGCTCCTT
chr10	17228876	17228996	EPIC_v2_IDT_117_6	1	+	good	TGCCCGCGGGTCTCCCCGCCTGACCGCAGCCCCGAGACCGCCGCGCACCTCCTCCCACGCCCCTTTGGCGTGGTGCCACCGGACCCCTCTGGTTCAGTCCCAGGCGGACCCCCCCCTCAC
chr10	17228996	17229116	EPIC_v2_IDT_117_7	1	+	good	CGCGCGACCCCGCCTTTTTCAGCACCCCAGGGTGAGCCCAGCTCAGACTATCATCCGGAAAGCCCCCAAAAGTCCCAGCCCAGCGCTGAAGTAACGGGACCATGCCCAGTCCCAGGCCCC
chr10	17229116	17229236	EPIC_v2_IDT_117_8	1	+	good	GGAGCAGGAAGGCTCGAGGGCGCCCCCACCCCACCCGCCCACCCTCCCCGCTTCTCGCTAGGTCCCTATTGGCTGGCGCGCTCCGCGGCTGGGATGGCAGTGGGAGGGGACCCTCTTTCC
chr10	17231068	17231188	EPIC_v2_IDT_118_1	1	+	good	TTGTTTCCCAAATGTTGCACAGTTTTGCAACACATTGACCTTCTGGTTTCGAACGGTTACAATTTTAGATTGTGGTTTGCCAAAGTCAAGTTGCTTAATTTTTACAAGGCCACAAAAAGC
chr10	17231188	17231308	EPIC_v2_IDT_118_2	1	+	good	GCAATTATGCCCTGCAGTTTAAAATGGAAAACGTGTTGGAAGATAAGAAAACTTAGTTTCCAACTGGAATGGAGCCAGCAAGTTTCTTTTCTTCTTTGCAAATTCTATTGTGTCATTAAA
chr10	17622251	17622371	766574_40656113_Diab_148_1	1	+	good	TGATTTCAACAAATCGCAGAGGGTATTGCAGGCTGAGAGCTGATCATGAACACGGGGGCGGGAAAAACAAACAAGTTTGAGGAGAAGTGAGTCGTGCAGATTAACGAAATGTTAGAGGTA
chr10	22251756	22251876	cg16663900_IDT_2041	1	+	good	TAAAACAAAAAGAGAAAGTATTCGCTTCTGCGGAGAACCCGAGCCTCCTCCTGGGCGGGCGACGCTCGGCTGATGGGACCGGGCCGCGCAAGCCTCGGATGCAGCCGGGTGGGGGGCACC
chr10	22334559	22334679	cg13327545_IDT_2043	1	+	good	GTCAGGCCCTGAGGGGCTTGAGGGGCGGGGGAACGACGCCGCTCTCCAAAGTTGGACCCCGTGGCGAGCGGCGGCGACAGCCGGGTGCTCGCTGCCTCCCGAGGTGCTCCCTTTTCCCGC
chr10	23686719	23686839	cg11582297_IDT_3510	1	+	good	CTTGTGAACCTCTGCAGAGGTTCCCTCATGTAAGGTTCTCTCAGCTGCCTTGTGAAGCTCGTGGTTTCCTCTTCACTGGTTCTCTGGCCCCGGAGACTGAAAACTGGGAAGTTCCCTCCT
chr10	28492200	28492320	766574_40656116_Diab_151_4	1	+	good	ACCACAGACATGACGAATAACAAATAAAACAAATAAAAAGCAAGAGAGAAGGTGCTGATCTTTTTTTTTTTTTTTTTTTAAGTTTATTCTCCGGCTGGTTTGTTTCCCCAGAAAGCAGCT
chr10	28492320	28492440	766574_40656116_Diab_151_5	1	+	good	GTTTAAAATTGAGAAATAGTTACAACTCTTCTGTAATACACTCTGGGGAAAGAGAAGAGGAAGGAAAGCAAATACAATATTACAAAAAAGCCTGTGCGGTGTTAGCTTAAATTAGAAGCG
chr10	28492588	28492708	EPIC_v2_IDT_119_1	1	+	good	AATTGCTTTGGGAGGAAGTGGAAAATGCTCTTTTGAGCATTCTCTACTTGATTATGATCTTGCATAGAATTTTGAGGGCATTGTAAAACAACAAGTAGATGCTTATTATCTGCCACACCC
chr10	28492708	28492828	EPIC_v2_IDT_119_2	1	+	good	GCTCTGACCAGCTCTATAACCCGTCCCATTCCATTCTGTGACTGAGAGGCCCAGGGTGTTAGTGCATAGCGATCACAGCGGAATCCATACAGAAGCCTCTGGAGGCAGGGCCCAGTGGCT
chr10	29633868	29633988	766574_40656118_Diab_153_1	1	+	good	TTTCTCATAAATTCTGGAACATCGCAAGTTCTAGAAATCAAGCCCTGAAGAATGAGAGTACCAAGGCAAAGAACCCTCAGAACAAAGATTATGCAAAAGGATCACTGGTGATTTTCTATT
chr10	29633988	29634108	766574_40656118_Diab_153_2	1	+	good	TTTACATGAATTATAATGGCAGTGAAATAAAACTTGCCCTTCTGAACTCCACCCCCATACTTGTGCTACGATTATTAAAGTACGTTGCATTGTGAATATACTTTAATTCCAAGACTTTAA
chr10	29634108	29634228	766574_40656118_Diab_153_3	1	+	good	GTGCTAACATTTAGACAGAATGTACTAAGTTATATTAATCAAATTTTTAGTATTAAACCTTTCTCTACCATAAAGTAAATCCTTTAAAAAAAAAAAAAAGTCCAATCCTTCTCAACCCAA
chr10	29634228	29634348	766574_40656118_Diab_153_4	1	+	good	GAAATATGCCCAAGGGTATCTACAGGAATGGCTGCAGTAACTGGCAAACGCTGGCAGGAATTTTCCAATGACTGAAGTCAACAAATCCTCAGGAAACATGCTCAGACAGATGGCACTTAA
chr10	29634348	29634468	766574_40656118_Diab_153_5	1	+	good	AAAAAAGCAAAAACAAAAACAACAAAAAAAAACCTACTGCATTTAGATTTATAGGAAGATTTTTCACTTACTTCAAATTTCTGTATAATCCTCGTTCCTCTAAGTTAAAGGGGGAAAGAA
chr10	29634468	29634588	766574_40656118_Diab_153_6	1	+	good	AATCACACTGCAATTCCTTATTTTTCTAATTTAAAAAACAAAACAAAACACGTTATACCCTCGAATCCAGCTTTTGATGTCTTCGAGTATTTTCTTGGAGTCTCTTTCCAATGAATACTA
chr10	29634588	29634708	766574_40656118_Diab_153_7	1	+	good	CTTTCAAATTCTAAGCACAAAGTAAAATCCCAAAAGTTAGCCCAAATAGCGTTGTACAAAATCAAAGATCACGATGTCAGCAAGCAACTGCATCTATCAGAAGCGATGATGATTCAGAAC
chr10	29634708	29634828	766574_40656118_Diab_153_8	1	+	good	AGGATAAATTTAGAATGGTGTTTTCCAAAAGGCTTTTTGGATGTCAAATTCAGGAAACAGGTAAAGGCTACATCCCAAAAGTTCCTCTCCAAAAAGAACGCCAAAATATTAATAAAAAGA
chr10	30529592	30529712	cg11781335_IDT_2053	1	+	good	CGTCCACGTTCCGTGAAATCTGTGAGTGCTGCCCGAGTCGAGCTACCGTTGCTCACCACCGCCACTTCCTGTCTTCCTACCCAGCGCCGCGGCTCTCGGAGGCTGCCAGTGGCTGGGTGC
chr10	32928992	32929112	766574_40656119_Diab_154_1	1	+	good	AGTCTGTGTTGCTGCAGCATACAATTGGGTTTTAAAGCCACGAGAGGAAAACTGACATTTAGGTGGACTGCAAAAAGGGAGGAAGAAAAAAGACACAAAAAGAGGCCTGGAAGGCAATGG
chr10	32929112	32929232	766574_40656119_Diab_154_2	1	+	good	TAAGAGACACAAAGAAAAACCGAGGAGTGGTATCATTGATCAAGGACAGAGCATTTCAAAAAGTACAAAGTGTTACTTGGTACAGAAGAGTTAAAAAAAATCCTGACAAGGGTCCCCTGG
chr10	32929232	32929352	766574_40656119_Diab_154_3	1	+	good	GTCTGCGGGCTGAAGGCGATGGTGGAGCTTTGCTAGAGCAGGATGAGGAGGAGAGGGCTGACCTGGTTGAGGAGGGGCCGGGAGGGAAGTCAGGGGACAGGGCCACTCTACCATTCTCCT
chr10	32980824	32980944	cg02097843_IDT_2054	1	+	good	GCAGGACTCCCAGAAACGCAGGAAGCGATGACGCTGCTCAGATAAACCCTGGCGCTCTGCGCTGGCGTCCTGGTCAGGAGCTCCTCTGCCACGGACGCGCCTGCCGTTTCTGCCTTCGTT
chr10	33594953	33595073	766574_40656120_Diab_155_1	1	+	good	GTGCTTGTTCTACCGATGTGAATCAGTAGAATGAATTAAGTTTTGCTCAAGGCATTTAGTAGAGTAATAATCTGCTTCTCAGAGGAGGGGAAATGAAGATGAAAAAATTTAGCAAAGAGC
chr10	33595073	33595193	766574_40656120_Diab_155_2	1	+	good	ATCTACCCTACAATGCCAGGTCGGTAATAAAACATAAAGATGCTTAAAGAAAAGTACTCCCCGACCAAAGCGGGTCTATTAGAAGCAAGTTTTGCCATGATTGCCGAACCCTCCTGGAAA
chr10	33788013	33788133	766574_40656121_Diab_156_1	1	+	good	GGGTGAGACTAACATCATTATTTGATAGGAGGAACCAAACAGGGCCAAGCGGCGAAATTTAAAACTGGGGCACGCTCTCTTCTCTGCAAATAATTTCCAGTAGTTTCATTCTGCTCTCGC
chr10	34636768	34636888	766574_40656122_Diab_157_1	1	+	good	AGGAAAGACCCGATGCCGTGACGGGCAGCAGGAGGGTGCACAGCTGCACACGACAGCAATGCACGGCTTATAAAAAATAAGCACGAAACAGGAAAACCAAGAAGGGCAAAGGAATTGTGC
chr10	34636888	34637008	766574_40656122_Diab_157_2	1	+	good	AGTTCCTCCTAGCATCAAAACCTTTTAGGCAAATGCCTACCGAGTCTTATCCATTCACAGCTCTGTTACGGAGCAAGAAAGTTGAGAATAAGGCATGAACTTAAAAGAAAGGAACTTAAA
chr10	35387886	35388006	cg17262810_IDT_2057	1	+	good	AAATAGCCAAATTAGGTATGGCCCTTCCCCTCTGGCCTTAGTTCTTCTGCCTTTGTGCACGTTCACTTACTTGAGATGACTTAGTTGAGTCATCTCAAGTAAGTGAACAAATGCTGGGCC
chr10	35546042	35546162	cg16997314_IDT_2058	1	+	good	GGAATTAGGGTGTAATTGAGAATGGAGTGAAGCTACCAACTCACTTCACAGTCTTCACCCGTATGATTTCAACCTCAGCCGTATTGGAACATGCTCTAATCATCCAAACCAAACAGCTGA
chr10	35663963	35664083	cg02099088_IDT_3511	1	+	good	TGCAGCCTCACGAAAAGATGGTCCTCATATCTGGGAAGAGCTTCCTCTTCTGCTTATTACGTCCAGTAAACAGAGCCTGCCCCTTCCGTGACCAACTGCCAAGTTCACAGCTTCCAGTAA
chr10	44974515	44974635	cg11770664_IDT_2061	1	+	good	AGGGACACAGGGTGCTGTTTGTTGCCCTTGAGCCCCAAGCTAAGGGGCTCTCAGGCTGGCGAAGGGCTCACCACCCGGGGCGCGCTCCCAGAGCCGCCTGAAAGAGACCCCCCCGTGTTG
chr10	46003508	46003628	cg07536328_IDT_2062	1	+	good	CAAAGCCCTTTGGTGACTCACTGAGTACCATGGTTCTGTTCTCCTCTGGAGATCTTGCACGTATCTGTTTTCCTCCCCCATGAACTAGAAAACCACTTACTCCCAGAATTCAGGTCGTGC
chr10	46028937	46029057	cg17620335_IDT_2064	1	+	good	TCAACCGGGGGAGGGATATGTGTCAGGATATCCTATGGAGTTTTATGAAACCCCTACACCGGATCCTGAGATTCTGGCACAGCTATACTGATTTAATAAAAAAAAAAAAAAGGGGGGGGT
chr10	48252051	48252171	cg16379205_IDT_2065	1	+	good	TGTGTGGCCTCCTCTCCTTCTCTCTCTGGAGAAGTTAGCTAACATTTTTGCCTGCAGTACGTGATTCACATCTTTCATCTCTGGCTGCCACATGTAGAGTCAGATTTGGTGCCAGTACCA
chr10	50398364	50398484	EPIC_v2_IDT_120_1	1	+	good	TATCCTAACCTTTAAAAAATATTAGCTTTTAATCCAAACTGGTTTATAAAGGCAATAAAATAATATTTTAAAAATTATTTTAATAGTACAGAGTTACTTAATCCAAAAGAATTGCAGAAC
chr10	50398484	50398604	EPIC_v2_IDT_120_2	1	+	good	GTTTGTAAGCAATTTGAAGCTAACAATACCGGTGTTGTAAGTTGGGATGTGATGTCATAAGTGAGAACTTTTCAGTGTTACTTCTCATGGGGGGAGGTTCTGGTAAGTTTTTGCTATATT
chr10	51001202	51001322	cg19219423_IDT_2068	1	+	good	CCACTTCCATCCAGTCTGGGTTCCCTGGGGAGCTCTCACTTCCCGTACTGTCTCCACAGCGAGGCCTCTCATTTCCTCCTCCAGGCTCCTTCTTGATTCCTGACAGTAGATGCCTGTGGC
chr10	52314389	52314509	cg07684796_IDT_0190	1	+	good	TGACGGTCATTTTCTCTTTCTTTCTCCCTCTTGAGTCCTTCTGAGATGATGGCTCTGGGCGCAGCGGGAGCTACCCGGGTCTTTGTCGCGATGGTAGCGGCGGCTCTCGGCGGCCACCCT
chr10	52772713	52772833	cg05759948_IDT_2069	1	+	good	TTTATTCACCAGAAATGACTTACTGGTGTTTCTGCAGAGCAGGGACTCAGTGACAAGGACGCTGGCCCTCTAGCCTGGGGCTCTGGCAGATGCCTCAGAGTGAGGGAGGAGGCTGGGCTC
chr10	56361247	56361367	cg02286335_IDT_2070	1	+	good	CCGAGTTCAGCTGCCTTCCCACAATCCCTAAGATTACTTTGAAGTCACAGTCGACTTCGCGCCGGGGCAGGCGATTGGCTGCAGAGGTTAGTGGGCGGGCATCAAGGACCATTGTGCGCT
chr10	58608549	58608669	cg22557725_IDT_2071	1	+	good	TATTCTTTGAATTCCTGTGCTTAATCATCTGTGACTCTTCTGTAATGTTTTAGTCTTGTCGTTTTTATTACACAACTATACGTCCTTAGAGGTCAAAGTAGAAGGCTTCCATTTATTAAA
chr10	59887263	59887383	EPIC_v2_IDT_121_1	1	+	good	TATGCTACTGGCTACTTCACAAGACTGATGTAATGATTGAGTCAACATAAGGAAATGGTTGAAGAGAGTGGCTAGGAATTATCCCCTCTGATACACTCACCCACATACAAAATGACCTAC
chr10	59887383	59887503	EPIC_v2_IDT_121_2	1	+	good	GTTCAAGGTGACGGTGACATTTTGAGACAAAAGACTGAAAACAAATTAAATGCACAATGGTAAGAGATACCCACACAATGGCTTACCATGCAACTGTTAAAAAAAAAAAAAAAAAGAGAA
chr10	61277974	61278094	766574_40656127_Diab_163_3	1	+	good	ATTCACACACCATTGAATCCTACTCCTGAAGAAAGAAACACGACTCTTCTATGATGCTATGAGGTTCACAATTATTTTTCTCTGAGATGTTAAGGGATATCTAAACACATAATGTGTATT
chr10	61278334	61278454	766574_40656127_Diab_163_6	1	+	good	AGACAAAAAGTAATAATCATCATCATCTCCCATTAGCATAACACTTTTGATTTTTTCAAAACCTTTTTTATGTCTATTATTTTACTTGATCTTCACAACAACCACATGAGGCTGTTCACT
chr10	61278454	61278574	766574_40656127_Diab_163_7	1	+	good	TTAAGAAATGAACTTGAAAGCAGTGAACATTTAAAATGCTTGCAAAAAATGTAGTAAAATCGCAAAGACAATTCCCAGAGCATCTATACCATAGCTCTAACTTAAACTGTATTTACTGCA
chr10	62127935	62128055	cg11689994_IDT_2074	1	+	good	ACTGAATTCTTTTTCTTCCAATCTGGTTTGTAAGGCCACATCAGCTTTCTCCCTTCCTGCGTCTTTCCTAACTCTGAAACTTCTAGAAGGAAGCTCTCTTCCTTTTCCTTTGCTCACCTC
chr10	63887272	63887392	cg13809095_IDT_2077	1	+	good	TAGTCTTTCCTTGCCAGGTCCCTAGGTTGTTCCCATGGCTACAACTCCCACTGCGCAGCCGCACTGCTGCGGCTGGGGGCCCTCGCTGGGCTCCCGTGGCGCTATTGCCTCCCTTTGCAC
chr10	68271297	68271417	cg08627624_IDT_2079	1	+	good	TCCACAGTTAGCATGAGTCCCTTGAGAGCCGGGTAAGCTCCCTCTCTAATCATGTTTGCCGCCTGCCCCCCAGCTCTCTGCCCTGCCAACTTCTAGCAGAGTGTCTTACATTGCTTTTTA
chr10	68325696	68325816	766574_40656129_Diab_165_1	1	+	good	GCTTAGAGTTTCCACTTCTGCCGTTATTTTGTACATCCATGCCTTGGATCTTACTGCGTCCTCAACTGTAAATGCTTTTCCTATTTTTCATTGCCCCACTAAATTTTACTTATCCTCCAA
chr10	68325816	68325936	766574_40656129_Diab_165_2	1	+	good	CACTTAACTCATGAGTTGTCTCCTTCAGAAAGCTTTCTCTGAAGCCCTAGACTGTGTGAATGGCCAGATTCTGTGCTCCCCAAACACTCTGTGCTTACCCTATTTTGTCACTTGCTACAG
chr10	68325936	68326056	766574_40656129_Diab_165_3	1	+	good	TTTAATGTAATTTATCTATGTAATGGAATGTATCTGTATGCTCTTGAAAGTCAGGGACAGGTTCACTTTATGTACGTGCATTTTTTTTTTAGCTCATCCAACATTATAGAATGTACTTGA
chr10	70500116	70500236	cg14280491_IDT_3514	1	+	good	CACACAGTCTGCATTCAACGCCCTGCTTGCTCATTGGTCTGGTGTGTGGTACCTTGGCACGTGGTACTATTGGAACTGTGAACTTCTTTCTTAGTTTGGGGTTGGTGGGGTGAGCTTTGC
chr10	70919367	70919487	766574_40656130_Diab_166_1	1	+	good	GGGAGTTCACAGCTGCTGGTGAACATCTGCTCTGTCTCCCGCCTCTCACCACTGCCTCCCGCCTCACCGCCCCCGCCCGGCCTCTTTCTGGGCGCTCCCTGTCATCCCTCCTCTCACCAG
chr10	72104697	72104817	766574_40656131_Diab_167_1	1	+	good	TGTTGTTATGGAAGTCAGTATTTTTTAAAACCTGCTATAAAGGAACATAACAACGAACAGTACACAAAACTACAAATATTTAATGAGGAAATGGAAATAGGATTAAAACTGCCAATCGCT
chr10	72104817	72104937	766574_40656131_Diab_167_2	1	+	good	GTGATATAATTAGTAAATAATAAGTACTGACTTGGACGATTTAAGAAAATTTAAAACCACACCGGGCGGGGTGACTTATGACTTGAGTTCAGAGGGATGGCTGGACTCCAGAGGAGAGAT
chr10	72146714	72146834	cg23468453_IDT_2085	1	+	good	GTGTAACTCTACTGTCCCAGCTCTCTGTTTCCAGAGAACAAATCTGATCTAAGTGGTTACGTCCTTTTAAAGGTCAGGCATTTCACATTCAATCATTTAAGGGAATCTTTGATTTAAAAT
chr10	73416839	73416959	766574_40656133_Diab_169_1	1	+	good	GTCATGTAATTCCCGTGATTAAACTTTTTTAATAGCTTCCCACTGGAACCAGAATAAAATAAAATCCAAACTCCTGATGGTCTATTAAGCCCTAGATAATCTGGTCCCTGCCTACATCGC
chr10	73650999	73651119	cg24637261_IDT_2087	1	+	good	GTCTCCATGCTGAGAAAGGCGGTGTTGGCTGGAGCAGGACCAGCTTGAGCCACCCCCCACGCCTTTTAAAGCCCCTTTGTCTTGTCCCCAGAGCTGGCAGCTGAATGAGCTCACTGTGCT
chr10	73772171	73772291	cg25295726_IDT_2089	1	+	good	CATCTTTACTCCCGAAAGCTCACTTTGCTTTTAGTCCTGGCCGTCGGCTGAGCGAGCTGCGCATGCGCCACGTGCCCCCGTGGCGTAGGGCCTCGTCCGGTCACGACTATCCGCTGGGCG
chr10	73873965	73874085	EPIC_v2_IDT_122_1	1	+	good	GCCCCCCCACGCCCGGGCTCCGCAGCAGAGCTAGGGCTGCAGGGCTGGGGAGGGTCCTGAGTGCGAGGCGCGTGGGACCTGGGTTCAGGGTGCGGAGTGAGCAACCGGGCAGCGTTGGGA
chr10	73874085	73874205	EPIC_v2_IDT_122_2	1	+	good	GGTGGTCGGGAGGGGGGCGCCTGAAGGGTGCGGAGGGGCGGGGCTGGAGGGCACCCGGGAGCGGTCCGGGGTCTGCGGTGTCCGCGGCGGCGCGTGGGGAGCAGCGGCCCCGCCAGTTGC
chr10	73874270	73874390	EPIC_v2_IDT_123_1	1	+	good	GAAAGGCGGGGGTGGGGCGGCCGAGGGGGAGCCGCAGCGGCCGGTGCAGGGCCGGGGGGCGGGGCGAGAAGCCGCATAGCTCCCGGGCGGCAGGGCAGGCAGGGGACCGCGGCGGGCGGG
chr10	73874510	73874630	EPIC_v2_IDT_123_3	1	+	good	ACAGTCACCGCCGCCCGGCCGAGGGAGCAAGAGGAGGAGACGGGGCTGAGCCCGGCAGCACCGCGAGACTTTACCGGGGAGAGCGAGGGAGGGAGGGACACCCCCGCGCCGCCCGCCCCG
chr10	73874781	73874901	EPIC_v2_IDT_124_1	1	+	good	GGGCCACCTGTCTGGGCAGACGGAGCTGGAAGGTTCGCGACTTATGGGCTTGTCCCGGGGCGGACCCCGCGCGGGCTCGGGAACGTGCATGCGAGGGTGCATGTGTTAGGAGTGTAGGAG
chr10	73874901	73875021	EPIC_v2_IDT_124_2	1	+	good	TCTGGACCACTGACCTCTCTGGACGGGTCCTACACGCGGGTCCCGAGCCCCCAACCGGGCTCCTAGCACGTGGGGAGAGAGCCAAGGTCAAGGAGCCTGTGCCAGGCTGCACGCCCGGGA
chr10	73875021	73875141	EPIC_v2_IDT_124_3	1	+	good	GGCGCCCCCAGCCTGCGCAGAGCCAGCTGCCAGCCGCCTTCCCTCTGGGAGCTGACAGTCTAGACTTGCGCAAGCACCAGGGCCATTATTAGAAAGAAACCCTTCAGGCGCGGGTTGATC
chr10	73978930	73979050	766574_40656135_Diab_171_2	1	+	good	GGAAGTAGAAGCAAGTTTGTTTAAATGCTCCGTATATTATCATTTACTAAAAGCTTAGCAAACTAGATTTCTAGCAGCATCTCTGAAAGCAGCGGAAAGATGTGATTACGAGTTGGAAAG
chr10	74854810	74854930	cg24243879_IDT_2090	1	+	good	TATTAGAAACAGCATAGGCGTACACAGAAACCATGCTGGGCCTTTTCCTGTCTGTAGCTCGACAGGCGTTACAGAAGAGCAACCTAACTTTACTTACAAGTTCAATTTTTCTTCCTCAGT
chr10	75398143	75398263	EPIC_v2_IDT_125_1	1	+	good	TTTTTCATTTTTTTTGTAACAAACATGCATGTAAATTTGTGTTTCAATCAGACATTAAATAACGTACAATACAATCATAGCAATTTTAAAGTAACATTAAAGAGAAGACCTCTAGTTCTG
chr10	75398263	75398383	EPIC_v2_IDT_125_2	1	+	good	TGGCGGTTTTGCTTTTATTTATAATCTACAAGGGATGGGAGGGTTTGTTTTCCACATTTTTACCCTCAAGTTTTAAAATTTTTCCCACCTCCTTTTTACCTACAGAGCTCAAACTAAATA
chr10	75398383	75398503	EPIC_v2_IDT_125_3	1	+	good	ATGCACTTTTGAACCACCGGTCCGCTTGGAGCTAACATAAATAAATACCAGTGTCCACCGATGCAGTCCTCAGATGAACACTTTCTCAATTATTTTTTCCTTTTTTTTTCTATAAAAAGT
chr10	75398503	75398623	EPIC_v2_IDT_125_4	1	+	good	CAAATGATATTTTTTCAACTTTTATAAAGTTTGGGTGGGGAGGTGAAAGTGGGGAGAAGGGGAGTGTCCCACCGGGTCTCGGTCGCTGCTGTCGGGTAGATAGATACGGTATACATTTCT
chr10	75398623	75398743	EPIC_v2_IDT_125_5	1	+	good	TTCCTTTCGTGGCCCGAGTCCTCCCCACGCGCGGGTGTCAGCAGCCTGGGCCGTGATCCCGCCTCTCCCTGGACTCCTCCCCTCCCCCTCTCCCTCCTCTCCCTCGCTCGCCCTCCCGGC
chr10	75398743	75398863	EPIC_v2_IDT_125_6	1	+	good	CGCCCTCACTGATACCCCAGCGCCGAGGCGGTGGTCAGTCTCTGTCCGTAGAGGGCGTAGGGGGAGTAGTACGGTCCGGTGGCGGCGGGCACCGGCACGGGGGCGCCAGGCGTGGGAAGC
chr10	75399237	75399357	cg03487027_IDT_2091	1	+	good	GGCCGTTAGCGAGGAGTGCACACCGTGCAGCGGGTGCGTGGGGTACACCAGCGGGTATCCGGACTTCAGCGCCGCAGCCGCAGCAGCCGGATCATGTGCGCAAGAAGCGCTGGCGGCCGC
chr10	75405561	75405681	766574_40656138_Diab_174_1	1	+	good	CACCTGACTGGGAGCAAGGCCCAGATTCGCGGGGCCAGTAGGGGACAGTCCCGCGCGGCCCTCGCCGCTGCTCGGGGCAGGGGAGAAGCCTGGCGTGCAGGAGCCGCGGCCCGGCCCGGG
chr10	78029262	78029382	EPIC_v2_IDT_126_1	1	+	good	TCCCATTGCACCCCATCTCTGACCCTGCAAGACCCGGGACCGCTGACCTCGGACCCCTTGCCCTATTTCTCAGCCCTTTGGCCACTCTTACTCCGTCTTACATTTTCTTGGCCACATCCG
chr10	78029382	78029502	EPIC_v2_IDT_126_2	1	+	good	TCTCCCGGAACTGCTCCTTCACCATGATGACCGCTGCCGGGACGCCTCCTTGGCACTCGGGAGGCCAGATTAGAGAAACGATGCCCCCAGCACCTCCTGGGGCTGCTTCTGGACTCGCCG
chr10	78029502	78029622	EPIC_v2_IDT_126_3	1	+	good	CTAACACATCTGCGGCATCCTCTCGGCCACCGTAGAGTGTCCCACGTGTCCGCTTCCTCTTCCGCTACTCGCCCGCGCGTCTGTCTGTCAAGAGAGACTTCCGGCATGCCTTTTTTTTTT
chr10	78029622	78029742	EPIC_v2_IDT_126_4	1	+	good	TTTTTTTTCCCTTTCCCCGCACCGTCACCTGGTGGCGCTTACTGGAAGCCGCACCGAGGCGTGTGCTGTATTTTAAAAATCCCATTTCTGGTCAATTTCTCCACGTAATCAGACACCCGC
chr10	78029742	78029862	EPIC_v2_IDT_126_5	1	+	good	AGAGAAACTGCATATAACTCTTTGCCTCAAGGCTTTTAGACAAGCAGAGGGCCAAAACTTGCATAAAATGGAAAATCATCATCATTAACATCAGTACCATCTAAATTAAGAGCTTCTAAT
chr10	78029862	78029982	EPIC_v2_IDT_126_6	1	+	good	TGTTTTAAGGGAAGGTGGAAGCTAAAATGAACCGGCCCATCCAACAGAGGGCACTATCTGTGGAGGACCAACAAAGGAAAACAGAGCGGAAAATATGGGCGCACATGTGCCTCCAGTTCA
chr10	79071413	79071533	cg21344746_IDT_2096	1	+	good	AAGAGGCAGGCGCCGGGGCTGGAGAGCCGGGCAGCTTGGCGCTGGTGAATTCCAGCCTGCGTTCGCTGGCGCTTGTACGGTCCCGGGAGTGTGAAGCTGCTGTTGAGCTATCGGGGAAGT
chr10	80465130	80465250	cg16988611_IDT_2102	1	+	good	TGCCAGGCTTGTCGGCCACCTGCCCACTGCTTTGGGGAGTGAGTTCTGCCGAGTCTTCCCGGCCCAGCTGTGCCCTTGGGTGGGGGCCAGGCACGTGCCTGGGTTGCTATTAGTCTCCCA
chr10	80488037	80488157	cg08560387_IDT_2103	1	+	good	TCTCACTGGCGGATGTGGGTGGGTCGCCTCCTCACCTCTAGGGTGGCCTTGTCTCCTTTCGCCTTGGGCTGTGTTACTCTCCTCACCTGGGAAGTGGGGGGTGAGCAGGGGGCTGGCATG
chr10	87861956	87862076	cg01228636_IDT_0192	1	+	good	CTTTGGCTTGCTCTTAGGGTAGCAGGCGAGGAGTGGCACCAGTTTGGGGACTCTCTCCCCGCGTTCTGTAAGAATCGGCGGCAGCCAGCAGGCGGGGAGGCGGGGGCACGTGTTTGGATG
chr10	88851965	88852085	cg03249630_IDT_2105	1	+	good	TTCTTACATTGGCAGGAAGGACTCACGGTTCAAACCAAGATACTGTATTTCAGACATTTCGTAATCAAAATCTGGTTTTCAGTGGCCATTGAGAAAGGCTAGAGACCAACAAACTTACTT
chr10	88852038	88852158	cg01561719_IDT_2106	1	+	good	GGTTTTCAGTGGCCATTGAGAAAGGCTAGAGACCAACAAACTTACTTGTGAGAGCCACACGTGTCTGGCAAAGAACTTGAAAAATAATCTTCAAAATTCTCAGCCTAACAAGTAACGCTT
chr10	88990149	88990269	cg15774510_IDT_2107	1	+	good	CAGAGCCCTATGGCGCAACATCTGTACTTTTTCATATGGTTAACTGTCCATTCCAGAAACGTCTGTGAGCCTCTCATGTTGCAGCCACAACATGGACAGCCCAGTCAAATGCCCCGCAAG
chr10	89301838	89301958	EPIC_v2_IDT_127_1	1	+	good	CTCTCTGCTGCCTTCTTTCTCTGATCACAACTCAGCTCCGGAGGAAAAAGAGTCCTCTAAAGTATAATAAAAAGAAAAAAAGAAAAAGAGTCCTGCCAATTTCACTTTCTAGTTTCACTT
chr10	89301958	89302078	EPIC_v2_IDT_127_2	1	+	good	TCCCTTTTGTAACGTCAGCTGAAGGGAAACAAACAAAAAGGAACCAGAGGCCACTTGTATATATAGGTCTCTTCAGCATTTATTGGTGGCAGAAGAGGAAGATTTCTGAAGAGTGCAGCT
chr10	89302078	89302198	EPIC_v2_IDT_127_3	1	+	good	GCCTGAACCGAGCCCTGCCGAACAGCTGAGAATTGCACTGCAACCATGAGGTAAATATTTTCCCTTCGTATTCGGTAGTGCTGTTGAGTCATCTTGTCCAATGCAAATCCTGAGAAGCTA
chr10	89327790	89327910	EPIC_v2_IDT_129_2	1	+	good	TTTTGAATAACGTACTCTGGCTCAGCCATTGCAGGTCTCAAGCCGTTAGGTTTCATTTTCCTCCTCCCAACGATTTTAAATTAGTTTCACTTTCCAGTTTCCTCTTCCTTCCCCTAAAAG
chr10	89327910	89328030	EPIC_v2_IDT_129_3	1	+	good	CAATTACTCAAAAACGGAGAAAACATCAGCTGATGCGTGCCCTACTCTCCCACCCCTTTATATAGTTCCTTCAGTATTTACTTGAGGCAGACAGGAAGACTTCTGAAGAACAAATCAGCC
chr10	89328030	89328150	EPIC_v2_IDT_129_4	1	+	good	TGGTCACCAGCTTTTCGGAACAGCAGAGACACAGAGGGCAGTCATGAGGTCAGTGAAATAAGAATGCATAATCATGCTTGTTTTTGAGTGCAAATTGTAAGTTGAGTTTCTTACTGTGCA
chr10	89377876	89377996	EPIC_v2_IDT_130_1	1	+	good	GCTTCTCACACACCCATCCTCTTAGCTGCCAAAACTCAGCATGTATTTGTAATCAAAGCAGAGACAGCCCTATTCCTCTGTATCATTTTCACCCTGCCAATTCACTAGGCATCAAGGGTG
chr10	89377996	89378116	EPIC_v2_IDT_130_2	1	+	good	TAAAAAACTGCCTGGATATACCTCCCATATATAAGCACCATGCTTATCTGAGAAGCCCTAGAACTCTGTGGATGAACCTTGAAGGAGCCTCCAAGCCTGAACCAAAGCACTACAGATCAC
chr10	89378116	89378236	EPIC_v2_IDT_130_3	1	+	good	CTGCTATCTTCATAGCACCATGAGGTAAAGTCTTTCTCTGCTTCACTGACCTTATTTCTGCACACTTTGAAATTCTAAAACTTTCCTTAAGGGCCAATTTTTTGACAGGCCTTCTCCTAA
chr10	89414070	89414190	EPIC_v2_IDT_131_1	1	+	good	AGCAGTCTCCTACAATTGTGGGTAAGAGTGGATTTTTAAAGCTATTTGGCAATATCCGTCAAAACTTAAAATGTATATAGATTTTAGCTCCAAATTTCTCAGTTTACACCCAACAGAAAT
chr10	89414430	89414550	EPIC_v2_IDT_131_4	1	+	good	ACCAAAGTGAAGGAGCCCAGCTGCAAATTCAACTCCGAAAGACCCTGGACTCCGCAAACGTCTGGCCGCGGCTCTTGAGCTCTTCTATTAAGTTTCGGTTTCTGAAGCTTACGTTTAGTT
chr10	89414550	89414670	EPIC_v2_IDT_131_5	1	+	good	TCGATTTCTTAAGTTTCAGTTTCTGAGCGCTCGGCATCTGATTCAATCTCCAGTTTCCTGTTCTTGCTGGGGCTGGGGTCTCTCCTTTAACAAAGACACGCCGCGCGGCCGAGTCCAGGG
chr10	89414670	89414790	EPIC_v2_IDT_131_6	1	+	good	GCTGCAGAGGCCTGGCGCGCGCACGCGCACGCGCACGCCCACCGCGCGGCTTCCCGCGGTCCCCGGTGCTGAGGAGAGAGCGATCCGAGGGACTGCGCCGCCCGGACGGCCTGCAGAGCG
chr10	89414790	89414910	EPIC_v2_IDT_131_7	1	+	good	CTGCCATCATGAGGTAAGGGTTTTCCTTTGCCTCTCCTCCCAAGCCCTGCGTCGGCCTTGGTTTCAAACCGGGCTGCTTTTATTCATTTCCAGCGCAGTTCTGCGGCCTTTTCAGGGGCC
chr10	89414910	89415030	EPIC_v2_IDT_131_8	1	+	good	GAGCCCCTCGCGCCCAGCAACCGGGCATCTGCGTTGGGGACCCTCCCCGGGCGCTCTGTCCCGGCGCGCGGCGTCTGAAGTCGGGCCTGCCGGGGAGGGTGGCCGAGTGGACGCTTCTCG
chr10	89415030	89415150	EPIC_v2_IDT_131_9	1	+	good	GGAGTCCGGCCCCTCCCCAGCGCCTAAGAAGGCCGGTCAGGGAGGAGGAACAGGAGATGCTCCCCGGGAGCCTGTCCCATCCCTGGCGTCTGCGGTCGGGACTGTCAGGGTATGTGCCGG
chr10	89415150	89415270	EPIC_v2_IDT_131_10	1	+	good	GCGACGCTCCCCCGGAAGGCCTGTCCACCCATCGCGACCCGACGGCTCTTCTCGGCAGCGGCGACGGTGACCGTGCTGGGTCCGCGGCCGCCGCCTCCGGGAAACTGGTCAGCGCCTGCA
chr10	89415270	89415390	EPIC_v2_IDT_131_11	1	+	good	GAGCCCCCAGGCGCTGTTCCGGGGGCAGCTGCTACGTGCCACGGGTCTCCTTAGGCCTGTCGCGTGCCTCTCTTTCCAGCTGCCATTCCCTCGGTGTGGCATACGCGGTTTCGCCGCAGC
chr10	89415390	89415510	EPIC_v2_IDT_131_12	1	+	good	CCTGCAGGCGTCAGGTTCGCCTGCCACTGCCAGTTTGCGTTTCTGATTTCTGGGTCTGAGTTCTTCCCTTCCCAGGAGCTACCTCTGTACCAAGCACAGATTGTTATCGTCCCACCCAAT
chr10	89415510	89415630	EPIC_v2_IDT_131_13	1	+	good	CCGCTGTTTTATGAGGATTTCTTTATCTGTTTCCTTTACTGATTTAGTATGATGGCGTCCTTTTCTTGATCATTTTGTATCCCCAGGGGCTAGCACCCCGCCCTGCACGTGGTTAGTGAA
chr10	91153655	91153775	cg19610267_IDT_2109	1	+	good	GCGGCGTCCAGCCATGCAAGCAAGACCCAGCGGCCCGAGGGGATTTCGGTTGCTCTCTGCGTGGGGGCGCAGTCTCCACTGCAGATCAGCACCCGCCCGCGGGGAGGTGGCCACGTTTCT
chr10	91633053	91633173	cg07640747_IDT_2110	1	+	good	CGGTCGCTGGGAGAGACTGAGGGCCCGGCGCCTAGAGGCCGCTTATCTGCTCCCAAGCACGTGACCCGATCCCTGGGACCAATCGCCGGGCCTCGAGCCCCAGGGCGCGACCAACCAGCG
chr10	93087477	93087597	cg17832364_IDT_2111	1	+	good	TCAGCTGGTAAGGGACACAGTTGAGGTTCAAATCAGAAAGTCTATTTCCAGAGCCCACACGCCGGACTCCCCAGGGCCATTTGTTCCTTTTACTTATTAACACATCAATATGCTTTTTTC
chr10	93446638	93446758	766574_40656139_Diab_175_1	1	+	good	AGACCAGCTTCATAATTGGCCTAGAATTTACCTTTTTCTGTTATGCCTAACAATTCCCGTCATCATAATATCAGAGTAACCACGTGCTCATTTGGTCTTTTTTTTTTTTTCTCACTCCGT
chr10	97365629	97365749	766574_40656140_Diab_176_1	1	+	good	TAAAGAGAGCTCCGAGATGCCACACCGGAGGGACTCCCGGGCAATGTGAGACATTGGGATTGGGAAGTTGGGAGGGTTTCAGCCTCTGGCTCTTTCTGCCTCTAAATCATCTTCAGGGCC
chr10	97365869	97365989	766574_40656140_Diab_176_3	1	+	good	GGAAGTACCATTTCCGATAGTTTCCTTTAAGTTAAATATGTATTGTATAAATGGCTCGGTTACAACATAAAAAGATTTCTTAATGTTTCTCAAAAAAAGTTTGAGAAACTCAAAAAGTTT
chr10	97365989	97366109	766574_40656140_Diab_176_4	1	+	good	GAGGAAGCTGCCGAGAGAAGAGTTTCTCTGGTCTGTTTTTAGCCACGCTTCCTCAGCAAGTGATCACCGAAGGAATAAGTGAACACGGTGAATGAATGGACAAGCGCGTTGGGCCCACCT
chr10	99532766	99532886	cg05949800_IDT_2118	1	+	good	TACTAGTCCTTGTCTATTTCTGGTAGAGCCGCAACATCCCACTCGCAGAGAGCAGGGGGCGTGGCCCACATGAGCCAGAACCTATAGGGAGGGAGGTTGGGGCGCCAGCCCCGCCCCCCC
chr10	99610775	99610895	cg17652998_IDT_2119	1	+	good	CATTCCAGGAGACAGAGAATGTGACCAGGATGCAGCAGTGTCATCTGAACCCCTGGCTTCGTTCAGTGCTACTTCACTTGCCAGCCCTCCACTCTTCTTGCCTTTTAGTGATTAGGTATT
chr10	100229256	100229376	EPIC_v2_IDT_132_1	1	+	good	CACAGGCATAGTATCTTTCTCTCTAATACACACACACAAGCCCACTGGCCCCCAAATACTGCCCAAGGTCCCACCAACCATCTATCCCACACTGTCAGCCCTGTGTTCCACAGACGCTCA
chr10	100229376	100229496	EPIC_v2_IDT_132_2	1	+	good	AACCCACCGCCGCTCCAACCCACCGCCGCTCCCTCTCACGCCCCGCCTCACCCGATGCTGGTACAGACAGACGTTCCCGAAGCCGCCGGTGCCCAGCCGCTCCCGCATCTCCCAGGGCCC
chr10	100229496	100229616	EPIC_v2_IDT_132_3	1	+	good	GCCCGCGCCCGGCCGCAGCCCCGGGGGCCGCTCCATGGGGCGGGAGGGCAAGCGGCCTCAGGTTCCACAGTTGTTCCAAGGCCGGTTCCGGGCCGCCGATGCTCGCGCGTCTTTGTTCTC
chr10	100229616	100229736	EPIC_v2_IDT_132_4	1	+	good	GCGAGAATGAATGCGTCACTTCCGGTAACCGCTGCGAGAAGGCCCTTCCCTAAGTTCTCCCAGGGCGCTGCCAGAGCCCTGCCGGCTAAGGGATGGGGAAACAAACAGGTACTCGGTCCG
chr10	100229736	100229856	EPIC_v2_IDT_132_5	1	+	good	CTCTTTAAGTCCCCTACGTATTTTCCGGGAGGGCTGAACGGAACCACAATGTTTTTCTAGTCTTGGAAAACATAAGATCTCTCCAAACCCCACATTCCCGTCAAATCCACTTTTCAAAGC
chr10	100520338	100520458	cg16300509_IDT_2122	1	+	good	GAGGAACATAGGAGGGGTGTTATCCTCTGGAGCTGCAAGAACACAGGTGATATTCCAGCCGATAATGTATTTTTTATGTTGAAGAAATTGTGCCACTTCCAAATAAAAATGTTCTGTAGA
chr10	101284377	101284497	cg09165441_IDT_2123	1	+	good	GGTGCGAACCGGGGCCGGACCCCGGGGAGGAGCCGGGAGGCGAGCGGCGAGGGGCACTGCGCGGCTGGGTCTGCCCCGGGGTTTCGCACTGCGCCGCGGGTCGAAGTACCGCGAGTTGGC
chr10	102225913	102226033	cg00431050_IDT_0195	1	+	good	TTAGTATTTGCTCATCACAGGCCTGGGTTTCCCAGGATCTCAGGGAGCCTGGAAACTGACGCCTCCATTTCTGGGTGGGAGCACCAAAGCCTAAGGACACCTTTCCTCTCTCTTCACTGC
chr10	102393829	102393949	EPIC_v2_IDT_133_2	1	+	good	AAATTTGAGCTGTTTAAACTCTGGATGCCTTTTTCAGTTCTAATATTCCAGATCTCCTTGGTGGATAAACACTTCATTTCCCTTCTCCTGAGCAGAGCTCCTGAGCCCTGGCCCGCTGGG
chr10	102393949	102394069	EPIC_v2_IDT_133_3	1	+	good	AACCTGTCACTTCTAAAAAAGTTCGAGGTCCGGACTGTCTCTCCCGGAGCCTTGAGGCTGATGAGACGGAGCGAGAGAGGGGCCGGGGCCGAATGGAGTCTACTCGCGGGCCCAGGGAGG
chr10	102394069	102394189	EPIC_v2_IDT_133_4	1	+	good	CCGCCAGAGGGCGCCCGGGACCGACCGCAAGAATAACTTCCTTCCTCTTCCGCTAACTTCCCGGCAGCGCGCCGCTCAGGGTGGGGGCCCCGAGGGCTGGGGCCGTCGGCTTCCCCCTGG
chr10	102394189	102394309	EPIC_v2_IDT_133_5	1	+	good	GGATCCCCCGCTTCAGAGAAAGCCAAGCGTTAGGCGCAGCCAAAGCCGAGAGGCAGCGGAAGCTCCCGGCCCGGGGTGGCGCTGGGTCAGCGGGTACCTTCTCGGCGGTCCCCTGGCCGG
chr10	102394309	102394429	EPIC_v2_IDT_133_6	1	+	good	CCGAACTCGCGCCTGGTGTCCTGTCACCCCGCTCCCCGCCCTGAGTGAGCCTGTCCCCTCTCAGGGGCGCGCCCGAGTCGCTCCGGGTTGGCTGCGCCAGTCCAGAGTTAAACTTTCAGC
chr10	102394429	102394549	EPIC_v2_IDT_133_7	1	+	good	CAATGAAAAAGGGCGCGAGGCGTGACGCACGGAAACGTCATGGGAATTCCCCCCTCCGGGGGGCCGAGAAGGGGCTTTCCCGGCCCTGAGCCCTGCTGGCAGGCGAGGTGTCGCGACCGG
chr10	102394549	102394669	EPIC_v2_IDT_133_8	1	+	good	TCCCAGGTGGGTCGGGCGCGGAGAGAAGCCGCAACCAGAGCCGCCGCCACGGTGAGTGGCTGGATTCAGACCCCTGGGTGGCCGGGACAAGAGAAAAGAGGGAGGAGGGCCTTTAGCGGA
chr10	102394785	102394905	EPIC_v2_IDT_134_1	1	+	good	TGTACCTGTGCTGGCGCACACACGGCAGCGTCCGTGCAGTCGCACTCGCACACACATGCACACGGAGACGTGCCCACCGGTGCACTGGTGCCTGCACCCACACCCTTCACGCACAAACTC
chr10	102394905	102395025	EPIC_v2_IDT_134_2	1	+	good	AAGATACGCTCACCCGTGTCCGTACATCAAGACAGGCGCTGACACACACCCACACTGAGAAGCTCGGGATTCACCTATCTACACACATGCTCGCTTGCACACTCATGTTGACGCCATGGA
chr10	102395025	102395145	EPIC_v2_IDT_134_3	1	+	good	CACACAACATGCAACCAAGCACTACAGCCGAAACACACTTGTGGAGCTGTGATGGAGACACACTCTTGTATTAGGTGGGGGGGGGGGGGGGGGAGCGTGCAGAGATCTCCCTGTCGCCTG
chr10	102395145	102395265	EPIC_v2_IDT_134_4	1	+	good	CGCGCCCAGAACCGGTGCGGTGTGGGACCAGCTGCTGTTGTGAGGTTTGGGAGAGAGAGAAAAGAGCCCACTCCGAGGAGGAGACACTTTTCCCGCAGCCCCAGAATCGCGTTCTCGGGG
chr10	102395377	102395497	EPIC_v2_IDT_135_1	1	+	good	GGCCTCCCTCCTGGCAGAAAATCCCAAGGTTGCTCCAGACCGGGGGAGGGGAGCGGGAGGCGGACTTGGCCCCAGACTGCCAGCCTCCTCCCGGCCGTGAAAGACCCTCCTGTTCCCTGC
chr10	102395497	102395617	EPIC_v2_IDT_135_2	1	+	good	CCTGGAGGGAGGAGGGGGCTTAACCCCCACCGGGGCTTCCCGGATTCTCCTAGACCTCTGCCCGCTGAAAAGCAGCGGGAGCCCGTAGACTGTCGAGGGCCTCCCGCCCCTCCCGTCGCG
chr10	102435026	102435146	cg09701700_IDT_2125	1	+	good	CCCAACTCAAACTCTGGGGAGTCCCAGCTCTGTGCAGCAGGAGTCAAGTTCTGGGGGGTCGAGGACAGAAGGTGGGCTGAGGAGAGGGAACCCCACAGACACAAGGACACACACATACTG
chr10	102642710	102642830	EPIC_v2_IDT_136_1	1	+	good	CGCGCGGGTGACGGGGACGCACCCCCACCCCGGGGCGCCCCTTCGCGGGGGGAGAGCCGGGCCCGAGCAAGTCGAGGCAGGAAAGGGCCGCCACGGACTGCCCGGCCCGCCGATCGTTTT
chr10	102642830	102642950	EPIC_v2_IDT_136_2	1	+	good	TATTATCGAGATTATTATTAAAAGGGGGCGGGGACCCCAGGACGCGGGGGAGGGGCTGGATACGCAGGTATTTTTATTAAACAGATTATTCCTGAAATAATAATACGCGCAAGATGGCTG
chr10	102642950	102643070	EPIC_v2_IDT_136_3	1	+	good	AAGGTGGCTGTGATGAGAGTGTTGGGGTTGGGATTTTTTTCTTCCTGTTTTTTCTTTTTTGATCTGAGGATAAAGCTCTGAGGCGACAGCGGCTGCGGAGACCCTGCCCGAAGCGCCCTC
chr10	102643070	102643190	EPIC_v2_IDT_136_4	1	+	good	CCCTCCCTTGAGAAGCCGCGGGCAGACAGACGGACCTCGGACCGAGCAACGGGTGCGGGCCCGCCCCGGACGCGTCGCCTGGGCAGCAGCCGGGGACCGCGGGCTCTCGCCTTTCTGCCG
chr10	102643190	102643310	EPIC_v2_IDT_136_5	1	+	good	ACTTCTTCCAATTCTCATCTTCTTTTATTTTTTGGACAGGACCGGGGTGGGTGGAGCAGAGGTGGAGAGAAATCGGGACTTGGCATTTTCTCCCTCTCTCTCTCCTAATTTGTTGGAGGC
chr10	102643553	102643673	EPIC_v2_IDT_137_1	1	+	good	GGAGGGGGCCGGGGGGGCGAAGGGGGAGGGCCGGGGGAGGGGAGGGGAGGGCCGGGAGCCGAGCCTCCTGTTCATTAGCAGTTGAGAAAAATTCCTTTCTAGTTTGATCAATCCTTGTTT
chr10	102643673	102643793	EPIC_v2_IDT_137_2	1	+	good	TCCTCGGCAGAGCCCGGGCGCCCGCCCAGCGCGGAGACGGGCGCGCGGGGTCTCTCCGCGGCGGGGGCGCCGGGCCTCGGGGGAGCGCAGAAGTAGCCGCCCGGGGGTCAGGCCGGAGCG
chr10	102643793	102643913	EPIC_v2_IDT_137_3	1	+	good	CCGCCGGGGCTTCTCCCTCCCTCCCTCGCCGGTTGCCTTTTTTTCCACTTCTCTCCCTCCCCCTTCCGTTTCTATTTGTGAAGGGAGGAGGAAGGCAGAGGCGGGCTGGTGTCTCTGGCC
chr10	102643913	102644033	EPIC_v2_IDT_137_4	1	+	good	GGGGACTGGAATTTCATCTGAATGACTGCCCCTGCGCGCACGCAGCGCCCCGGAGTCGGCCCGCCCGCGCCCCGCAGCCCGCGCCCGGCCAGCCAGCCGGGGGACGCCTGCACCGTGGCC
chr10	102644033	102644153	EPIC_v2_IDT_137_5	1	+	good	CGGGGACCGCCGGCCTGCCCCTCCCGCCCCGTCCGGATCTAGCAGCCCTCGGCGCGGCCGCCCTCGCCTCCTGGCCCCGCAGACCCCGGGCTCCGGCCCCTGCGAGGGAGGTGCGGCGCC
chr10	102644196	102644316	EPIC_v2_IDT_138_1	1	+	good	AGTGTGCTGCTCCCAAGCTCCGTCTGCCGCGGGGCGCGCCCCAATGTCAGCCGCGGGGACGAGCGCAGGCCGCGGGCCGCCACTGCCCTAGCCGCGCCGACGGGGAGGCGGCCTCTTATA
chr10	102644316	102644436	EPIC_v2_IDT_138_2	1	+	good	TGGAATTTGGACCCCGGCGCTCCCCTCCAAGGCTGGAGTCCCGGCCGCGGCCCTGGCGCAGTCCGCCGCCTCCCGCTAGGCGCTCGGGAGGAGGAGGAGACGCAGCCCGCTGCGCGCGCG
chr10	102644694	102644814	EPIC_v2_IDT_139_1	1	+	good	GCAGCTGCCGTGCAAACACAACTTCTGCCGGGGCTGCATCGGCGAGGCGTGGGCCAAGGACAGCGGCCTCGTACGCTGCCCAGAGTGCAACCAGGCCTACAACCAGAAGCCGGGCCTGGA
chr10	102644814	102644934	EPIC_v2_IDT_139_2	1	+	good	GAAGAACCTGAAGCTCACCAACATCGTGGAGAAGTTCAATGCCCTGCACGTGGAGAAGCCGCCGGCGGCGCTGCACTGCGTGTTCTGCCGCCGCGGCCCCCCGCTGCCCGCGCAGAAGGT
chr10	102644934	102645054	EPIC_v2_IDT_139_3	1	+	good	CTGCCTGCGCTGCGAGGCGCCCTGCTGCCAGTCCCACGTGCAGACGCACCTGCAGCAGCCCTCCACCGCCCGCGGGCACCTCCTGGTGGAGGCGGACGACGTGCGGGCCTGGAGCTGCCC
chr10	102645054	102645174	EPIC_v2_IDT_139_4	1	+	good	GCAGCACAACGCCTACCGCCTCTACCACTGCGAGGCCGAGCAGGTGGCCGTGTGCCAGTACTGCTGCTACTACAGCGGCGCGCATCAGGGACACTCGGTGTGCGACGTGGAGATCCGAAG
chr10	102776103	102776223	cg25104397_IDT_2128	1	+	good	ACTGATGTCATTTCCCCCTTGGCAGACAGCTTCGGCTTTGCTGCGTCTGAGATATGTCACGAGAAGGTGGGGGTGGGCCAGAGCCAGGCAGGGGGAGTAGCGAGGAGAGCAGGAGACAGT
chr10	103367764	103367884	cg11667101_IDT_2130	1	+	good	CAATTATTCTCAGGCAAATGTAATAGGTGGTCACCAATGCCCACTTCCTGCCTTTCTTTCGCTCGGTTTTGAAAGTTGCTCTCTTTCCTATTCCGTTTCTCCTTCCTTTTCGCTCCTCCT
[truncated: 6,184 more rows]

## Sheet: CQ_ewasatlas
Pool name	Sequence
04208610_MP_Epic_v2	TAACACAGCCAATGTTATAACAAAAGACTGTAACAAGGGCTATGGAGCTATGAGCCAGGAACCGCAGGTGAAAACCAGTGTGTATCACAACATCACACTTCCCTCTCCGGACACACTGTG
04208610_MP_Epic_v2	CACTATGAAATGAAGTGAGGTTAGTTGAATAATGTTCCCCCCAAATTCATGTCTACTGAGGACCTCAGAATGTGACTATATTTGGAAGTAGGGTCTACGCAGATGTAGTCTAAATGAGGT
04208610_MP_Epic_v2	TGTGTCCATGTAGGTTCACTGGTAAATGTCCCACTCTGGTGCAGGCTGTTGCTGGTGGGCGAGGCTGTGCATGTGTGGGGGCAGGAGGCATGTGGGGACTTTGTACTCTCTGTTCAATTG
04208610_MP_Epic_v2	GGTTTTGTCTGTGGCTCGTCCTGCTACAATTTCTAACGTTACCAGTAATTTTAAAGCTAGCTTATTAAAGATTCTACTTAAGTCACATGAACGTGAAAAGCATTTAGGCTTATTATTTAA
04208610_MP_Epic_v2	GACCCTTGCTGGGCCCCACCTAAACACGGAGACAACTGCAGGTTTCTGGCCGTGGCCAGTGAAACTAAGGGGTTTCCACGTGGAGAAGCAGCCTGACTGCCACCGCCCGGTTCGCTTAAG
04208610_MP_Epic_v2	AGCCAACACCATGGCACGGGCTTTTGAGAAAAGAAAGGCTTTATTGTGAGTTGACTGTCAAGGAGACATGAGGAAACCCTCAGCTCTGTCTCCTTGAGCTTGGGGCTGGGTTGGGTTTTA
04208610_MP_Epic_v2	AGTTTCCATCAGATACTCAGCGGGTTCTGTGACCCAAATAACAATTGTTCTAGGCCGGGCGTGGTGTCTCACGCCTGTCATCCTAGCACTTTGGGAGGCCTTGGCAATACAGTGAAAATC
04208610_MP_Epic_v2	AGGCCCTGAGTGACAGAAGATGTGATCAGACACTGGGCTGAGTGAAGACTGATAGCCTGCGCTGCAGCCTTTTCAGCCGGGGCTTCCTCTTTTAGCTGAGCCAGGCCCATCCCATAGGGT
04208610_MP_Epic_v2	AAGTGATGGTATTACGTAGGGCCTTTTGGGAGATGATTAGTTCATTAGGTCTCCACCCTTATAAAAGATTAGCGCTCTTATGAAAGAGGCCCAGGGGAGCTTATTTGCCTTTCCACCATG
04208610_MP_Epic_v2	CCTGCTGCTGCTAAGTGGCCACGTACTGCTGCAGGTGACCCAGGTACTGGCCTCGAGGCCGCTGCAGACTCTGAGCCTGTTGGCTCTCCAGCTCCACCTGCAGGAAGTCCCTGGGCATGA
04208610_MP_Epic_v2	TGTTAATTAGGATTAGGCTCAGCTGTAATATAGAAACAGCCACTTAATAGCTAAAATGAAATAGACGTTTTTTTCTTCTTTTTCTCTTTTTTTGAGACAGAGTCTTGCTCTGTCCCCAGG
04208610_MP_Epic_v2	GTGACAGAGCAAGAACGTCTCAAAGAAAAAACAACAACAACAACAACAACAACAACAACAAAAACACAAGGCCTGTGGTTGGGGGAAGGTTGTAACTCTAAAAAAGACCCATGTGGCTAC
04208610_MP_Epic_v2	AACGTGTCTGTAAAAGATGTCTTTAAACAGAAAGGCAAAGTCAGTGAGGTATTGATTGTTTGATGAAGATGTTGTAACCAGCGGCCTGCAGGAATCTAACCCTGTATTTCCCCCAGTGGC
04208610_MP_Epic_v2	AAAATACTCAAACTTATAGAACCAGAAAGTAGAATGGCAGTTTCAACGGACTAGGAGCTGGGAGAAATGGGGAGTTTTTAATCAACAGGTATAAAGTCTCAATATGCAAGATAAATAAGT
04208610_MP_Epic_v2	GAGAGAGACTCCATCTCAAAAAAACAAAGAAACAAACAAAAAGTCATAAAGATGCTCAATGAGATAAGGAGAATAATGTATGAACAAAGTGAGAATTCCAGCAAAGAAACAGAAAACAGA
04208610_MP_Epic_v2	TGAGGAGCTTGCTGGGAACAGGAGCCAAGGTCGCTTTTGTTTTTTCCTTAGCAAAGAACGTTGCTGCACGATGCCCTTAACGTGGAGACGTGTGAAATTTTGAACATCAGGGTGATAATT
04208610_MP_Epic_v2	AGTGCTATTTCTTTTGCAGCACCAAAACTTTATAACACTTTTCTTCCTTTCCTTGCTGTTCCAAAGCTTTTTAAGAAAGTTTCACTCCTGCTCTGAAACCTTGTCTCGGTCTCTCCTTCT
04208610_MP_Epic_v2	CAGAAACAGCTCAGCTGAGCAGTTTTGGCTCAGGGACTCTCATGAGGTTGTAGTCAAGACGTCAGTCATGGCTGTAGTCATCTGAAGGCTTGCCTGGGTCTGAAGGGTGGTTCTCGGATG
04208610_MP_Epic_v2	CGCGACTTTTTGCCCCGGTCGCCGCCGCTTTTTGTCACCGCGACTTTTTGCCCCCGCCACCGAGGATTTTTGTCCCCGCCGCCACGGCTCTGAGGGCAGGAGCGGCAGACTCGGCTGCCA
04208610_MP_Epic_v2	GCCTGGATGACAGAGTGTCACCCTGTCACAAAAAAAAAAAAAAAAAAGAAGCAAAATACAAGAAGTCCAGGACTGGTAAAGGCAAGGCATGTTGAGCGGTTAGAAAAGGGGTGATGACAT
04208610_MP_Epic_v2	CGAAACTCCGTCTCAAAAAATAAATAAATAAAAATAAAAAAATAAAAATACAGATACACCACTGTGAAAGAGGTGTTCCAACATTAATTACTGACGAGGTAGACAGTGGAAAACTTGGAG
04208610_MP_Epic_v2	TGTCAGGTACAATTCTAAGTCTTCTATATATTACATATTTAATCCTTGCAGCAACCCTGCGAAGTAGTTATTACTATTATTCCCATTTTAAGATGAGGAAACTAAAGCACAGAAAAGTTA
04208610_MP_Epic_v2	TAACCCTCACTGTGGTGCCCAGGCAGCTGGATTATCCCATTACCTTCACTATGGTGCCCAGGCAGCTGGATTATCCCATTACCTTCACTATGGTGCCCAGGCAGCTGGCGTTCAGGCCTG
04208610_MP_Epic_v2	GGACCTGGGTCTTTTTTATGTTTTTTTTCTCTTTTTTTGTCTCTTTCTATTTCAGTCTTTCAGCGGCTGTTTCCTAGTAGCTCCTTGGAAATTGAGGCTGGGGTCACCAGTACTGCCTGA
04208610_MP_Epic_v2	AGGAACTTTCTCAGCCGGATAAAGGGCATCTATAAAAAAGCTACAGCTAACATCATACTCGTATTAGTCCATTTATGCATTGCTTTAAAGAAATACATGAAACTGGATAATTTATAAAGA
04208610_MP_Epic_v2	CGGAAGGAGGAGGAGGGCAGTCTCTGGGTAATCAGAGGGAGGAGGAGGGGAGTCTCTGGGTAATCGGAGGGAGGAGGAGGGGAGTCTCTGGGTAATCGGAAGGAGGAGGAGGGGAGTCTC
04208610_MP_Epic_v2	TGGCGGGTAATTGTGAAGAGTATATTTATTTTTAATTTTTATTTATTTATTTTTGAGACGGAGTGTCTCTCGGCCACACCCATCCTAGCTCATTGCTGTCTCGAACTCTCGAGCTCAGAC
04208610_MP_Epic_v2	GTTTTCTCCTTCCTGGGTACAGTGCTATTCTGCCTAGAGGTGAGTTTTTGCCTGTCTCACAGAGTAGGCTGCAGCCTGCCACTTCTTTCAAAAGTTCTGTGGATTCTTTCAGCTTTCCTG
04208610_MP_Epic_v2	TTTCAAGGTTCTTTCACATGAATCAGTGCCTCAGTCCTTTTCATGGCTGCATAATATTCCGTTGTGTGGACATTCCACACTTTGTGTGTCCATCCATCACTGATGGACATGTGCTCCGTT
04208610_MP_Epic_v2	AATTTTAGTATTTGCGCTGCTGAGGCAAGCACATCAGGCTAATTGTTTACTGTTTGTAGAGATGAGGTCTCACTATGTTGCCCAGGCTGGGCTACTGTTCCACACCATACCTTTATTTTT
04208610_MP_Epic_v2	CCTGTCCCAGTGAAAATGCCCACTAAATCACCTCGATCAAAATGCGTAAGTGTCAAGTACGCATAAATGCAGCTCAAAACACTTTGCTCAACCTCACCCCCACAGGAAACAGCAGTGATA
04208610_MP_Epic_v2	AAAGTACCAGGTATCATAGAGCTGAATAATACAATAACTGAAAAATTTCAATACAAGGGCTCAACAGCAGACTAGATAAGGAGAAGAAAGGTTCAGCAAACTCAAAGACAAGTATCGGAA
04208610_MP_Epic_v2	TTTCTCTTAGCAGCAGCAGGAAAATCAGCCCAACTTGGCCTCCACCCGTGACTTCCTTCCGCGATGGAAGGCCCAACCCCAGTCTCAGCCCTTCTTCACTCTAGCATGATAGTTGTCGCA
04208610_MP_Epic_v2	TATTGGGAACGATAAAAAAATTTTTTTTTCAACCCATGTGGACCAGGTTGGCCTCGAACTCGTGCCCTCGAACCCTCGCCTACCCTGAGGGTCCGAGGGCCCGCGCAACCGGCCGGAGCC
04208610_MP_Epic_v2	CAGGAAAATGGGACTAGCACAACCAAAGATGTTACAGACTGCACACAATTTTGACACGGATAGCAACGTGACCAAGGAGTGGTTTTCTTCAGGAAACAATTCTACTAAAAAAACCCATGA
04208610_MP_Epic_v2	GGCCACCAGCCGCATCCATGTTGCTGCAAAGCACATAATTTTGTTCTTTTGTATGGCTACGCGGTGTGTGTCTTCATGTGTGCTCAGGCAGGCAGGTTTGTGTCTGTGTGTGCTAGTGTG
04208610_MP_Epic_v2	TTAGAAAAAGAGAAAAAAAAGAAAAGGGAGCACACAGGCACGGTGGCTCAAGCCTGTAATATCAGCACTTTGGCGGATCACTTGAGGTCAAGGAGTTCGAGAAAAGAGAGCACCTAGAAG
04208610_MP_Epic_v2	ACCTACTAAATCAGCAACTCTGCGGGGAGGACCCAGGAATCTGTGTTTTAACAAGCATTCGGGGTGATTCTGATGCATGTGAGTATTGAGTACACGGGGTGACTGCAAAGGACTCCCCCC
04208610_MP_Epic_v2	GAATAGCAAGCAGAGAGCTGGTGATGCAAGCGCAGAGCACGGGCATGTCGCAGCAGCTGTGGGAGGGCCGGGGAGGGGAGCGCGCAGGTGCGGGTGTAGCAAAGGTTCCTGGAAAAGAGG
04208610_MP_Epic_v2	CCAAATGACTGACACGCCAGTGGGAAAATTTTCCGTTTCGACTCATTGGAAGTGGACCCCGTGAAACAGGCAAGTCGGTCTGTCTGTTTCCGGCGTTATGTGGGTTCCAGCAAGAGCACA
04208610_MP_Epic_v2	AGTCACCTAGGTGTCCATCAACGAGGGAATGGATAAGCAAAACATGGAATATTCATGCAGGAGAATACTAGGAAGCCTTAAAAAAAAGTATTTCTGATACATGCTGCACCACGGATGCAC
04208610_MP_Epic_v2	GAAAGTCTGAGAAACCGTGACAGCCAAGAAGAGCCTAAGGAGTCGTGACAACGAATGTTACGTGGGATCCCGGGTGCGACCCTGGAGTAGGGAAAGATAGAACTAAGTGTAAACAGTAAA
04208610_MP_Epic_v2	CTTACTCGTTACTAAACTGGCATTTCCTCCACAGGGCAGGTTTGAAACGGTGACTTACTCGTTAATAAACTGGCATTTCCTCCACAGGGCAGGTTTGAAATGGTGGCTTACTCGTTATTT
04208610_MP_Epic_v2	CCAGGAGGGCTTTTTTATTAGGCAAAGCATGGGAATTTACATCAGGGATAGGGCATGCCGGCTGTGCTGGGCAAAGCACGTGAAGGTATGCAGGTTGGCATTATCTGGTTGCCATGGTTA
04208610_MP_Epic_v2	CCTTCTCTCACAGCTTACATCCAGTCTGTCAGGAAATCCTATTGACTGACTTCATCTCCCGCCTGGATGTTGCCAAATCTCAGCCCCCCTGCTTCTACCCAAATCTTCCCACAGTCTTTC
04208610_MP_Epic_v2	ATTTGGTTGTTAACTAGGGGAATGCTACTGGCATCTTAGTGGGTACAGGTCACAGATGCCGCTAAGCATTCTACAATGTATGGGACAGTTCCCACAGCAAAGAATGATCCATTCCAAAAC
04208610_MP_Epic_v2	GGCTGAGACCATCTTCTGGGAGGGTCTTAAGAGCCACCATCAGAAAGGCAGGGACATTAGAGTCTTGCCTTGGGCAGGTGAAGGAAGGGCAGGAGGAGGTCAGAGGCCTCCCCTAAGGCC
04208610_MP_Epic_v2	GGAGGGAGGAGGGGAGTCTCTGGGTAATCGGAGAAAGAGGGGAGTCTCTGGGTAATCGGAGGGAGGAGGAGGGGAGTCTCTGGGTAATCGGAAGGAGGAGGAGGGGAGTCTCTGGGTAAT
04208610_MP_Epic_v2	GGGCTTTGTGGAGATATAATTCACATGCCATAAAATTCTCCCCTTGAAGGTGTACAATTCGGTGGTCGGTGGTAAGTATATTAAGGTGGCAATGCACCCATCACCAGTGTCTCATTGCCA
04208610_MP_Epic_v2	GTTTCTTATAGATGTTCTTTATCAGATTAAGAAAGATCATTTCTACTCTCGGTTTTCTGATCGTTATTAATTCAGAAAGGGTGTTGAATTTTGCCAGATGCTTTTATTTGCATTTATTGA
04208610_MP_Epic_v2	CATAATCAGTTACAGGTTTCTTTGTTTCTTCTTCACTCCCACTGCTTCACTTGACTGGCCTTTAAAAAACAATTTTTTTGGCCTGGCGTGGTGGTTCACACCTGTAATCCCAGAACTTTG
04208610_MP_Epic_v2	CTGAGGAAAAATAACTAGACATAGGCAAAGGAGATCTTAAAAAGCCAAGAGGCAAAATGCCATCGTATGTATTTTGTGTGCAAACTTGTCCGGAGGAGCGTAAGAAGAAACACCCAGATG
04208610_MP_Epic_v2	AGACTCCGCCTTAAAAAAAAAAAAAAAAAAGAGTGATTCACGCAGAGGAGCCAGAGCCCGCTGTGCGCTGTGCGGGAGACCGGAGTTGTATTATTACTCAAATCAGTCTCCCTGAGCATT
04208610_MP_Epic_v2	TCCCTTTATCCCTAAATACTTCAGAGAAGCCAAACCAAGGACATTCTTTTTCATAACCACGTTTCAATGATCCAATTCAGGAAATTTAACATTGATACAATATTACTGTTATATAATCCA
04208610_MP_Epic_v2	CCAGCCCCTTCGGGAGGCAGTACGACAGCGTATTATTTCAGGGGCCCTATCAGTGATGCCGACGGAAACAGCCAGCCCCTTCGGGAGGCAGGTACGACAGCGTATCATTTCAGGGGCCCT
04208610_MP_Epic_v2	AGCGGGCCTGGCCACGGGCAAGGGACAGCGAGCACCTGGGCCGGGACAGGTGAGCGCGGCGCAGGCCCGGGCCTTGCGTGTCCGCGGTGCGCGCCAGGCCAGCAGAGGGCGCCAGAGAGC
04208610_MP_Epic_v2	GTGGAGGCTGTTGACAGGGGCGTGCCAACAAAAGAGCACACCAATGGGCACCAGCATGCCGGCAGGCCATCGATCAGTGGAACAACGCAGAGTTTGGCCGGGGTGGTGGGAGGAGAGCCC
04208610_MP_Epic_v2	AGTGCAAAGGCATGATCTCGGCTCACTGCAACCCCCACCTCCCGGGTTCAAGTGTTAAATCAAGATTTTAAAAGGCCTTGGGATAACTAGGGAGCATCATCCTTAAGCAAAAGGACCTTG
04208610_MP_Epic_v2	ATAGACATCAAGGGCCCCAAGCTGGACCTGAAAGGCCCGAAGATGGATGTGACGGCCCCCGACGTGGAGGTGTCTCAGCCCAGCATGGAGGTGGACGTCGAGGCCCCAGGAGCCAAGTTG
04208610_MP_Epic_v2	GGCGACGGCAGCAGGACGTAGGTGCTGGACGCGGGATGCAGTGGCGCGCGGGCTTTGGTCGGTCTGGGGGTCGTTCTCGCCTCTTCTTCACACTGCTCCGGAGGCGTGTTTTAAGACTGA
04208610_MP_Epic_v2	GCCAGGGTTGCAGTCATGCAGTCATCTAAAGGCTTCAGTGGGGCTGGAGGATCCAGTTCCGTGGTGGCTCACTCACATGCCTGATGAGTTGGTGTTGACTGTTAGCAGGAGGCCTCAGAT
04208610_MP_Epic_v2	GAGCGGGCCTGGCCACGGGCAAGGGACAGCGACCCCCGGGCCAGGACAGGTGAGAGCGGCGCAGGCCCGGGCCCGGCGTGGCGGAGGTGCGCGTGAGCGGCCAGCAGAGGGCGCCAGAGA
04208610_MP_Epic_v2	ACCAGCGGCTCATGGCCAGCTCCCTCCCCTACACTCCAGCGGCTCACCGCCGGCTCCCTCACCTGCACTCCAGCGTCTCACAGCCGTCTCCCTCCCCTGCACCAGCGGCTCACGGCCAGC
04208610_MP_Epic_v2	TGGGTAATTGGAAGGAGGAGGAGGGCAGTCTCTGGGTAATCAGAGGGAGGAGGAGGGGAGTCTCTGGGTAATCGGAAGGAGGAGGAGAGGAGTCTCTGGGTAATCGGAAGGAGGAGGAGG
04208610_MP_Epic_v2	ATAATCCCTTACTGCTCAGGACACATGAGCCAAGAGGCCAGAGGTCACAAGATGGGTGTCGTTTCTATAACTCTGTACTGCTCAGGAATCATGTGGCCAGCAGTCACAAGATTTGTGACT
04208610_MP_Epic_v2	AACGGGGAGGGATTACCTTGTGACATATTTTATGAGGCTAGCCTCAGCTTTCTACCTAAGCCAGAAAAACATATCACAAGAAAAGAAAACTACGGGCTAGTATCTCTAGTAAAACTTGAT
04208610_MP_Epic_v2	CGAGTAGAAGGGAGCAGCACCGACGCATGCTGGAGGCTGGAGCCTGAGCCCCTGGGGCTCGCCTTGCTGTGTTTGGTGGTGACGTGGGACACTGCAGCTCGGCCAGAGTGGTAGAAATGT
04208610_MP_Epic_v2	CACGGTAGTCGATCCGCTGTCCTCCGGAAGACGGTCACCCTTCGGGAACCTGAAAATTTCGTCTTTGCAGGTGGCGGCTTCCCTACAGGCCAGCCGTCCTTCCGGGGGAGCCCGGAGTGA
04208610_MP_Epic_v2	GGCCTGACGAGTGTGTTCTCTCTTCTAGTCGACATTACTCTGAAGGGACGCACAGTTATCGTGAAGGGCCCCAGAGGAACCCTGCGGAGGGACTTCAATCACATCAATGTAGAACTCAGC
04208610_MP_Epic_v2	CAGAGTGATAGGAAGCACCACTCAGCTACAGTGGCTCGTTGGTCTAGGGGTATGATTCTCGCTTTGGGTGCGAGAGGTCCCGGGTTCAAATCCCGGACGAGCCCTCGTGGCTACTGTTTT
04208610_MP_Epic_v2	GCATGTTAGTGTCTCACGTGAAGGATGAACATGCGTGGTGTTGGCATGTTAGTGTCTCACGTGAAGGATGAACATGTGTGGTGTTGGCATGTTAGTGTCTCATGTGAAGGATGAACGTGT
04208610_MP_Epic_v2	AGGGTACATTATCTCCACATGCTGATAAGTTGTTACATAAGTCCCACCAATTCACAATTTAATATCATATACTCTACCCACTCAAATTTTCAGTCTTTCAAAGCACATTAACAAAGTTAT
04208610_MP_Epic_v2	ACGGCCTCTCGTCGGGCAGGAATGCTGGTCGGTTGCTTGTTGAAAGCACACAAGGGAGGGGCGGAGTCCAGCGGTGGGTGGATATCAGGGAGGAGTCTGTTGAAAAGGCTGGTTTCTGTT
04208610_MP_Epic_v2	GTTGTCATGATAGTACAAAAGTTACTATATACCTTTCGCCCAGTTTACACCAATGTTAACGTCTTACATAACCATGGGCCATTTGTCAAAACTAAGAAATCAGGATAGTTACACTACCAT
04208610_MP_Epic_v2	AAAAGACATGAACAGACGTTTCGCCAAAGAGAATATTCATATATGAAATATATGGCAAATAAACACATGACAATATATTAACATAATTAGCTATTAGGGAAATTCAAATTAAAACATGAT
04208610_MP_Epic_v2	CAAGCTAAAAACAAAGAAACTTTCCAACAAAGAGAAGTCCAAGACCGGATGGCTTCATGGCTAAATTCTAGCAAACTTTGAAAGACAAATGTCAATACTTCTTAAACTCTTCAAAAAACA
04208610_MP_Epic_v2	TCCTGGATTTTACGGGTCACTCTATTTGTACTTGGGAGCAGGGCTGTCCCGACATCAGGCGCAGCAGCTGCACTTCTCCGATGCCCCTTTGCAGATGCAGCCCTGGGCACACTTGGCACA
04208610_MP_Epic_v2	CAAATCTTCTGCCTAGCTGGGACTACAAGCGCGCGCCATTATGCCCGGCTAATTTTTGTAGTTCTGGGATTACAGGAGTGAGTCTCCGCGCCCGGCCGTGTCCATCTCTTTATCTCAGTC
04208610_MP_Epic_v2	CAGGAAGACGAGTAGAAGGGAGCGGCATGCTGGAGGCTGGAGCCTGAGCCCCTGGGGCTCGCCTTGCTGTGTTTGGTGGTGACGTGGGACACTGCAGCTCGGCCAGAGTGGTAGAAATGT
04208610_MP_Epic_v2	TCTCACCATGCAGTGCCCATTTCTTAATTCAGTCCCTGCTTTGATCTGAGCACTCAGGTTCCGCCCCTGGTTGCATGCTTGGTTCACCTGGGCATCCTCAGGTTACGTGCGAAACCTTCC
04208610_MP_Epic_v2	TTCGACCCGGAAGTTTACCTGGACAAGCTGCCTAGAGAGTGCCCTCTGGCCCAGCTGATCGACAGTGAGACGGACATGGTGCAGCAGATCCGGGCTCTAGACAGCGACATGCAAACCCTG
04208610_MP_Epic_v2	GACAGAGAGAGAAGGAGAGGAAGGGAGGGAGGGAGGGAGGGAGGGACGGACAGACGGACGGACGGAACTAACTCTATGAGTCACAGAGAGGTTAAGTAATTTGTTCAAGGTTCTGCAGCT
04208610_MP_Epic_v2	CACCATTTGTGCAACAGATCTTTTGAACTTATTTCTCCTAACTGAAGTTTTATATTCTTCGATCAATATCTTCTCAATTACTGTTCCCTACCCCCAACCCCTAGTAACCATTATTTTACT
04208610_MP_Epic_v2	GAAGCTGAGGCCTCCTGCCTCAGCCTCCCAAGTAGTTGGAATTACAGATATGAGCCAAAAACGCAGTTTTGTTTGCTGTTTTATTCACAACAGAGGATGATGATGATTAGCGAATGAGCT
04208610_MP_Epic_v2	CTGAAAGTAGTGTTGTTAGGAGATCTTTGGCCACATCAAAATATAAAAATGCTTTCTACTTTAAAAAGCTTTATAAAAACAGAGGAGTCATCCCTACGATATCAGAATAAAAATCTCAAT
04208610_MP_Epic_v2	GGAGGAGGGGAGTCTCTGGGTAATCGGAGGAGGGGAGTCTGGGTAATCGGAGGAGGGGAGTCTCTGAGATGGAGGGGAGTCTCTGAATAATTGGAGAAGGAGGGGAGTCTCTGGGTAATC
04208610_MP_Epic_v2	GTTCTGCCTAGAAAATCTGAAGAATAAGCCCTAAAACAATCAAACTGTTCTAAAGTAAATTAACTATGTACCAGAACAAAGCTCAAGAATATTTTTAGAAATATAAAATTACCATGCACA
04208610_MP_Epic_v2	TAAGGAAACCTGAATTGTGATTGATGAATTGCTAGAGGCTCATTGTGGACAAGTTTGAGACATAAAAACTCCAGGGAACCCAGTCATGTTGGAGGAGTGCACATACTTTTTTTTTTCGAT
04208610_MP_Epic_v2	GCATAAACACTCTCTGCTTCTTCTTTTTGTTAGGGCGGATTTGAGAGATCTTGCCCTCCCGCCTTCTCGCTTTGGCCAAATCGAATAAACTTTTATCTCCAAGCACCTATATGTCAGTGT
04208610_MP_Epic_v2	CTTTCCCCAACGTGGAAAGGACCACGCAAGGACACCTGAGCTTTCCAACAGATGTTCAGCGCCAGGGGATCCACAGGTGGGTGCACCTGTGTGGAAGTAAAGCTGTTGCTTATTCTGGGA
04208610_MP_Epic_v2	TTGATGAGAAAAAAATGGATTTCTAGCCGGGACCACTGTTTGTATTTGCAGGTTCTCCTCGTGCCTGCAAGAGTTTTCTTTGGGTACCTTGGTTTCCTCTCACATCTTAAAGACATGCAC
04208610_MP_Epic_v2	TGCAAATGGCAGAATTTCCTTCTTTCCTAAGGCTGCATAGTTCTCCACTGTGTGTGCACCGCACTTTCTCTATCCACTCATCCATCGGTGCGCGCTCAGGCTGATTCCACAGCTGTGCTG
04208610_MP_Epic_v2	CTGTGAAATGGAGAAGAGGAGAGCTGGTTCCAGGGAGGCTCAGGTCAAAGGTGATTTTATTTTATTTTTTAATTTTTAATTTTTTTGAGACTAGGTCTAGCTCCTTCCCCAGGCTGGAGT
04208610_MP_Epic_v2	TGATGAGCAAAGGAACTTGATGCTCAGAGAGGACAAGTCATTTGCCCAAGGTCACACAGCTGGCAACTGGCAGAGCCAGGATTCACGCCCTGGCAATTTGACTCCAGAATCCTAACCTTA
04208610_MP_Epic_v2	AGTTGTAGCCGTATTTAGCAATATGCAAAGGAGCAGCTGTAGCCATATTTAGCAATATGCGAAGGAGCGGCTGTAGCCGCATTTAGCAATATGTGAAGGAGCGGCTGTAGCCGCATTTAG
04208610_MP_Epic_v2	AAATAAAAGTAATTTAAAATTTTCAAGACACATTAAATGCATGACTGTGGCTCTATATTGCCATTTAGTATGCGCTGTACTGTAGGAAATAAAATACCCTCTCCCTAGGGAATGTTAAAC
04208610_MP_Epic_v2	GCCACGGAGCCAGGCAGGAGCCGGAGCCGCAGAGACCCACCACAGAGCCAGGCAGGAGTCGGAGCCACGGAGCCAGGCAGGAACTGGAGCCACAGAGACCAGCCACGGAGCCAGGCAGGA
04208610_MP_Epic_v2	TCCTGTAATACAGAGTCTGGCTCCATTTCTGACATCTGACTGCTGTTTTCAGGCCCCACCGCTCCCCACCTTCCCCTTCTGCCCCCATCTGGGCAAGCTGATAAGAAAGCCTGGGGCCCC
04208610_MP_Epic_v2	TTTATGAGTACTCTTTAAGTTTAAGCTAAATTTGGTAACTTGTGGCCAAAAACACATAACGAAATATGTGTATGTGCACATATACACACATACACACTCAAGCAAAAGTATGGTTTTACT
04208610_MP_Epic_v2	GCTGGGGCCACCCCCCAGCACCATCCTTCCAAGGTCCACCGTGATCAACATCCACAGCGAGACCTCCGTGCCCGACCATGTCGTCTGGTCCCTGTTCAACACCCTCTTCTTGAACTGGTG
04208610_MP_Epic_v2	TCCCTGGGGCCATACGCACCTTCACGGAGTAGGCGAATGCTATGAAGCCCAGGCAGCAGGGGTTCATGAAGAGGGTGTTGAACAGGGACCAGACGACATGGTCGGGCACGGAGGTCTCGC
04208610_MP_Epic_v2	ATACTATCATTTGAAAGTGTAATGAATATAAAAATATTCATGAGATATTTTTCATTCTCATATCCATACTGTCTTGGACTCTAATGTGTATTTTACACTTACAGCACAATTAATTTGGGA
04208610_MP_Epic_v2	GTATTGAATGGTCTTTGGGATTTTATATAACCTAAGGTAGCAGATTACATGCTCGTTCTGGTGGAGGAGAGGTGCTACTGAGGGCGTGAGTGGTCTCAGTGCTTAGGTTAAGGCTTCTTT
04208610_MP_Epic_v2	AATGCCCTTGGCCAAAAGCAGGGGTCCAGTCACATGGTTGGTGAGTATGGCCTTAGAATTTAATTTTTTGGTTTACATTAGGAATGCTTCCACATTCTCTCAAACAAATTTTAGTCACAG
04208610_MP_Epic_v2	GTTCTGTCTCATTGTAACTATGAGGAGTAATGCAAAAATCGGATATATTCCAAACACAACGCATTTGAATTCTAGTTTCTAAACTTAGGATGTGATCCCCCATCCAAATTACTGTCTGAC
04208610_MP_Epic_v2	TCCACATCCGCAGCGAGACCTCCGTGCCTGACCATGTGGTCTGGTCCCTGTTCAACACCCTCTTCATGAACACCTGCTGCCTGGGCTTCATAGCATTCGCGTACTCCGTGAAGGTGCGTA
04208610_MP_Epic_v2	TGCGGATGTGGATCACGGTGGACGTCGGGGGAGCAGGGTTGTGGGGCGCCCCCAGCACAGCCACCTCGTGCTCCTCCTTGAGCATCTCATAGTTGGGGGGCTGGCCACTGTTGACAGGAG
04208610_MP_Epic_v2	CCCTTGTTCAGGTATCCAGGGACGGTTCTCACCTCTGTCTTTTCTCCTTGCAGGTGACTCCTGCACCTGCGCCGGCTCCTGCAAATGCAAAGAGTGCAAATGCACCTCCTGCAAGAAAAG
04208610_MP_Epic_v2	TAATTTTCTTAACCTGATAAAGGGCATCTGTGAAAAGCCCACACAGTTCACTAATACATCGTGGTGAAAGATTAAAAGTTTTCTCCCTAATAACAGGAACAAGACTAGGATGCCTGCTCC
04208610_MP_Epic_v2	TTGGCGTGAAGGTAGCGGATGATTCAGCCATAATTTACGTCTCGGGTGATATGGGCGATCGATGAGAAGGCGGTTGAAGCGTCTGGTGAGTAGTGTATGGCTAGGAATAGTCCTGTGGTG
04208610_MP_Epic_v2	ACAGGGCTTAACTCATTTTATCCTTACCACAATCCTATGAAGTAGGAACTTTTATAAAACGCATTTTATAAACAAGGCACAGAGAGGTTAATTAACTTGCCCTCTGGTCACACAGCTAGG
04208610_MP_Epic_v2	TTAAAAAATCATATTCAGTGATACCACCACCAACCTTTCAGAAAGCCTTTAAGTATTGGGAAGGTGTCAAGCTCAAGGTGGTAGATACAACTTTTAAAAAATTCTAATGTTCACTTGAAA
04208610_MP_Epic_v2	GAAGCAGTCGTTGAGCGTGAGATTGTGGCGGATGCTGTTCTGCCACTTGCGCGGGCTGTCGCGGTAGAAGGCAAAGCGTTCGGTGATGAAGCGGTAGATGGCGGCCAGCGTGAGGCGGCG
04208610_MP_Epic_v2	TGGGACTGTACATGATGGAGACAGTCTCTCCCCGTTTCATGCTCTCGAGACACGGCTTTCCGCCTCGCTGACGGTGTAGGCTGCTGCCCACCACTTCTTTCAAAGTCTCTGTGTTTTCTT
04208610_MP_Epic_v2	GTGTTGTGTGTGTACATAAGGAAGGCTGGGTGTTGTGTGTGTGGATGAAGGCTGGGGTGTGTGCGCGCGTGTATGGAAGGCTGGGTGTTGTGTGTGTGCGTATGGAAGGCTGGGGGTGTG
04208610_MP_Epic_v2	CTTTTCTATAACCAAAAATAGGCTGGACTGATTGGACTCCAGTGAAGACTCCAAGATGGCGATCACCACCTCAGATACCCCGACTCAGCATTTCCGGGTTCACCTTTCCTGTTCCCGTCA
04208610_MP_Epic_v2	AGTTCAGTGGAAAATTTTTCTAGGAGGCTCTGTTCCCAAGCAGCAGATGAGTCCTCTGTGCTGAAGAGATTGAAGGTCTGCTGGATCATCTCATGGAGGACAGAGATGGCTTGAGCCTTC
04208610_MP_Epic_v2	TCATGGAGGACAGAGATGGCTTGAGCCTTCTGGAACTGGTTGCCATCAAACTCCTCCTGGGGGATTCGGAAATCATGTCTGTCCTTCAGGCAGGAGAAAGGAGAGATTCTTCCCATTTGT
04208610_MP_Epic_v2	CACTTTGAATGGATCTTTTTTACCATATATTATTTTGTAATATCGGCATTATTTGGAAAATACTAGTTTTTATATAAAATGCAGATTTTCCAAATATTGATCAGTTTTATGGCACAATAT
04208610_MP_Epic_v2	GAATGCAAAGAACCCCCTGCCAGGCTCTTCTACTGCTTTAGAATTCTTTCCTCTGCTCCTTTTCCTCACCTCCTGCTTCTCCAGCCCTTCTCTCTGCCCCTCTCATCCCTCACACCCTCT
04208610_MP_Epic_v2	GTCTTCGGGTAGAGACCTGGAGGCGCTTGGTTCTTGGGGGTCCTCTAGGATTCCAGCTTCGTAGCTGATGTGCATGAGGTTCTCGTCCATGTTCCACGGGTTCTTGGGAGTGACTGGGAT
04208610_MP_Epic_v2	CATTTGTGCCAGGAGTATCAAGGCCCTCCTATTACCCAGGCTGTGGGTCTGAGGCAGATCACAGCCCAGAGAACAGATGGATTTGTAGCTGAGCACCAGCACGGCCATCAGTAAAGAAAA
04208610_MP_Epic_v2	TGGAACTGGTGGCCATCAAACTCCTCCTCGGGGAATCCGAAATCATGTCTGTCCTTCAGGCAGGAGAAATGAGAGATTCTTCCCATTTGTGCCAGGAGTATCAAGGCCCTCCTATTACCC
04208610_MP_Epic_v2	GTCTGCTGGATCATCTCATGGAGGACAGAGATGGCTTGAGTCTTCTGGAACTGGTGGCCATCAAACTCCTCCTCTGGGAATCTGAATTCATGTCTGTCCTTCAAGCAGGAGAAAGGAGAG
04208610_MP_Epic_v2	ATTCTTCCCATTTGTGCCAGGAGTATCAAGGCCCTCCTATTACGCAGGCTGTGGGTCTGAGGCAGATCACAGCCCAGAGAGCAGATGGATTTGTAGCTGAGTACCAGCACGACCATCAGT
04208610_MP_Epic_v2	GGATCATCTCATGGAAGGCAGAGATGGCTTGAGCCTTCTGGAACTGGTTGCCATCAAACACCTCCTGGGGGAATCCGAAATCATATCTGTCCTTCAGGCAGGAGAAATGAGAGATTCTTC
04208610_MP_Epic_v2	CCATTTGTGCCAGGAGTATCAAGGCCCTCCTATTACCCAGGCTGTGAGTCTGAGGCAGATCACAGCCCAGAGAACAGATGGATTTGTAGCTGAGCACCAGCACGGCCATCAGTAAAGAAA
04208610_MP_Epic_v2	CATGTCTGTCCTTCAGGCAGGAGAAAGGAGAGATTCTTCCCATTTGTGCCAGGAGTATCAAGGCCCTCCTATTACCCAGGCTGTGGGTCTGAGGCAGATCACAGCCTAGAGAACAGATGG
04208610_MP_Epic_v2	AGAGCAGAAATCATGAGATCCCTCTCTTTATCAACAAACTTGCAAGAAAGATTAAGGAGGAAGGAATAACATCTGGTCCAACATGAAAACAATTCTTATTGACTCATACACCAGGTCACG
04208610_MP_Epic_v2	GTGAGACTCCATCTCAAAAAAAAAAAGAAAAAAAAAAGTATGACAAGCAGAAAGTAATTTGGGAGCTGCGGGGAGGCAAGGGTAAGGGATGGGGAAGTGGACCAGAGGCATATGCGTCAT
04208610_MP_Epic_v2	TGCAAACCTTCTCTCCTGTCAACAGCGGCCAGCCTCCCAACTACGAGATGCTCAAGGAGGAGCAGGAAGTGGCTATGCTGGGGGTGCCCCACAACCCTGCTCCCCCGATGTCCACCGTGA
04208610_MP_Epic_v2	ATTTAACCCCAGTGAGATGGATCAGGCTGTAAACTGCCCGATTCTGTCGCTGTTCAGGGCGCCACGTGTAACCACCCTCAATCCCTGGTGGACTGAACAAAGGGGGCGAACGTGGGAATA
04208610_MP_Epic_v2	GAGGCAGACACAGCTCATCTATCACGGGACTCCATTTACGTGAAATATATCCGAAAGAGGCAAATTCACGGAGACAGAAAGCAGATTCGTGGTTGCGGAAGCCAGAGCTGGGGAGGGGAA
04208610_MP_Epic_v2	AGGAGGAAGTTTGGACGACGTGCAGGGGTGAAAACATTTCTTTTCTTTCCCTGTTTAGGTTCTTAGTTGACACGCTCCCCTGGAAACAAAAGTCAACTTAACAAAAGAAAAATCAGCCAA
04208610_MP_Epic_v2	GCCATTTAAGGACTCTTTGTCTTTTTGAGAACTAAACTCTTACCTTTTTTCTTCTCTTGCGCAAATTCCTATTTAAGGGACCTGGGAAGCCATGCCCTACAGAGCATAAAGTCTCACTAG
04208610_MP_Epic_v2	AGGCTGTGGGTCTGAGGCAGATCACAGCCCAGAGAACAGATGGATTTGTAGCTGAGCACCAGCACGGCCATCAGTAAAGAAAAGGACAGGGCCATTGGGATGTTGCAAATATTGCTAGGC
04208610_MP_Epic_v2	CCCAGGAGTATCAAGGCCCTCCTATTACCCAGGCTGTGGGTCTGAGGCAGATCACAGCCTAGAGAACAGATGGATTTGTAGCTGAGCACCAGCACGGCCATAAGTAAAGAAAAGGACAGG
04208610_MP_Epic_v2	TGCACACAACACGCGCACACACACACACACACACACACACACTCTCTCAGGCTCTGTTCTCTTTTCCTCTCCCTCTCTCCACACAGGATATACGCACTCAGCCACACACACAGAAGCATC
04208610_MP_Epic_v2	GCGAGCTCAAGCTGATCATGCTGTTTTTCATCAGAACGCCTGCAGTCTTAAACAACAGTTTCATTTGACACTTGCTTAAGCTCACATGATTATTAAAACTGTCCTGATTGCCAACAGCGT
04208610_MP_Epic_v2	TCTCTTTCCCCTTTTTCCTTAGGGCTTAGTGCCAGCCTACGAGGTCTGGTGCCTAACACTATCTGGCAAACTGATGTTACTCAGTAACCATCCTTTGGAAGTTTTAAATTTCTCCACGTT
04208610_MP_Epic_v2	CACCTTGTCCCAGGAGCTGTGCACCAGCAGCAGGATGGCCATCTGCCGGTCTTCGTCTGCGGTGGCCCGAAGCGGGTGCTGGCCCAGGGACAGCTCCGTGCAGGGTAGCGGGGCCAGGAA
04208610_MP_Epic_v2	GCCGAAGGGCCCGGAGCGCACAGAGTCCAGGGTGCCCGGCTCCAGATCAGTTAGCACAGCGCGGGGCACATACCTGCTACCTGAGCGGGGCGGAAGGGCATCAGCGAGGGGAGGGCCGCT
04208610_MP_Epic_v2	CTTATTATCTGTGGCCACTCTCTTGCTACAAGGGCAGGGTTGCAACAGAGACTGTAACACGCACAAGCCTACAAAATTTACTATCTGGCCCTTTGTGGCAAAGGTTAGCCAACCCCTGCC
04208610_MP_Epic_v2	TGGGGTAAACACTGAGACACGCCAAGAAACAAACACACACATGCACAACTTCCCTGACCACAAGACTACACACACACACACACACACACACACACACACGTGCAGGCAGGCTCACAAACA
04208610_MP_Epic_v2	TTACTCGCTATGAGGTAGGGCACAAACTTCTGAATGGACCCTTTGTCCTGGATGGAGGCCGAGACACCCTGCACAATATTCACCTTTTCCCCCTCGCTGAAGTATCGTTTCTGGCTGCTG
04208610_MP_Epic_v2	ACGGCCCCAGGGCAGGCACCGGCACTCACCATTGTCCTGGATGATCTGTCTGAGGTAGTCGGCCATGAGGTTCCGCAGGGACCGCTTGTAGGGGAGGCCCAGGCGGTGGGGGAAGAGCAC
04208610_MP_Epic_v2	AACGCGTGGACACTGGAGACTGTTGAGACGCCGACTGGAGTCACACACGGCAGTCAACGCGTGGACACTGGAGACTGTTAAGACACCGATTCTTCCCAACATGTATTCAAGACATTCAGA
04208610_MP_Epic_v2	GGGCGGCGGCAGGGGGGGCGGCGGCGGCGGCTGTAGCGGACACTGGGGCTGGGGCTGGGGCGAGGGTGGCGGCGGCGGGGGCAGGTGGTGATGGGGATGCAGGAGGCGGAACTGGGGCTG
04208610_MP_Epic_v2	CTGCTGCTCTCAGGGGCCCTGGCCCTGACCGATACTTGGGCGGGTGAGTGCGGGGTCCAGAGAGAAACGGCCTCTGTGGGGAGGAGTGAGGGGCCCGCCCGGTGGGGGCGCAGGACTCAG
04208610_MP_Epic_v2	TTCGGAGGATAATGGGTTTCTTCAAACTCAAACTCGGTAAGGATGGACGACGGACGATTCGCTTAGAGCTGGTGGTGGCGGTGGTCTTGCATGCCATCCCTGACCTGTTGCGAGTCTTCC
04208610_MP_Epic_v2	GCCCAGAGAACAGATTGACTTGCAGTTGAGCACCACCAGGGCCATCAGTAAAACAAAGGGCAAGGCCATTGGGGAGGTTGCAGATGCTTCTGGGCTGTTGAGATTGAGTGACCCTGAACC
04208610_MP_Epic_v2	CCATCCATCACTGATGGACATGTGCTCCGTTCCTGCTACTTGTTTATTGTAAACTGTGCTGCCATGGACATTTGTATGCAAGTATTTGAACACCTATTTTCAATTCTTTTGGACACATGC
04208610_MP_Epic_v2	ATCTATCCCTGGCCCCCAGCCCATGTGGTTTTGGCAGCAATAGGGGTGTGGGGTAATGTCCCCCAAAATTAAAATGGTATATGTGTGTATGAGAAGGAAAGGGGGGCAAAGCTGTGGGGA
04208610_MP_Epic_v2	TTTGTATCCCGTTCCAGACAATTCCAGGGCTTTTGAGTCCATGCGTCAGCCTTCCTGGGCGGTCTCACCTTCACCACCCGAAAACAGGTGCTAGGAGAGAAGCTGAGAGGAGCACCGGTC
04208610_MP_Epic_v2	CTGGTTCTAAAGTCCTCGCTCACCCACCCGGACTCATTCTCCCCAGACGCCAAGGATGGTGGTCATGGCGCCCCGAACCCTCTTCCTGCTGCTCTCGGGGGCCCTGACCCTGACCGAGAC
04208610_MP_Epic_v2	CTGGGCGGGTGAGTGCGGGGTCAGGAGGGAAACAGCCCCTGCGCGGAGGAGGGAGGGGCCGGCCCGGCGGGGGCGCAGGACTCGGCAGCCGCGCCGGGAGGAGGGTCGGGCGGGTCTCAA
04208610_MP_Epic_v2	CCCCTCCTCGCCCCCAGGCTCCCACTCCATGAGGTATTTCAGCGCCGCCGTGTCCCGGCCCGGCCGCGGGGAGCCCCGCTTCATCGCCATGGGCTACGTGGACGACACGCAGTTCGTGCG
04208610_MP_Epic_v2	GTTCGACAGCGACTCGGCGTGTCCGAGGATGGAGCCGCGGGCGCCGTGGGTGGAGCAGGAGGGGCCGGAGTATTGGGAAGAGGAGACACGGAACACCAAGGCCCACGCACAGACTGACAG
04208610_MP_Epic_v2	TCCCGGTTCTAAAGTCCCCACGCACCCACCGGGACTCAGATTCTCCCCAGACGCCGAGGATGGTGCTCATGGCGCCCCGAACCCTCCTCCTGCTGCTCTCAGGGGCCCTGGCCCTGACCC
04208610_MP_Epic_v2	TAGCAGGTCATGGGACAGTGCTAGTGTCACAATTCATGAGTGACAGTGTGGTGGGAACTAAGGGGAGAGGAGGGCCTGAAGGATGAGAAGGATGGAGGGAAGGGCTGGAGAAGCAGGAGG
04208610_MP_Epic_v2	CCTCGCTCCTCTCCGCAGAGGCCGCTTCCCTCCCAACCCCGCACTCACAGGCCCAGGTCTCGGTCAGGGCCAGGCCTCCCGAGAGCAGCAGGAGGAGGGCTCGGGGCGCCATGACCCGCA
04208610_MP_Epic_v2	CTCAGGGAGGCGGATCTCGGACCCGGAGACTCGGGGCGACCCGGGCCGTACGTGGGGGATGGGGAGTCGTGACCTGCGCCCCGGGCCGGGGTCACTCACCGGCCTCGCTCTGGTTGTAGT
04208610_MP_Epic_v2	AGCCGCGCAGGTTCCGCAGGCTCTCTCGGTCAGTCTGTGCCTGGGCCTTGTAGATCTGTGTGTTCCGGTCCCAATACTCCGGCCCCTCCTGCTCTATCCACGGCGCCCGCGGCTCCTCTC
04208610_MP_Epic_v2	TCGGACTCGCGGCGTCGCTGTCGAACCTCACGAACTGGGTGTCGTCCACGTAGCCCACTGAGATGAAGCGGGGCTCCCCGCGGCCGGGCCGGGACACGGAGGTGTAGAAATACCTCATGG
04208610_MP_Epic_v2	AGTGGGAGCCTGGGGGTGAGGAGGGGCTGAGACCCGCCCGACCCTCCTCCCGGCGCGGCTCCTCAGGTCCTGCGCCCCCGCCTGCGGTCCCCTCGCTCCTCCCGGCAGAGGCCATTTCCC
04208610_MP_Epic_v2	TCCCGACCCGCACTCACCGGCCCAGGTCTCGGTCAGGGCCAGGGCCGCCGAGAGCAGCAGGAGGACGGTTCGGGGCGCCATGACCAGCATCTCGGCGTCTGAGGAGACTCTGAGTCCGGG
04208610_MP_Epic_v2	TTAGGGGCCCTAAAAAGGGCCTTTTTAGAGAATGACTGGGCTTCAAAATGCCATTTAGCCGCCGAAGCCATAGAGGGTGCGGCCCTGGCGCTTGAGCGCGTAGACCACGTCCATGGCGGT
04208610_MP_Epic_v2	TCCATGAGGACCTGCTCCCCGTGTTGTGTTCCGTGAGGACCTGCTCCCCGTGTTGTGTTCGGTGAGGACCTGCTCCCGGTGTTGTGTTCCGTGAGGACCTGCTCCCCGTGTTGTGTTCGG
04208610_MP_Epic_v2	AGGGGTAACACTGAACCTTGGGTTGTAGGTTTTCTGAAGACCTTGCTCTGTGCATAGGTCTTAAATAAGGAACATACTAGCTTCCATTTTCTGAACGTCTTCATGTTTTTTTCTACTTCT
04208610_MP_Epic_v2	TTTGTAGAGAAGTGACGTCATAGGGCAAATTACTGCCCCAGAATTGGAGAAACAGACAGGTGGATACAGAAATCATAATTTACCAGAGCATAATAAACCTCCATGGAAACTAGTGCTGGG
04208610_MP_Epic_v2	AGAAGAAGGTTTGGACAGTGTGATTCATGGTGTCCAGCGAAGACCAGCGGCGGTCGGGTTACTGGGATGGTTCTCAGTGAGCCCTCCCTTTCCCCAGTAGTTTCGGTTTCTCAACAGTTT
04208610_MP_Epic_v2	AATTCTGACATCAGCTACCTGGCGTTAGCACAAATCCCACAGGTTAAGGGGCTTAGTCCCGCAAGACTGCCCACTTCAGGTACCAACTACAAGTCCTGGGTGTCCTCAAGCCACTCACAC
04208610_MP_Epic_v2	AGTTGCTGTTTTATGAACTTTGGGGTTTTAAAAATGAATTATAGGCAGTACATTGAGCTCCATAAAGACAGTGCCGGGGCAAGTGAGAGCCGGATGGGCCCTAGGCAACTCTGTGCCTCG
04208610_MP_Epic_v2	TGGGCAACAGAGCGAGACTTCGTCCCCCCCGCAAAAAAAAAAAGAAAAAGAAAAAAAAAAGCCGCTGTCTGGGCCATCTTGGAGTTCAGTTGTAAGGATGTATTAGAGCGGAGGATGGGA
04208610_MP_Epic_v2	GATTCCCCTTCATGGAGGCTTGGGCGGGTCACCCCCAGTGCAGGCCAAGATGCAGGTTACGGATGTGAGTTTCTTTCTGGGAAGAGACCCTGGTACCGGGAGAGGAGGAAGAACGCGGAG
04208610_MP_Epic_v2	GATCCTCCCGTCTAGGCTTCCCAAAGAGCTGGGATGACAGGCGTGAGCCCGGGCGCCCGGCCGGGAGTGTGTTAAGTATACGGCAAACACCTGGACTGCGGCCGGCTCTCCAGGAATGCC
04208610_MP_Epic_v2	TGTCTTCCTGGCTTGTAGGCGGCCTCTCCTTGTTGTATCCTTACTGGTGGAGAGCGGAGCGGAAGCAAGCTCTCTCTTGTCTTTTTATAGGGGCTTTCATCCATCTACACGGGCTCCACC
04208610_MP_Epic_v2	GTCTAAGTGGGCGAGGGAGGAGTACGGTGGGCGGGGCTCTCACCAGACCCTGCAGTTCTCTCTCTGTGGCGTTGAACTTCCTGGAACCAGGGTGCCGCATGTCCTCCTCGTACTGCAGGT
04208610_MP_Epic_v2	ATCCCCCTATCCTGGCTAATATGAGTGACTCTTATTTCTTTATTAATTATAATGTTAACCGCTATCTAGTCTTCCTCCATTTAGATAAGATTTATTAAGATATGCAACCTTAGAATTATA
04208610_MP_Epic_v2	ATCCACTGAGCCTCGCAAGGGCATTAGCAGCGCCCTTGCACGGCGGGGGCCGCCCGGCTCCCAGAAGCCGCTCCCAGGCGGCGCGCCGGCAGGTGGGGCTCCAGCCCGGGGCAGTCGCCG
04208610_MP_Epic_v2	GCGCCGCCGCCTCCTCCTCCATGGCTGTTTACCCGGCTGCATTGTGGGAGTTTGACCTCCGCCGCCGCCAACCGCCGCCTCAGCTTGCGCCGCCGCCGCCGCCGCCGCCGCCGCGCACGC
04208610_MP_Epic_v2	CTCTCCTCCTTCTCCTAACCTGTGTCGGGTCCTTCTTCCTGGATACTCACCGGGCGGCCCCAGTTCTCACTCCCATTAGGTGACAGGTTTTTAGAGAAGCCAATCAGCGTCGCCGCGGTC
04208610_MP_Epic_v2	TGACCCAGACCTGGGCGCGTGAGTGCAGGGTCTGCAGGGAAATGGTCGGGAGGAGCGAGGGGCCCGCCCGGCGGGGGCGCAGGACCCGGGGATCCGCGCAGGGAGGAGGGTCGGGCCGGT
04208610_MP_Epic_v2	TCTCGGCCTCTGGGGAGAATGTGAGTCCGGGTGGGTGACTGGGGACTTTAGAACCGGGACTGCGGAGACGCTGATTGGCTTCTCTAGAACCCGACACCCAATGGGAGTGGGAATTGGGGA
04208610_MP_Epic_v2	GTCCCCCGAGCCCCGCCCCGCCCCGACCAACCCGCGGGGATTTTGGCCTCAACTGAAAATGAAACCGGGTAAACGCGCCTGGGGCTCTCGCCGGTCGAGGGTCTGGGCGGGTCCCGCGGC
04208610_MP_Epic_v2	TGGGTGCGTGGGGACTTTAGAACTGGGACCGCGGCGACGCTGATTGGCTTCTCTAGATATCCAATACCCAATGGGAGTGGGAAGTGGGGACGCGTCACGAGTATCCTGGAAGAAGGACCC
04208610_MP_Epic_v2	CTCTGACTCTCCATCTGTCAGTCTCATTGTCTCTGTCACACATTCTCTGTTTCTGCCATGATTCCTCTCTGTTCCCTTCCTGTCTCTCTCTGTCTCCCTCTGCTCACCTTGGGGTTTCTC
04208610_MP_Epic_v2	CGCTTCTGAGCTCCTACACTCCCATGCTTGCCAAGCTCCACCATTGTGCCGTGTGCTGTCGTCCCTGTTCCTACCATGTCTTCTCACAAAACTTTCAGGATTAAGCAATTCCTAGCCAAG
04208610_MP_Epic_v2	ATTTGTAGCTGAGCACCAGCACGGCCATCAGTAAAGAAAAGGACAGGGCCATTGGGATGTTGCAAATGTTGCTAGGCTACTTGAGATGGGTAACCTTGAACTTTGGCCTCTAGGTTTTCT
04208610_MP_Epic_v2	AGAGTACATAAAGGAAAGCAAAAACAGAAGTAGAAAAAAAAAATGCAGTAGCATTCAGAAAATGGAAACAAATATGTTCCCTATATAAGGCGGTGTACAAACCAAAGTCTTCAGAGACCC
04208610_MP_Epic_v2	TAAAAAGTGTCTTCAAAACAAAGTCACTTGTGTTTACTACTAATAATCTCAGCTTTGACAAAAATTCTTTGCTTGGCCAAACTTACTCAGGCTTTTGAATTTTCTGTGAGGCCCATCTGT
04208610_MP_Epic_v2	TTAGCCAAGTTTGCATTAAAAAAAAAAAAAAAAGAGGAAGGAAGAAAAGGAGAAAGGAAGAGGAGGGGGAGGAGGAGGAGAAAAACAGAAGAGACTAACAGCGTATCACACACAGTAAGG
04208610_MP_Epic_v2	TGAAGCTTAACAGGGAATATATAAGGCGGCCGCTGAGGAAGAGGAAGTCTGCTGCGGCCAAGTTGAGGATGTAGATGGAGAAGGCGTTCCTGCGCATGCGGCAGCCCAGGAGCCAGAGCA
04208610_MP_Epic_v2	TGGGGTCTGAGGCCAGCCTGGGCGACATAGTAAGACCTTCTCACTAGAAAAAAAAAAAAAAAGAAAAAATGGTAGCACAAACAAGGACCTCGGGGCCTGTTCCACGTCTTTTTCTAAGCT
04208610_MP_Epic_v2	AGAATAAGCAGCAAGAATTTGGTATGTCAGGACAAAGTATACAGATGGTCCCCACCTTTCGATGGTTCAACTTATAATTTCTTGACTTTACAATGCTGCAAAAGTGACATGCATTTGGTA
04208610_MP_Epic_v2	CCAGTGCCTTCCAGAAAGGAGCTGCCTCTGTGTGCGTGTGGATGCGTGTGCATGTGTGTATAGGTGCGTGTGCGCATGTGTGTGTGCGTATGTGTGGCGTGTGTAGGAAATATATGCGCC
04208610_MP_Epic_v2	AAAACCAACGGGCAGGGCCCTCGTTCTAAAAGCAGAAAACGGCGTGATCACAGGAACTGCGTTCCTTCCTTCCTTTTTTTTTTCTCTTTTTGTGACAGGGTCTCCCTCTGTCACCCAGGC
04208610_MP_Epic_v2	AACTCTTGCTCGCAAGTGATCCTCCCACAGGTTCATTTCCCAAAGCCCTGGGGTTCAGGCGACCGCCACTGCACCTGGTCTCTGAGGACATTCTTATTTCCAAATTCATTCGACATAAGG
04208610_MP_Epic_v2	CGTCCGTCTCATACTTGGTCCTCCACTGGGCCACCTCCGAGTTGGCCTTGGACAGGACGCGCTGCAGCTCGGCCTTGGCCTCTGTCTCCTCCTCGTACTGCTCCCGCAGCAGGTCGCAGT
04208610_MP_Epic_v2	GTTGTGTTGCATCCACCAGGTCCCAGTTGGGATCTTGGTCTGGGAACTGACTCTGAGCACGTACCTGAGCATTCACTGCATCTTCTGGTGCATTGGCTTCTAGCCAGCAGAGAGCTGCCT
04208610_MP_Epic_v2	CCAGCCTCCATGCCGGGAACACATGTGACTTGGGCTGTACCTGTGGTGGTCCCAGCTTGCGTGTGTGCACGTGCCTCAGATATGCTCCCATATATGTTGTGTTCCCAAGAGTTTCTGGGG
04208610_MP_Epic_v2	AGATGGCTTTGGGGAAGCAGGTCAGGGAGCAGCTGCCCTGAGATCAATGCTGAGTGCACCGCAAGTTTGGTTTCTTTTCATTTCTCCCTCTCCCTTCTTCTCAAGTTTATAGGGGTGGTT
04208610_MP_Epic_v2	AGGCCCGGAGCTACAACCGGGAAACACAGGATGTAAGGTTCCGTGGGACTGTAGTCTTGGTTAACGAGGTTTTTCTCATTGTTTTATTTTTTTTTTTTGAGATGGAGTTTCGCTCTTGTT
04208610_MP_Epic_v2	TTTGGGAACTTCTGTATTTAAAAGAGAAAAAGCAAGCAGGAAAGGAAAAGAAGAGGGAGAGAGGGAGGAAAGGCATTGAGGTCACAAGCGTGTGAGGCTCTGATTTAGTGTCTGTAAGTC
04208610_MP_Epic_v2	TCTGTTTGTCCTTCTGTCTGTCCGTGGATGTAGGTGCCACGTCTCTTCGTCCATCCATCCGTCTGTGGACGTAGGTGCCATGTCTGTTTACCCATCCATCCGTCCATGGATGTAGGTGCC
04208610_MP_Epic_v2	ACGACAGAGCAAGACTCTGTCTCAAAAAAAAAAAAAAAAGGAGGGTGATGTTGAGAAAGGATGCGTCAGCAGAGAAGTCAGTTGTGGGGGGGCGGCAAGGCAGAAGGCGGAGAGGCAACG
04208610_MP_Epic_v2	TGTTCATTCAGTGTCCATAGTCACAGTGTTCATCAAATGTCAGTAGTCACGGTGTTCATCGAATGTATTGTCGGGATGTTCATCGGGTGTCACGGTCATGGTGTTCATCGAGTGTCACAG
04208610_MP_Epic_v2	TTTCTAGAGAAGCCAATCAGTGTCGCCGCAGTTCCCAGGTTCTAAAGTCCCACGCACCCCGCGGGACTCATATTTTTCCCAGACGCGGAGGTTGGGGTCATGGCGCCCCGAAGCCTCCTC
04208610_MP_Epic_v2	CCAGTTCAGGGACAGGGATTCCGGGATGAAAAGTGAAGGGAGAGGGCCAGGGACCTTGCCGAGGGTTTCTCCCTGGTTTCTCAGACAGCTCCTGGGCCAAGACTCAGGGAGACACTGAGA
04208610_MP_Epic_v2	AATGAACCTGCAGACCCTGCGCGGCTACTACAACCAGAGCGAGGCCAGTGAGTAACTCCGGCCCAGGGAGCAGATCACGACCCCCACCTCCATGCCCCACGGACGGCCCGGGTACTCCCG
04208610_MP_Epic_v2	AGTTTCTCTTCTTCTCACAACCTGCGACGGGTCCTTCTTCCTTGATACTCACGAAGCGGACACAGTTCTCATTCCCACTAGGTGTCGGGTTTCTAGAGAAGCCAATCGGTGCCGCCGCGG
04208610_MP_Epic_v2	GATTGCTGGGAAACTCTGCAGTTTCCCGTTCCTCTCGTAACCTGGTCATGTGTCCTTCTTCCTGGATACTCATGACGCAGACTCAGTTCTCATTCCCAATGGGTGTCGGGTTTCTAGAGA
04208610_MP_Epic_v2	CCTGGCCCTTACCCAGACCTGGGCGGGTGAGTGCGGGGTCGGGATGGAAACGGCCTCTACCGGGAGTAGAGAGGGGCCGGCCCGGCGGGGGCGAAGGACTCGGGGAGCCGCGCCGGGAGG
04208610_MP_Epic_v2	GCCATTGGGATGTTGCAAATATTGCTAGGCTACTTGAGATGGATAACCTTGAACTTCGGCCTCTAGGTTTTCTGAAGACTTTGCTCTGTGCATAGGTCTTAAATAGTGAACATACTAATT
04208610_MP_Epic_v2	GAAGACTTTGCTCTGTGCATAGGCCTTAAATAGTGAACATACTAATTTCCATTTTCTAAATGCCCTAGTTTTACTTTCTATGTCTGTTTTTGCTTTCTTTTTGCACTCTCTACATGTGTT
04208610_MP_Epic_v2	GAGCAAATTCGATTCACGGTGTCTGGGGTACAGCCCTGAGGGTTCACTGGCCACCTCTGCGCAAGGACCAGTCTCCGCCGCTCCCCTCATCTCCACGCAGATTCTTGCCCACACACCTCC
04208610_MP_Epic_v2	CCGCCCCCGCCGGCTTCTTTTTTCTTGTTCTCTGCTGCCTTCAGCACCTCGAAGGGGTCCGATTCGTCGTCAAATAACTGGTCGAATCGGTTGGTGACCACGCAGCCGAAGCCTTCCTGT
04208610_MP_Epic_v2	CCCGCCGGCTTCTTTTTTCTTGTTCTCTGCTGCCTTCAGCACCTCGAAGGGGTCCGATTCGTCGTCAAATAACTGGTCGAATCGGTTGGTGACCACGCAGCCGAAGCCTTCCTGTAAGTG
04208610_MP_Epic_v2	CTGAGAACTGAGGATAACCTCTGATCATTAGCTAGCAAGAAATGGAGTTCTCATATCTACAACCATAAGGAACTGAATTCTGCTAACAACCATAGGAGCTTGGAAGCATGTCCTTCTCCC
04208610_MP_Epic_v2	GATGTAGATGGAGAAGGCGTTCCTGCGCATGCGGCAGCCCAGGAGCCAGAGCACAACTGCGTTTCCTGTCAGCCCGACAAGGGAAACGATGCACGTCAGCACCGTGAGGCTCAAGGTCTG
04208610_MP_Epic_v2	CTGTCCAGCGAGTTCAAGGCTGGCCCTGCTAGCACCTCCCCCCTTCCACCACCACCACCAAAAAGAAAAATAAGATAAAGCACACACATACATACACACACACACACACACACACACACA
04208610_MP_Epic_v2	TATGGCCCCCTCACTCCTCTCTGCTTCAGTTCAACCTCTTGAAGAGCCCTGACCTTTCAGTGAACTGTTCTCGATATTTTTTTTTTTTTTTGAAACAGGATCTTGCTCTGTTGCTCAGGC
04208610_MP_Epic_v2	AGCCACGGCGGCGCCGCCGCGTCCTTCCTCCTTGGCAGACCCTGTTCCCCGTGTGGCGCGTGCGCGGGCGGGGTCGTGCCCTTTGTTTGTTGCATGGCCCCGCCTGCCCTGAGAGCCGGA
04208610_MP_Epic_v2	CCTCGTCCTGGGCGCCGGCTGGGCTCTGGTTCTGAGTGTTGCTGGTCCCTGGTCCTGGGCGCCGGCTGGGCTCTGGTTCTGAGTGTTGCTGGGCCCTCGTCCTGGGCGCCGGCTGGGCTC
04208610_MP_Epic_v2	TGCAGCTCCAGCCTCCCAGAAAAAGACTTCTTGGCCTGCAGGTGGCGCTGCAGCTCCAGCGCCAACCTGGGCTGGCTGGTCCTCCCTCGGAGGTTTCGGGGTGGCGGCGCCCAGCCTGCC
04208610_MP_Epic_v2	TCATATGTAACATGCATGTTTATCCAGCACACGTGTCCGAATAAACATGCATGTATATTCGCAACGCCTCCTGTAACTTGTTGAGTATGTATACCTGACCAACCCATTCGGCTTACATTC
04208610_MP_Epic_v2	TGCAGATGACAGCACCCCATGAGAAGAAGGACCCAGCCTCCGATTGGCCACACTCTGTGTGTCTCTCTATCCTGCCAGCACCGAGGGCTCATCCATCCACAGAGCAGGGCAGTGGGAGGA
04208610_MP_Epic_v2	TACATACTGGCTGTGGCTGCTTTCACACCACCACAGCAGCGAGTGGTTGCGACAGACGTCGTAAAACCCGTAAAGCCCGAGATATCTGCCACTGGGCTCTTTACAGAAAATGTTTGCCGA
04208610_MP_Epic_v2	TTATGTAAATACTGCTGCAAACACCAAAATACACATACAGTCAGTCATGAGTCACTTAACGATGGGGTTACACTGAGAAACACATCATTAGATTTCATCATTGTATGAACATCAGAGTGT
04208610_MP_Epic_v2	CTACAGGCACTGTGTTGTACAGTGGATCCCAAAAACTTACTCATCTTGTGTAACTGAATCGTTATATTGATTGAACAACTCCTCACTTCCTTCACCTCCAAGCCCCTGGAAACTGCTATT
04208610_MP_Epic_v2	CGGGCCAGTGTTTCCCGGGGTGGAGGTCTCCGCCTATACCACTGAAGAACGCGGGGGTCGTGGGGGGGATGTGTACCGCGTGGGGAGGCGGGGAAGGGATGAGAGCCCTGCCCGGGCTGG
04208610_MP_Epic_v2	ATACACATATACACATACAGTCACACATCGCCCGATGGCAGGGATGGTTCTGAGGAAGGCGCTGTTAGGCGATTTCGTCGCTGTGCGAGCATCATAGTGTGAACTTACTCAAACCTAGAT
04208610_MP_Epic_v2	CATGTGAGTCAGCTTTGAAGCGAATCCTCCAGCCCAGTCAGGTTTTCAGACAACTCCAGCGTTGGCCAAAATCTTGACTACAACCTCAGGAGAAACCCTGGCCAGAACTACCCAGATAAG
04208610_MP_Epic_v2	TGCAGCCCTCCCTGTTCTCTACAGTGACAGCCAGTGAGGAACAGGGACCTCAGTCTTACAACTGCCAGAAACTGCATTCTGCCACCTCTGTATAAGCCTGAAGGAGGATTCAAAATGAAA
04208610_MP_Epic_v2	TGGCTCCTGGTTGCAACATATAGTAACATAGTGTGGTACTTTGTCTTGAGGAGATGTCCTGGACTCACACGGAAACTTAGGGCTACGGAATGAAGGTAAATTTAAAATAAAACAAGCGGG
04208610_MP_Epic_v2	AGTCACAGATACACTGTCTGGGAAAGTGAAACTTAAGAGCTTTGTGAGTCGTGTTGTAATGCTTTTAGATGCATTTATATACCAACAGGCCAAAGTCACATTTTTTACCGATTAGATTCC
04208610_MP_Epic_v2	TGATCATTCAGGGGTTACCAAGGTTATGCTACCCACTATAGTTAATAAACAAAAAGCAAACTGGTCTCTATTCTATCTCATGCACTCAGGCACAACTTTTCCAGATTTAAGGGGGAAAAA
04208610_MP_Epic_v2	AAACCCTGTCTTTACACCTACAATCCCAGGGCGAGCTCACTCTCTGGCAACAAGCTCCCTGGGGTGATTTTTCTTCTAGAAGAGTACAGGAGGACAGGCAAGGAGTGGGAGGCAGGGAGT
04208610_MP_Epic_v2	CAGAACGCTTGGCACAAGAGTAGCGGGGTCAGGGCGAAGTCCCAGGGCCTCAAGCGTGGCTCTCAGGGTCTCAGGCCCCACAGGCGGTGTATGGGTTGGGGAGGCCCCGCGTTGGGGATT
04208610_MP_Epic_v2	CAAGTGCCTGACACTCCAGAAGCTTCACAAGACCGAGGTGGAGACACTGGAGTGTTTTAAGTGGAGAAATGACACACTCCGACTCACAGGAGCAGGGCCACTGTGAAAAGAACAGTTACG
04208610_MP_Epic_v2	TGATCATATAGCCTCCAATGGAATGTTGAGTTGGTCATGATCCCTTTGCTGGCTCTCTACGTGGCAGAGCAGCAAACACCTCATACCTACTAACACTTTGCAGCATCCAACAACAATAAA
04208610_MP_Epic_v2	GTATGCTCACACAGCACAAAGTGACCTCGCTCTAGTTCCTTCCTTTTCTTATAAGGACTCGATCTCATCGGCGAGCCCCACCCTCACGATCTCACCTAAGCCTAGTCACCTCCCAAAGGC
04208610_MP_Epic_v2	GGACAGGGCCATTGGGATGTTGCCAATATTGCTAGGCTACTTGAGATGGGTAACCTTGAACCTTGGCCTCTAGGTTTTCTGAAGACTTTGCTCTGTGCGTAGGTCTTAAATAGTGAACAT
04208610_MP_Epic_v2	ACTAATTTCCATTTTCTAAATGCCCTAGTTTTACTTTCTATCTCTGTTTTTGCTTTCTTTATGCACTCTCTACATGTGTTTACAGATGTTTTTCATTTTTTTTCATCATTGCCTATTTTT
04208610_MP_Epic_v2	TACTTGAGATGGATAACCTTGAACTTCGGCCTCTAGGTTTTCTGAAGACTTTGCTCTGTGCATAGGTCTTAAATAGTGAACATACTAATTTCCATTTTCTAAATTCCCTAGTTGTACTTT
04208610_MP_Epic_v2	TGAACATACTAATTTCCATTTTCTAAATGCCCTAGTTTTACTTTCTATCTCTGTTTTTGCTTTCTTTATGTACTCTCTCCATGTGTTTAAAGACGTTTTTCATTTTTTTTTTCATCATTG
04208610_MP_Epic_v2	TACTAATTTCCATTTTCTAAATGCCCTGGTTTTACTTTCTATCTCTGTTTTTGCTTTCTTTATGCACTCTCTACATGTGTTTACATATGTTTTTCATTTTGTTCATCATTGCCTATTTTT
04208610_MP_Epic_v2	TTTGAGACAGATTACAGCCCAGAGAGCAGCTTGACTTGCAGCTGAGCACCACCAGGGCCATCATTAAAGCAAAGGGCAATGCCATTGGGAATCCCGAAGATGCTGCTGGGCTGGTTGATG
04208610_MP_Epic_v2	TAAAACTAACCATTTTAAAGAATGAAATCCAGTGGCGTTTAGTTATTTACCACGTTGTCCAACCATCACCTCTGTGGAGTTCTGAAACATTGTCACCCCCAAAGGGGCTTGTGGCTCTGA
04208610_MP_Epic_v2	TCCCTCCCCTGCACTCCAGCGGCTCATGGCCGACTCCCTCAGCTGCACTCCAGTGCTGCCTAGTGCTTACGCAAAAGCTGCTGACTAGCTCCAGCCTGGCCAAATCCGCAAACGTCTCTT
04208610_MP_Epic_v2	GTTGGAACTCCTTTCAGCTATCGAATTTTGTAAGAAAAAAAACTTATTTGTGTTTATATACATTTATGAGATACAAGTGTAATTTCGTTACATGGATATATGCCATATTGGTGAAGTCAG
04208610_MP_Epic_v2	AAAAAAAACCCAAGATTCTAGCAGGCAAACACACAAGCGGCTGGAAGTCGAGAGGATGCCGGGAGCACACCGCAGGCACTGGCACGCCAGCAGGCTATCGACCAGCAGAATGATGTGGAG
04208610_MP_Epic_v2	CGGTAAACATCCACCTGGCTCAAGGGGCAAATGCAGTACGTACAGCATTGGCAGTGGTGCGTCAGAGGTGGCAGAACTATTTCACACTAACCAGTTGAAGACTACACAAGATTAATACCA
04208610_MP_Epic_v2	CAGCATATTGCATATTAATTATTTTGAAATTGAAGTAAAATTCAAATAACATAAATTTAGCCTTTTTGTTTGTTTCTCCGTCACGCAGGTTGGAGTGCAGTGGCGTGATCTCGGCTCACT
04208610_MP_Epic_v2	AAAGCTCCCTGGTGGGCCAAAGGCCTCCCATTTGGACTGGGGAGCAACCCCTGGAGTAGCGTTCCTGAGAAACATTCTAGCAGAAGGGGAGGGACGCGCAGAGGGACGACGCTTTATTTC
04208610_MP_Epic_v2	CGGCGCGCTCAAAGCCAAGCCGCATGTGAAGCGGCCCATGAACGCATTCATGGTGTGGGCGCAGGCGGCGCGCCGCAAGCTGGCCGACCAGTACCCGCACCTGCACAACGCCGAGCTCAG
04208610_MP_Epic_v2	ACAGGACAGTCCCCCGCAACAAAGAATTACCTGGCCCAAATGTCAATAGTGCCAAATTTAAGAACCCCTGCATTCCCCAGCCCCCAGGACAGCTTTGCTGAATGAATTATGAATGAATGA
04208610_MP_Epic_v2	GTGTCCAGGGAAAAGGAAGAAATTGGGAAATAGAAGACCACGGACAAATAAAAGAGGAGGGGTTAATTCAGAATAGGGAAGACGGGCCAGGCGCAGGGGCTCACACCTGTAATCCCAGCA
04208610_MP_Epic_v2	GTGTGACCTGTGGGAAGTGACTAAGTCATGAGGGGTCTTTCCTCAGGTATGGGATTAGCATCCTTATAAAAGGCCTTGAGATGGAATGTAGTGCCCCCTTGCCCTCTTGCGTTCTCCCAT
04208610_MP_Epic_v2	GAGGGAAACGGCGTCTGTGGGGAGTAGCTAGGGGCCTGCCCGGCGGGGGCGCAGGAACCCGGTTGCGGTGCCGGGAGGAGGGTCGGGAGGGTCTCAGCCCCCTCCTTGCTCCCAGGCTTC
04208610_MP_Epic_v2	AAAAATATACACTCCACTCACATGTGGATACTTCCTAAAAACAGGCAGTGCGTGAGCACTAGTGAGGGGCATTGTGACTGCACTGAACACTTACAACTGTGAGGTGAATAAAGTTTGTGC
04208610_MP_Epic_v2	GGCTGCGCCCAGCCCCTTCCCCTTCACTTCTCGTCCTGGAATCCCTGTCCCTGAACTGGACTCCCTGCCTCCCACTCCTTACCTCTCCTCTTGGACTCTTGTGTAGGGAAACTGAGCACG
04208610_MP_Epic_v2	AGCTGGGGCGGCCTGACGCTGAGTACTGGAACAGCCAGAAGGACATCCTGGAGCAGGCGCGGGCCGCGGTGGACACCTACTGCAGACACAACTACGGGGTTGTGGAGAGCTTCACAGTGC
04208610_MP_Epic_v2	GGACTGTGGGCGCAGCCAGCGGCGGGCATTGTGAGGTGGGTCAGCAGCAGTGTCTGCATCGGGTGGGACTGTGGCGCAGCCAGGGGCGGGTGTGGTGAGGTGGGCCGGGAGCAGTGTCTG
04208610_MP_Epic_v2	CTATCTCTGTTTTTGCTTTCTTTATGCACTCTCTACATGTGTTTAAAAAGTTTTTCATTTTTTTTCATCATTGCCTATTTTTCACCTGCACTCAAAGGCTTTTATGGTATTTTTTTCTAA
04208610_MP_Epic_v2	GATCCAGCAAAAAAATTGACAAAAAGTCCTCCAATCACAGTCATCTATTTGCCATAGGTTTGTAACGTTGATCTTGCAAATATTTTGTTTATCATCATGAACTCAATACCAGTGCTTCTC
04208610_MP_Epic_v2	TCCATTTTCTAAATGCCCTAGTTTTACTTTCTATCTCTGTTTTTGCTTTCTTTATGTACTCTCTCCATGTGTTTAAAAAGTTTTTCATTTTTTTTCATCATTGCCTATTTTTCACCTGCA
04208610_MP_Epic_v2	AGGACAGGGCCATTGGGATGTTGCAAATATTGCTAGGCTACTGGAGATGGGTAAACTTGAACCTTGGCCTCTAGGTTTTCTGAAGACTTTGCTCTGTGCATAGTTCTTAAATAGTGAACA
04208610_MP_Epic_v2	CACAAACTGACTTCAGTCCACTTCTTGTACTTTTCCTTGAGAGCCCTTCATATGATGGAGTTCAGGATTTCTCAATCTCAGCACTATTGACATTTTGGGCAGGATAATTCTTTGTCGTGA
04208610_MP_Epic_v2	CGCAGAGCCAATCAGAACTCGCGGTGGGGGCTGCTGGTTCTTCCAGGAGCGCGCATGAGCGGACGCTGCCTACTGGTGGCCGGGCGGGATGTAACCGGCTGCTGAGCTGGCAGTTCTGTG
04208610_MP_Epic_v2	CCGGAAGGAGAGAAGCTGCGGGGTCCAGGGAGACTTTTTGGTGGTTGGTCGGAGAGGCTTCAGCTGCCCAAGGAAAAGGGAAGCGTGTGGGGAGGTATCCGCATAGAGATGAGGGCCTCG
04208610_MP_Epic_v2	AATGATTTCATTCTTTTTTATGGATGCATAGTATTCCACGCTGTATATGCATAACATGGATACGGCTAGAGAACATTACCCTAAGTGAACTAACACAGGAATACCAAATACTGCATGTTC
04208610_MP_Epic_v2	AGATTTCAGTGTGCACATCACCCGAAAAATGTTAACTGTACCCATTAAAGTAATTTCTCATCCCCCATTTCCCCTCACCACATGCTCCAGCCCTTGCCAGGAAACTGTTCATTTTCTCTG
04208610_MP_Epic_v2	GGCAGAGTAGGGACCTCTAGAGGCTGGCACTCCCCAGAAGCACTAAAAACTTGGCAAAAAAAACCTATCACAATCAACCTCATCAGAACTCTGGAAGACAGTCAAAGGTTTACAGCAACC
04208610_MP_Epic_v2	AAATCTGTGGCCAGAACTCAGGCCTTTGTTAGGTCCTTCTAGCACACTGGCAAATTGTACGAGGAAAGAAGGGGTGGAGATGGGTTCATGTACAACAATATGGCATTCAGCTAAAGTGGA
04208610_MP_Epic_v2	AACAGCATAGATGTATAGCATTGCAGTGTTGCTTGTTGAATCAAAAGACTGGAGTGGAAGCAGGGACTTAAGTTTCCGCCTGTAATCCCAGCACCTTGGGAGGCAGAGGCGGGCGCATCC
04208610_MP_Epic_v2	TTGAACGGGAAGAAACAAGATGGCGGCTGAAGGTGATCCAGAGTGGGGCCCCAGCGATTCGGATTGAGCCTTCTCCCTCCACCCGCTTCGGCAGGCCGGGTCTCTACCGCCCAGGCGCCC
04208610_MP_Epic_v2	ATAATCAGCCTCCGGCAATTTGTCAGAACTACTATTTAAGTGTTCCTACCAGTATATGACTCAGGCAACTCCTGTTTTAAATTTTTTTTTTTTTTTTTTTTTTTTTTTTTTTTTTGAGAC
04208610_MP_Epic_v2	ATTTTTTGCGCTACCAGTAGTAGTGTGGCCCAAGACATTTCTTCTTCCAACGTAGCCTACGGAGGCCAAAAGATCGGACACCACCATCATATACAGCATATAATTTCAGTATCCCTCAAT
04208610_MP_Epic_v2	CTTTTTTATAATTTCACATAAACATCATCTAAAACCAACTTCGCATGTTCGCATTCTGTATTAACAACTTTCGTTTTTGTATTTAAAAATACATTCATAATCACTTTTTCAAAATATCTT
04208610_MP_Epic_v2	TTAAGGCTCCAGTCTCTTCGGGGGCGTGGGTTCGAATCCCACCGCTGCCAGGGTTGCTGTCTTTTTGTCCCCGCTGCATACACTCCTGGCTCAGTTTTGCGCGTGCCATCAGCGCCCCCT
04208610_MP_Epic_v2	CGGGGCTGGACTTAGATTTGCTTCCGGAAGGAAGGGGTAGGGTTGGGGGTGGGGGAGCTTCTCTATTACCCTCCTTAGTTTGCCAGCTGGAGACAAGCTTAAAGTGATCTCCAAAGCCAC
04208610_MP_Epic_v2	AGTTGCGTGAATGTAGGGGTACAGCGCTGAGTTGTGGATATAGGGGCACAGAGCCGAGTCGTGGATATCGGGGTATGGAGCCGAGTCGTGGATACAGGGGTACGGCGCTGAGTCATGTGG
04208610_MP_Epic_v2	TTACCTGTGCCACGGCCTCACTCCTTTACCCGTGCCACACCCTCACTCCCTTACCCGTGCCACACCCTCACTCCCTTACCCGTGCCAAACCTTCACTCCCTTACTCGTGCCACACCCTCA
04208610_MP_Epic_v2	TCCCATCAGCACACCGACAGAAAGAGGAACTGCCCCTCCCCAGGACCCTGGCTCTCATTTCCCAGGGCTTGTCCTGGGGGTGAGCACCAGGCTCTCTGCCGATATTTCAGACACAAATGG
04208610_MP_Epic_v2	GACGCCATGACCCCCATCCTCACGGTCCTGATCTGTCTCGGTGAGATTTGAAGAAGGAGGGGAGCTTCTAACCTAAGAGGGACCTCACCCCACAGCCAAACTCTTGTCCCTAAGGAGACC
04208610_MP_Epic_v2	CAGCCTCCAAGCGGCCACACCCTGTGTGTCTCTTTGTCCTGCCGGCACTGAGGACTCATCCATCTGCACAGCTGGGGCCCCTGGGAGGAGACGCCATGATCCCCACCTTCACGGCTCTGC
04208610_MP_Epic_v2	GAAACACCTTCTTAAGGGTTGGAGTTATCTTTGTGCATCCCATCCCCACCCCACCAAGCCGCCCTTGGCCCTGCCCTCAGGAGCTTCTGCTTGGCCTTGCTAATTCCTCTCTTCTCCCTG
04208610_MP_Epic_v2	ACGCGTCACACTCTTGTGTGAATGCGTCATACTCTTGTGAAAGACTGTGCGTGTGCACACGCGTGTACGTGCATGTGAACGCGTCAGGGTGCCTGAGGATGCACACATGCACGTGTGAGT
04208610_MP_Epic_v2	ACTGAGGTTCTGCCACGAGTCTGCACTGAGGTTCTGCCATGCGTCTGGAGTCTGCCACGCGTCTGGGGTCTGCCACGCGTCTGGAGTCTGCCATGGGTCTGGGGTCTGCCATGTGTCTGG
04208610_MP_Epic_v2	AATGGTAGGCGTTTGTATCCTGGGAGCAGATCCCCCCATGAATTGTTTGTTACCAAACTCGTAGTAAAGAGTGAGTTCTTGCTCTGTTAGTTCTGGAGATTTCCCTTAGAGCTAGCTGTT
04208610_MP_Epic_v2	GCTCAGTATTGAGAATTCCCCATCTCCCCAGAGTTTCTCTTTCTCTCCCAACCCGTGTCAGGTCCTTCTTCCTGGATACTCATAACGCGGCCCCATTTCTCACTCCCATTGGGCGTCGCG
04208610_MP_Epic_v2	TGAGGAAAAGGAGCAGAGGAAAGAATTTGAAAGCAGCAGAATTCTTAGGTTTAAAGACATTGTTTTATGGATTTTAATACATCAATCTACAGAGCCTAGGAGGGTGTCCTTGGCAGTTGT
04208610_MP_Epic_v2	GAGGAGGGGACTCCTCTTCTCACCCGCTGGTCTCTGGACACATACTGTCCAATTCCCCTGTGGCAGCTGTAATGTGTAGTTCAATGGGCACTCATTTGTCCCCTTTTAAGGGTACCCTCC
04208610_MP_Epic_v2	GCGGTGACGGAGCTGGGGCGGCCTGCTGCGGAGTACTGGAACAGCCAGAAGGACATCCTGGAGGAGAAGCGGGCAGTGCCGGACAGGATGTGCAGACACAACTACGAGCTGGGCGGGCCC
04208610_MP_Epic_v2	CCCCAAGAACAGAATTAAATCACTATTAAAGAGACTTCATGCAGCATTCAACTAGCCTGCGCTTCCACCTTCCACCGAGTGAGAGCACCACATTCCTCCCCTTCAGAGGATGCAGCATCA
04208610_MP_Epic_v2	ATAAGACCTTAAGATCCAGCAAAAAATGGACAAAAAGTCCTCCAATCACAGTCATCTATTTGCCATAGGTTTGTAACACTGGTCTTACAAATATTTTGTTTATCTTCATGAACTCAATAC
04208610_MP_Epic_v2	CAGTGCTTCTCATATCATACACAAAAAAACCCAATGAGAAAGATATATATTAAGCAATGAAATTTTGTTGGATAGAATTGTTGGAGAGTCACAAACTATTGTAATATGTCAGATTTGTTT
04208610_MP_Epic_v2	AAAGAAAAGGACCGGGCCATTGGGATTTTGCAAATATCACTAGGCTACCTGAGGTGGGTAACTTGAACCGTGGCCTCTAGGTTTTCTGGAGACTTTGCTCTGTGCATAGGTCTTAAATAG
04208610_MP_Epic_v2	ATATCATACACAAGAAAACCCAACGAGAAAGATGTATATTAAGCAATGAAATTTTGTTGGATAGAGTTCTTGGAGAGTTACAAACTTTTGCAATATGTCAGATTTGTTTACACTACGAGA
04208610_MP_Epic_v2	GTGATACAGCAGAAAATCCAATGAGAGAGATGTATATTAAGCAATGAAATTTTGTTGGACAGAGTTGTTAGAGAATCACCAACTATTGTAATGTGTTAGGTTAGTTTATACTTCGAGAAC
04208610_MP_Epic_v2	TAAGAATGTTTTTCATTGTTTTTCATCATTGCCTATTTTTCCCCTGCACTCAAAGTCTTTTATGGTATTTTTTTGTAATCGAAATCTTCATGAAGTTTTAATAACACAGATTTGGCATAT
04208610_MP_Epic_v2	GTATTTATGTATACTATGTATACCTCTACTTCACAGATAAAAACTATAAAGTTTGCTTTTTTTATTTAACGTAAAGAATGACAGAAAAGTTAAACTAAAATCTAAGTTTAAAAGCTATTG
04208610_MP_Epic_v2	GTTTACCTTCATGAACTCAATACCAGTGCTTCTCATATCGTACACAAGAAAATCCAATGAGAAAGATGTATATTAAGCAATGAAATTTTGTTGGATAGAGTTGTTGGAGAGTCACAAACT
04208610_MP_Epic_v2	TTGGGCTCTTCTCTGAAGACCTTGTTTTGTGCACAGATCTTAAAAAGGTCACATACGAGTTTCCATTTTCTGAATGCCTTGTGTTACTTTCTACTTCTCTTTTTGCTTTCTTTTATGCTC
04208610_MP_Epic_v2	TAACAGCCACCCATTTGCCATATGCTTGTAGCACTGATCTTGTATACCTTTTGTGTATCTTCCATGAACTCAAGGTCAATGCTTCTGATGTTACAAGAAAACCAAATTAGGCCAGGCGCG
04208610_MP_Epic_v2	GTACTTTTTGATTATAGAGATATACATATAGTATATAAATAGATACATATTGTATCTGTGTTATTAAATTTTCACGGTGGGTTCAATTAGGAAAAAGATATCTAAAAAGTCTCTGGGAAC
04208610_MP_Epic_v2	CAAGTGTCTCTCCCTCAGTCCATTCCCATTCATAGAGGGTAGGGTTACATCGGCTCTGAAGGAGTGAGCCATTTTACCACCAGGCAATATAGGCGTATTCATTCTGTTTTTTTTTTTTTT
04208610_MP_Epic_v2	CGCACTCACTGGCCCATCCCTTCTTTCTCATCGTCCCACCCTTCCACCCCCGTGCATGGCTGCTGTAGGTCTGGTTTTTTTGGTTTTTGTTTTTTTTAAGACGGAGTCTCACTCTGCCGC
04208610_MP_Epic_v2	ATGAATGAATGGGGCAGCACCACTCCGTAATGGCTCTATTCCTTTTTAATGGACTTTGGCGCCTTGGCCCACTTTCCTTCTTTGACAGCACTGGTCCTACTCCAGAGCATTCCTCTAGCT
04208610_MP_Epic_v2	AGTTATATTTTTAATGAGAGAAAACGAACTACAGAATTTGCGAGTTTTGTTTTTTTTCTGGTTTTGCTTTATACCTCTTGGATTCTCCTTCCAAAGGATTCCGATCTGAGGGGCATTGGG
04208610_MP_Epic_v2	TACATTCTTCTCTCTGTAGATATACCACAAGACCATGAGTCAAGTGTTGCCCGAATGTCCGAGGCCCAGGTCGCCCTGAGAAGGGGTGGGGACTTCCTGGGTCGCTGGGTCCCTGGCGGG
04208610_MP_Epic_v2	ATCAATTCACATCCCAATGTATACCTCTCATCTGTCCATTTTAGTACACATTGTTCACTCGATACGTATGTTGTCAATGTGAATGTCTTTCACATCTTTTTAAAACTCTTCCTGCAATCA
04208610_MP_Epic_v2	CTCACACCCCAATGTATACCTCTCATCTGTTCATTTTAGTACACATTGTTCACTCGATACGTATGTTGTCAATGTGAATGTCTTTCACATCTTTTTAAAACTCTTCCTGCAATCAATGGG
04208610_MP_Epic_v2	TGGACTCATACAGTATGCAGCCTTTTGAGTCTGGCTTCTCGTGCTTAGCATAACGCACTTGCGAGTCACCCGTGTTGTTACTTGTAACAGTATTTCCTCTTCACTACTAAGCAGTATCCC
04208610_MP_Epic_v2	TCATTCCTTGTCTCTTAGTTTCTGAGGGCCCTGGCATTCTTGAGCTTGTGGCTGCATCACGTGATCTCTGCTTTCATTTTCACATTGCTTCCTCCTCTGTGGGTCCATCTAAAAACTCCC
04208610_MP_Epic_v2	AAAAAAAAAAAAAAGTGGAATGCTGTTTTGAAGGCATGAGCCTAGCCATTCCCCATCTGCGAGCATTTGATTAGTAAAGCTTTCACCACAGGTCACTTCTCATGTTTTTGGCCTCTAGGC
04208610_MP_Epic_v2	TTAATAAAGGGCGCACTCTTAAGCCAATCTGCAATCTCTGTTCCTGAGTGTCTAAACAACGTCATCATCATCTTCTGTTGGAGAAAAACCTGAAGATGAGTTTTCCTCCCAAAGCACAGA
04208610_MP_Epic_v2	TCTGCGCCCCGCTGCTGGCTCTTGAACGCAGAGAGGGGCCACAGTCCCTGCGGCTGCATCGCGCTTCCCTGCAGTCCCCTCCATGTTCCCCTGCGCCACTGCTCCCCTTCCTAAGGCTGC
04208610_MP_Epic_v2	CTTGAGATCACGACTGGGTGACACAGTGAGACGCTATCTCAAACAAACAAACAAACAAACAAACAGTTACACGGGCAGCATGCGAACTCAGCGTACTCAGGGAGGCAGATAAAAGCCGAG
04208610_MP_Epic_v2	AGTGCTGGGATTACAGGCGTGAGCCACGGCGCCCGGCAGAGGTGAGGGCTTTGGGGAAACGGTTGTGGGGCCTGGAGTGTGGAGGCGTCAGCGCAGGCCTGGCAGGAGCCCTGAACCGGG
04208610_MP_Epic_v2	GGCGGAGTGGGTTAGGGTCAGACCTCCTTCACTGTCATCATATTCTCAGTTATGACTTTTGCAAAGGTGGTTTCAGTTCCATGCCTGCCCCTCAGAATCCTGTCTCCCTCTTGTGCCCTG
04208610_MP_Epic_v2	GTTGGTGGATGACCTTGAGCCCTCAGGAACGAGATGGCGGTTCTCTGGAGGCTGAGTGCCGTTTGCGGTGCCCTAGGAGGCCGAGGTGAGGGGTCTTCCCACCCTGAGGTGCTTAGCGTA
04208610_MP_Epic_v2	TCAGGAACGAGATGGCGGTTCTCTGGAGGCTGAGTGCCGTTTGCGGTGCCCTAGGAGGCCGAGGTGAGGGGTCTTCCCACCCTGAGGTGCTTAGCGTAGCCTCCAGCCAGGGAAGGGGAT
04208610_MP_Epic_v2	GCCTCCCTGCTGCCTTCGGCTGGACCCCATGGGCCCAAGGTGCTTTGTGGCAGTGAACCCGGGAGGCCCAGGGTCCCCTCGGCCCTGCGCACGTGCACTGCTGAATCACTTTCTCCTGTA
04208610_MP_Epic_v2	TTTAGAAAAACAAGATGAAGTTGTCTATTACGATCCATGTGAAAATCCAGAGGAACTTAAAGTCATTGACTGTGTGGTGGGGCTGCAGGATGATAAGAATTTGGAAGTGAAAGAACTCAG
04208610_MP_Epic_v2	AAGGCAGTGCCAGCAGCTGGAGTCTAAACGGGGCAGGATCTGTGCCAAAAGAGCCTCTCTCCGGAGTAGAAAGGTAGGTACGCTCAGAGCGGCTTTCTTTTCTTTTCTCTTTCAGAGATT
04208610_MP_Epic_v2	GCCAAGAAGCCAGGGCCCGGGAATTTCTTTTTCCGGTCCCGCAGGGTCAGCTGAGTCGACGATCACGTGACTTGGACTAACTGCCTCTGGGAGGGCGGGGCCTGCTCGAGTGAGGCCGGG
04208610_MP_Epic_v2	GGTAAGGGGAACAACGATTTTTTGAGGCTCTGTTCCTGAAAGACGAAGGAGACGAGAACGAGCCTGACCAATTAAGGTAGAAATTTGATCTAGATAGTTAGTGTACGTAAAGAGCTGTGT
04208610_MP_Epic_v2	GAAATAAAGCCTGTCTTTTTTGTTGGCGGCTTTGAGAGTAGTATGTTCGGTGGGAGGTTTGAGTTGTAGGGTAAAGTTGCAGTTTGGAATTCAGGTGGCTGAGGGGAATGCCAGAGGGTA
04208610_MP_Epic_v2	GATGTCATTGGATGCACAGCAGTGCTGGATAGGATAAGATTTTGTGGGTTGTTATGGCTCCTAATACGGGTTTATCACAGCTGTGGTAGGGGGATAGGTTGCGTAAATAGGGATGTAAGG
04208610_MP_Epic_v2	TTGTAACAGCTGGACCCAACTCATTAGCTAACTGAGGGGAGATTTCTGTTAATGCCTGCATGTCGAGTTCGAGGGGGCTGTTAATGAGGATTTCGGGATGGTAGGTTACTTGGGTGGAAG
04208610_MP_Epic_v2	ACATTCCTGCGCATGGTGCAGTGCCGCTCTGTAGAGGGTAGCTGTGGCTTCTAGGTGCCCGCGTGGCATCCTGTGACCGACCCCTCCCCAGTGCCTCTCCTGGCCCTGGAAGGTGCCACT
04208610_MP_Epic_v2	AACTTAACAAATTTTATTTACGCCTCACATTGATGGAGTGACAAGAACAAATAAGTAATACTAATGAAGGTATAGGATATTTTACAATTTTTTAAAAATTAGACCCTTATATACACAAAG
04208610_MP_Epic_v2	TTTGTCATTTGTGATATTTTCCAATAGCTTATCCGAATTCCTTAGAATCAGATTTCAAAATAAGATTCCCAAGTCAGATTTCTTTGAAATTACAATCCGAAAATATTTAGATTTTAGAAA
04208610_MP_Epic_v2	CAGAATTTACCCATTCAATGTGTACAATTCGGTGTTTTTGATATATTCGCAGCTGTGCAGCCATTGCCACAATCTAATTCTAGGGAATTTCCATCTCCCCAAAATAAGCCCTTTTCCCAG
04208610_MP_Epic_v2	AGCTTCTTTCCTCCAGGTCACCAAGGTCCTGGGCAGGACCGGTTCTCAGGGACAGTGCACGCAGGTAATCGGGTGGGGGCATTTGGCCGACTGCCGGCGACCTAAACCCTGATGTGACCT
04208610_MP_Epic_v2	AGAACCTGGTGCCTGCCTCAGCCCTAGCTCTGGGGAAATGAAAGCCAGGCTGGGGTTCAAATGAGGGCAGTTTCCCTTCCTGTGGGCTGCTGATGGAACAACCCCATGACGAGAAGGACC
04208610_MP_Epic_v2	AGCCCGGTACCTGGTCAGACATGATGACGGTGGCTTCACCCGGGGGTCTCCGCACAGCAGCGGCCTCGGGTAAGCAGAACCTCGCTCCGGGGTTTACAAATCCTTCTCCCTTCCCCACAG
04208610_MP_Epic_v2	GGACTCTAAGAGCCAAGCTATCCAAGTGCTACAAATAACACCGCACGGCCCCCGGTCTTTCCTGTTTCCGCTCTGCGTCTATCAAGGAGGAGCAGCTGTTTTTTGAAGCCCTGCTTTCCT
04208610_MP_Epic_v2	GAGACTCCGTCTCAAAAAAAAAAAAAAAAAAAAAAAGCGAGGGCTGGAAGTCTGGAGCAGGTGCGCGGCTGCAACGGCAGCCGCGGGAAGCTCGGGCCGGCAGGGTTTCCCCGCACGCTG
04208610_MP_Epic_v2	GAGGTCGGTATTTTTTCGATTTAAATTTGCCTGTTACTGACGTTAACGTCTTTCGCCTAGTGAGCAGTAGCCAACATGTCAGGGTGGGAGTCATATTACAAAACCGAGGGCGATGAAGAA
04208610_MP_Epic_v2	CTCATCATGGTCAGCCTTCCACTTCTTGATGGTTTCCTTCTGCTATGAATGCGCATGTCCGGTTGTCTGCTTCTTAGAGCAGACATTTACCTGAAAGAAAATGTTACAATAATTAGTTAC
04208610_MP_Epic_v2	TCGACTCCGCCCACAGGACCACCTCAGCCCGCCCCGACTCCGCCCTCAGCCCGAACTCGACTCCGTCCCCAGCTCCGACCTCGACTCTGCCTTCAGGCCCACCTCAGCCCTCCCCGACTC
04208610_MP_Epic_v2	CGCCTTCAGCCCGACCTCGACTCCGCCCTCAGGCCCACCTCAGCACACCGCCCCGACTCCGCCCACAGGCCCACCTCAGCCCGCCCCGACTCCGCCCTCAGGCTCACCTCAGCTCTGACT
04208610_MP_Epic_v2	GATGCACAGAGAGACCAAGGCAGAAAAGGCTGAAGGGAAGACGGCAGCGGTAGGAAGGGCGCAGAGCAGCCTCAGGATGCAGCCAGCGGGCGAGGAGGCGGAGACCCGCTCGCCCGGCGC
04208610_MP_Epic_v2	CTGGACTCACCGCGCAGCCAGCCGGCACCCGCGTGCGTGTCCTTGAGGCGGAAGAGGCGGCGGTGCGCGGAGCTGCGGCCCACGTACCACAGCATCCACAGCAGCTGCAGCAGCATGAGC
[truncated: 7,836 more rows]

## Sheet: alltheHorvathclocks
SequenceName	Sequence	Chromosome	Start	Stop	Orientation	Group Name	Request ID	GC Percent	Blast Hits	Risk
[truncated: 3,017 more rows]

[truncated: 1 more sheets: SelectCpGsWithTraitScores]
